# Supplementary material for: Spatially explicit analysis identifies significant potential for bioenergy with carbon capture and storage in China
Source: Nat Commun. 2021 May 26;12:3159. doi: 10.1038/s41467-021-23282-x (PMC8154910; doi:10.1038/s41467-021-23282-x)
Supplement: Supplementary file 4 — Supplementary Data 1 [file 41467_2021_23282_MOESM4_ESM.xlsx]

## Sheet: Cover
Supplementary Spreadsheet
Spatially explicit analysis identifies significant potential for bioenergy with carbon capture and storage in China
Xiaofan Xing1, Rong Wang1,2,3,4,5,6*, Nico Bauer7, Philippe Ciais8, Junji Cao9, Jianmin Chen1,2,3, Xu Tang1,2,3, Lin Wang1, Xin Yang1, Olivier Boucher10, Daniel Goll11, Josep Peñuelas12,13, Ivan A. Janssens14, Yves Balkanski8, James Clark15, Jianmin Ma16, Bo Pan17, Shicheng Zhang1, Xingnan Ye1, Yutao Wang1, Qing Li1, Gang Luo1, Guofeng Shen16, Wei Li18, Yechen Yang1, Siqing Xu1
1Shanghai Key Laboratory of Atmospheric Particle Pollution and Prevention, Department of Environmental Science and Engineering, Fudan University, Shanghai 200438, China.
2IRDR International Center of Excellence on Risk Interconnectivity and Governance on Weather/Climate Extremes Impact and Public Health (WECEIPHE), Fudan University, Shanghai 200438, China.
3Institute of Atmospheric Sciences, Fudan University, Shanghai 200438, China.
4Center for Urban Eco-Planning & Design, Fudan University, Shanghai 200438, China.
5Big Data Institute for Carbon Emission and Environmental Pollution, Fudan University, Shanghai 200438, China.
6Shanghai Institute of Pollution Control and Ecological Security, Shanghai 200092, China.
7Potsdam Institute for Climate Impact Research (PIK), Member of the Leibniz Association, Potsdam 14412, Germany.
8Laboratoire des Sciences du Climat et de l’Environnement, CEA CNRS UVSQ, Gif-sur-Yvette 91190, France.
9Institute of Atmospheric Physics, Chinese Academy of Sciences, Beijing 100029, China.
10Institut Pierre-Simon Laplace, Sorbonne Université / CNRS, Paris 75252, France.
11Lehrstuhl für Physische Geographie mit Schwerpunkt Klimaforschung, Universität Augsburg, Augsburg, Germany.
12CREAF, Cerdanyola del Vallès, Catalonia 08193, Spain.
13CSIC, Global Ecology Unit CREAF-CSIC-UAB, Bellaterra, Catalonia 08193, Spain.
14Department of Biology, University of Antwerp, Universiteitsplein 1, Wilrijk B 2610, Belgium.
15The University of York, Department of Chemistry, Green Chemistry Centre of Excellence, York YO10 5DD, UK.
16College of Urban and Environmental Sciences, Laboratory for Earth Surface Processes, Peking University, Beijing 100871, China.
17Environmental Science & Engineering, Kunming University of Science & Technology, Kunming 650500, China.
18Department of Earth System Science, Tsinghua University, Beijing 100871, China.
* Corresponding author: Rong Wang (rongwang@fudan.edu.cn).

## Sheet: Description
Data for biomass feedstocks, gross domestic product (GDP), capacities of the electricity generation by power plants in 2015, and capacity for carbon storage are provided in this file.

## Sheet: supplementary data 1
FID	County name	Province name	Commercial fuelwood (t biomass yr-1)	Residential fuelwood (t biomass yr-1)	Commercial roundwood (t biomass yr-1)	Residential wood discarded by farmers (t biomass yr-1)	Commercial bamboo (t biomass yr-1)	Imported roundwood (t biomass yr-1)	Imported sawn wood (t biomass yr-1)	Imported wood pulp (t biomass yr-1)	Agricultural residues for domestic cooking (t biomass yr-1)	Agricultural residues burnt as waste (t biomass yr-1)	Agricultural residues for other uses (t biomass yr-1)	Dedicated energy crop in marginal land (t biomass yr-1)	Dedicated energy crop in grassland (t biomass yr-1)	Gross Domestic Product (GDP) ($ yr-1)	Electricity generation by power plants (MWh yr-1)	Forestry Net Primary Productivity (NPP) (T C yr-1)	Crop Net Primary Productivity (NPP) (T C yr-1)	Moderate Resolution Imaging Spectroradiometer Fire Radiative Power (MODIS FRP)(MW yr-1)	Capacity of carbon storage in proven land repositories (Mt CO2)
0	Guzhen Xian	Anhui	42.7896	745.898	291.213	39.6097	297.773	0	0	0	174697	29668.6	235539	0	0	2.54043e+09	1.20062e+06	4095.77	911216	129.8	0
1	Mengcheng Xian	Anhui	4.71696	82.225	32.1022	4.36643	32.8253	0	0	0	348430	835080	469780	0	0	3.41223e+09	1.36971e+06	446.092	1.81738e+06	3653.4	4.72243
2	Dingyuan Xian	Anhui	507.41	8845.06	3453.28	469.703	3531.07	0	0	0	339316	4781.75	457492	0	510573	2.50934e+09	966243	48619.3	1.76984e+06	20.9	20.9005
3	Tianjiaan Qu	Anhui	31.3341	546.209	213.25	29.0055	218.054	0	0	0	19549.3	5990.77	26357.9	0	4314.34	2.55602e+09	0	3008.96	101998	26.2	4.27606
4	Yingshang Xian	Anhui	6.40159	111.591	43.5673	5.92586	44.5486	0	0	0	264280	273470	356323	0	3978.5	3.30852e+09	1.66932e+06	602.221	1.37845e+06	1196.4	9.67255
5	Hanshan Xian	Anhui	2167.11	37776.5	14748.7	2006.06	15080.9	0	0	0	89324.3	29424	120434	0	218283	1.93291e+09	528040	207686	465938	128.7	0
6	Luyang Qu	Anhui	12.8032	223.182	87.1345	11.8517	89.0973	0	0	0	4853.37	1073.18	6543.69	0	0	1.00167e+10	0	1218.37	25319.1	4.7	0
7	Jinan Qu	Anhui	2603.43	45382.3	17718.1	2409.96	18117.2	0	0	0	160902	13190.6	216941	0	36689.6	2.4864e+09	1.25045e+06	249504	839236	57.7	0
8	Yijiang Qu	Anhui	18.5309	323.027	126.116	17.1538	128.957	0	0	0	11633.3	3042.93	15684.9	0	11971.8	6.33388e+08	0	1782.3	60674.3	13.3	0
9	Lujiang Xian	Anhui	2242.92	39098	15264.6	2076.24	15608.4	0	0	0	294623	58698.7	397233	0	325095	3.65074e+09	2.24616e+06	214963	1.53676e+06	256.8	0
10	Yuexi Xian	Anhui	14680.9	255914	99913.5	13589.9	102164	0	0	0	49447.6	5515.31	66669	0	1.10061e+06	1.24744e+09	467599	1.40699e+06	257933	24.1	0
11	Jing Xian	Anhui	13665	238206	93000.1	12649.5	95094.9	0	0	0	74134.4	9101.62	99953.6	0	377312	1.33329e+09	577681	1.30965e+06	386705	39.8	0
12	Guichi Qu	Anhui	10022.2	174705	68208	9277.41	69744.4	0	0	0	108886	138752	146808	0	1.80758e+06	3.55373e+09	2.01539e+06	960502	567941	607	0
13	Susong Xian	Anhui	5090.95	88744.3	34647.4	4712.62	35427.9	0	0	0	156506	39639.6	211013	0	199256	2.44744e+09	974192	487894	816304	173.4	0
14	Huizhou Qu	Anhui	4414.07	76945	30040.8	4086.04	30717.5	0	0	0	7879.01	17890.8	10623.1	0	22277.9	8.50434e+08	0	423040	41111	78.3	0
15	Yi Xian	Anhui	9247.6	161202	62936.4	8560.38	64354	0	0	0	24711.5	9971.03	33317.9	0	348402	4.04751e+08	0	886269	128883	43.6	0
16	Daguan Qu	Anhui	91.9808	1603.39	625.993	85.1453	640.094	0	0	0	6520.56	13869.8	8791.52	0	86075.4	7.14078e+08	0	8819.82	34029.5	60.7	0
17	Yingquan Qu	Anhui	4.71696	82.225	32.1022	4.36643	32.8253	0	0	0	92473.4	17347.4	124680	0	0	2.07678e+09	0	446.092	482346	75.9	0.00118
18	Bagongshan Qu	Anhui	66.0375	1151.15	449.431	61.13	459.554	0	0	0	3087.39	0	4162.65	0	17801.6	5.15312e+08	0	6342.37	16125.9	0	1.61243
19	Yuhui Qu	Anhui	13.1401	229.055	89.4276	12.1636	91.4419	0	0	0	8817.58	0	11888.5	0	2049.04	2.83558e+09	0	1260.25	45982.3	0	0
20	Langya Qu	Anhui	33.0187	575.575	224.715	30.565	229.777	0	0	0	8422.39	13733.9	11355.7	0	9275.26	9.73787e+08	1.76322e+06	3150.28	43934	60.1	106.704
21	Longzihu Qu	Anhui	34.3664	599.068	233.887	31.8125	239.156	0	0	0	11262.8	5216.45	15185.3	0	1221.62	1.36321e+09	0	3279.65	58755	22.8	0
22	Lieshan Qu	Anhui	18.194	317.154	123.823	16.8419	126.612	0	0	0	37913.1	67936.1	51117.3	0	119367	1.45067e+09	5.00875e+06	1744.88	197764	297.2	1.92657
23	Shizishan Qu	Anhui	6.40159	111.591	43.5673	5.92586	44.5486	0	0	0	3075.04	6221.7	4146	0	35940.6	3.81155e+08	0	603.123	16032.8	27.2	0
24	Huairou Qu	Beijing	6525.99	77667.3	9974.17	14278	0	0	0	0	7307.71	1590.8	64265.1	4750.16	386660	4.43654e+09	1.12474e+06	1.1328e+06	158961	30.8	281.059
25	Tongzhou Qu (Beijing Shi)	Beijing	34.4221	409.665	52.6099	75.3109	0	0	0	0	9318.88	21563.1	81951.7	0	0	9.41669e+09	2.25991e+06	5972.87	202709	417.5	1544.95
26	Mentougou Qu	Beijing	4711.98	56078.4	7201.68	10309.2	0	0	0	0	1644.23	4276.5	14459.6	1545.05	120582	4.03647e+09	81052	817922	35766.1	82.8	16.2048
27	Xicheng Qu	Beijing	0	0	0	0	0	0	0	0	0	0	0	0	0	5.12676e+10	8.83695e+06	0	0	0	89.651
28	Jianyang Qu	Fujian	8435.37	116041	77368.5	15715.8	324638	0	0	0	62376.7	6620.91	106456	77212.4	1.15013e+06	2.91542e+09	550948	3.11023e+06	767243	54.8	0
29	Jiacheng Qu	Fujian	3078.07	42343.4	28231.8	5734.68	118461	0	0	0	17723.7	8758.86	30248.4	280283	922086	4.16726e+09	105376	1.13487e+06	218003	72.5	0
30	Yanping Qu	Fujian	7077.31	97358.9	64912.6	13185.6	272373	0	0	0	34903.5	24826.2	59568.7	87976.7	1.0819e+06	4.44268e+09	857605	2.60943e+06	429325	205.5	0
31	Jiangle Xian	Fujian	5515.55	75874.5	50588.2	10275.9	212268	0	0	0	29654.9	14968.6	50611	63608.7	1.26814e+06	1.63636e+09	467522	2.03361e+06	364766	123.9	0
32	Jianning Xian	Fujian	3196.48	43972.3	29317.8	5955.29	123018	0	0	0	23655.3	6596.14	40371.7	152595	471371	1.24058e+09	397670	1.17855e+06	290974	54.6	0
33	Lianjiang Xian	Fujian	2800.29	38522.1	25684	5217.15	107770	0	0	0	9608.82	13096.2	16399.1	110369	518481	5.48612e+09	1.29377e+06	1.03248e+06	118189	108.4	0
34	Yong'an Shi	Fujian	8257.47	113594	75736.9	15384.3	317792	0	0	0	36546.1	3914.29	62372	173061	1.58139e+06	4.99631e+09	1.75906e+06	3.04459e+06	449523	32.4	0
35	Yongchun Xian	Fujian	3509.06	48272.2	32184.8	6537.64	135047	0	0	0	32883.1	4723.7	56120.5	77858.3	878378	5.02831e+09	1.93763e+06	1.29378e+06	404474	39.1	0
36	Changting Xian	Fujian	7240.9	99609.2	66412.9	13490.4	278669	0	0	0	15791.8	32728.1	26951.3	115599	1.89012e+06	2.61968e+09	747960	2.66977e+06	194243	270.9	0
37	Jimei Qu	Fujian	424.532	5840.07	3893.78	790.937	16338.3	0	0	0	2246.48	0	3834	26469.5	20806.7	8.33291e+09	0	156489	27634.2	0	0
38	Siming Qu	Fujian	41.8079	575.129	383.458	77.8913	1608.99	0	0	0	98.0169	0	167.282	3091.89	13372.6	1.64507e+10	0	15404.4	1210.8	0	0
39	Nanjing Xian	Fujian	5451.3	74990.6	49998.9	10156.2	209795	0	0	0	31472.9	2947.36	53713.8	34386.6	1.12504e+06	3.60023e+09	570106	2.00991e+06	387118	24.4	0
40	Zhangpu Xian	Fujian	2736.59	37645.8	25099.8	5098.48	105319	0	0	0	17124.5	6584.25	29225.8	161526	1.07527e+06	5.11205e+09	1.25505e+06	1.00898e+06	210641	54.5	0
41	Licheng Qu	Fujian	131.877	1814.16	1209.57	245.697	5075.34	0	0	0	4970.41	2488.66	8482.83	45783.3	31394.1	3.72965e+09	6.50887e+06	48586.4	61141.9	20.6	0
42	Yongtai Xian	Fujian	7052.62	97019.2	64686.1	13139.6	271423	0	0	0	20183.6	15173.7	34446.6	28844.4	909324	2.5114e+09	863645	2.6003e+06	248256	125.6	0
43	Quangang Qu	Fujian	358.594	4932.98	3288.99	668.088	13800.6	0	0	0	3115.99	4663.27	5317.96	63050.6	93440.7	4.94705e+09	1.82258e+06	132233	38334.3	38.6	0
44	Jinjiang Shi	Fujian	62.5715	860.763	573.901	116.576	2408.09	0	0	0	4674.78	4953.54	7978.28	20819.1	38023.2	2.61079e+10	5.59133e+06	23101.2	57499.6	41	0
45	Longwen Qu	Fujian	35.9155	494.07	329.414	66.9134	1382.22	0	0	0	1277.38	0	2180.07	3835.83	61324.7	2.64407e+09	0	13245.5	15717.6	0	0
46	Pingtan Xian	Fujian	221.946	3053.2	2035.68	413.504	8541.7	0	0	0	534.35	0	911.958	54184.9	307741	2.72007e+09	0	81882.9	6566.29	0	0
47	Meilie Qu	Fujian	978.136	13455.7	8971.38	1822.34	37643.9	0	0	0	592.844	0	1011.79	13337.6	206949	3.28536e+09	1.09484e+06	360628	7295.29	0	0
48	Jinchuan Qu	Gansu	0	563.126	4.04001	0.554748	0	0	0	0	4651.14	168793	6921.67	0	0	1.07051e+09	654141	3778.35	11149.9	606.6	0
49	Baiyin Qu	Gansu	0	134.078	0.961907	0.132083	0	0	0	0	2283.96	0	3398.91	0	0	2.84931e+09	2.89955e+06	903.238	5477.1	0	0
50	Xigu Qu	Gansu	0	3193.73	22.9126	3.14621	0	0	0	0	19399.8	11270.4	28870.1	0	0	4.29637e+09	8.04097e+06	21429.8	46514.9	40.5	0
51	Qingcheng Xian	Gansu	0	6095.17	43.7283	6.00448	0	0	0	0	73535.2	0	109432	11156.4	1.92676e+06	1.40261e+09	2.38602e+06	40881.1	176325	0	3019.1
52	Tongwei Xian	Gansu	0	949.269	6.8103	0.935146	0	0	0	0	47366.7	8793.17	70489.5	602584	766440	6.15987e+08	118648	6363.41	113579	31.6	0
53	Weiyuan Xian	Gansu	0	17827	127.895	17.5617	0	0	0	0	72069.5	1752.98	107251	510210	796831	4.57473e+08	107879	119575	172815	6.3	0
54	Dongxiangzu Zizhixian	Gansu	0	281.563	2.02	0.277374	0	0	0	0	10555.2	1809.53	15707.9	649137	569528	2.52906e+08	244981	1892.52	25306.7	6.5	0
55	Hezuo Shi	Gansu	0	24158.1	173.316	23.7987	0	0	0	0	13125.8	889.539	19533.4	6712.79	1.73467e+06	5.13212e+08	49447.6	162032	31473.1	3.2	0
56	Qinzhou Qu	Gansu	0	50112.8	359.522	49.3673	0	0	0	0	131115	2616.42	195121	2790.33	969055	2.6581e+09	2.16636e+06	336138	314397	9.4	0
57	Min Xian	Gansu	0	47144.4	338.226	46.4429	0	0	0	0	129538	4952.28	192775	314516	2.04753e+06	5.23125e+08	180761	316229	310610	17.8	0
58	Jiayuguan Shi	Gansu	0	463.908	3.3282	0.457006	0	0	0	0	19205.6	0	28581.1	0	0	2.99694e+09	3.99652e+06	3113.15	46052.5	0	0
59	Chengguan Qu (Lanzhou Shi)	Gansu	0	2021.89	14.5056	1.99181	0	0	0	0	383.742	2699.07	571.072	0	0	9.23167e+09	0	13554.9	920.844	9.7	0
60	Nanxiong Shi	Guangdong	4909.37	110937	44179.9	49.0378	38319.2	13898.3	11844.2	24069.6	20640.2	28616.7	76781.6	29.3077	694964	1.98134e+09	350047	1.41157e+06	240918	273.4	0
61	Meixian Qu	Guangdong	10515.5	237618	94629.9	105.035	82076.7	25851.3	22030.6	44770.3	32842.6	1256.53	122175	0	311058	3.68915e+09	2.14542e+06	3.02345e+06	383354	12	0
62	Longchuan Xian	Guangdong	9165.6	207115	82482.3	91.5517	71540.6	13898.3	11844.2	24069.6	25262	137415	93974.7	0	434985	1.98333e+09	501230	2.63526e+06	294867	1312.8	0
63	Lianping Xian	Guangdong	7269.35	164266	65417.7	72.6108	56739.7	9598.25	8179.69	16622.6	15852.8	66362.2	58972.5	0	641617	1.36954e+09	427799	2.09003e+06	185040	634	0
64	Raoping Xian	Guangdong	3800.68	85884.2	34202.8	37.9636	29665.6	26004.9	22161.5	45036.2	50926.9	64268	189448	44347.2	561964	3.71036e+09	1.72484e+06	1.09274e+06	594434	614	0
65	Jiedong Qu	Guangdong	1464.32	33089.2	13177.6	14.6265	11429.5	64653.8	55098.4	111970	22699.3	33002.9	84441.5	0	214027	9.22545e+09	5.24935e+06	420980	264943	315.3	0
66	Zijin Xian	Guangdong	15499.3	350239	139480	154.817	120977	14589.3	12433.1	25266.4	33263.4	27318.6	123740	0	858737	2.07988e+09	433420	4.45634e+06	388251	261	0
67	Haojiang Qu	Guangdong	79.4837	1796.1	715.283	0.793932	620.396	9214.32	7852.5	15957.7	1324.99	3777.41	4928.94	8720.43	122296	1.31433e+09	0	22831	15462.4	36.1	0
68	Lufeng Shi	Guangdong	1983.46	44820.3	17849.4	19.812	15481.5	24545.9	20918.2	42509.6	29859.2	58500.4	111076	111572	2.02854e+06	3.50338e+09	1.18172e+06	570268	348525	558.9	0
69	Huiyang Qu	Guangdong	2281.86	51563.3	20534.7	22.7927	17810.7	45354.9	38651.8	78547.5	21096.8	13691.8	78480.1	4566.12	149170	6.46885e+09	5.31304e+06	656068	246251	130.8	0
70	Luohu Qu	Guangdong	271.153	6127.25	2440.14	2.70844	2116.44	6194.07	5278.63	10727.1	120.86	0	449.6	0	1257.61	8.84214e+08	0	77909.5	1416.28	0	0
71	Ruyuan Yaozu Zizhixian	Guangdong	5552.05	125460	49963.5	55.4573	43335.6	9265.51	7896.13	16046.4	12318.8	11126.7	45825.9	0	786798	1.32233e+09	275144	1.59626e+06	143798	106.3	0
72	Lianzhou Shi	Guangdong	5269.09	119066	47417.1	52.6309	41127	13130.4	11189.8	22739.8	18630.4	13283.4	69305	0	725617	1.87492e+09	357187	1.51496e+06	217459	126.9	0
73	Huaiji Xian	Guangdong	12027.9	271795	108241	120.142	93881.9	24494.7	20874.6	42420.9	28117.9	41671.2	104599	0	300255	3.49423e+09	592112	3.45825e+06	328185	398.1	0
74	Gaoyao Qu	Guangdong	6197.46	140044	55771.6	61.904	48373.2	21218.5	18082.6	36747.1	33728.9	32029.9	125472	0	149270	3.02853e+09	3.45885e+06	1.78195e+06	393685	306	0
75	Pengjiang Qu	Guangdong	358.812	8108.09	3228.99	3.58404	2800.65	64141.9	54662.1	111083	1266.79	5275.88	4712.47	0	14280.8	9.15042e+09	1.03757e+07	103115	14797.7	50.4	0
76	Yunan Qu	Guangdong	3989.17	90143.5	35899	39.8463	31136.8	12209	10404.6	21144	10577.5	16340.2	39348.3	0	114066	1.74223e+09	871979	1.14692e+06	123466	156.1	0
77	Jinwan Qu	Guangdong	153.063	3458.77	1377.43	1.52889	1194.71	50243.7	42817.9	87013.9	4149.53	941.751	15436.3	129870	0	7.16874e+09	2.19294e+06	44071.8	48427.6	9	0
78	Kaiping Shi	Guangdong	3403.26	76903.7	30626.4	33.9939	26563.6	31968.6	27243.8	55364.4	27697.1	34384.3	103033	1617.9	238592	4.55921e+09	828970	978473	323291	328.5	0
79	Xinyi Shi	Guangdong	9505.79	214803	85543.7	94.9498	74195.8	40466.2	34485.6	70081	33133.6	25559.9	123257	0	532145	5.77169e+09	1.04934e+06	2.73309e+06	386738	244.2	0
80	Jiangcheng Qu	Guangdong	253.439	5726.98	2280.73	2.53151	1978.18	21858.4	18627.9	37855.3	6374.25	1779.44	23712.2	193345	23732	3.11686e+09	275423	72875.2	74397	17	0
81	Wuchuan Shi	Guangdong	240.722	5439.6	2166.28	2.40448	1878.91	27540.6	23470.3	47695.9	17193.5	4448.6	63959.7	43040.5	24336.8	3.9298e+09	1.2222e+06	69259.7	200694	42.5	0
82	Leizhou Shi	Guangdong	2894.11	65398.4	26044.5	28.9082	22589.5	28871.5	24604.5	50000.9	80300.4	64080.7	298717	246777	32681.7	4.1178e+09	228208	832173	937271	612.2	751.722
83	Chikan Qu	Guangdong	0.454192	10.2634	4.08733	0.004537	3.54512	27770.9	23666.6	48094.8	376.009	0	1398.75	0	0	3.96328e+09	0	114.61	4393.85	0	0
84	Conghua Qu	Guangdong	5530.25	124967	49767.3	55.2395	43165.4	42283.5	36034.3	73228.2	25850.6	6490.79	96164.4	0	237454	6.03093e+09	1.60269e+06	1.59e+06	301735	62	0
85	Panyu Qu	Guangdong	79.0295	1785.83	711.195	0.789395	616.851	189661	161631	328463	8643.74	952.157	32154.7	0	23314.4	2.70595e+10	5.57935e+06	22689.4	100884	9.1	0
86	Yuexiu Qu	Guangdong	3.63354	82.1072	32.6986	0.036294	28.361	283340	241464	490700	0	0	0	0	0	4.04228e+10	0	1074	0	0	0
87	Xing'an Xian	Guangxi	9532.03	122799	111660	11278.2	67997.3	0	0	0	23982.7	8307.54	59267.2	0	757819	2.26886e+09	514304	1.31656e+06	182976	24.9	0
88	Yangshuo Xian	Guangxi	3535.28	45544.3	41412.8	4182.91	25219.1	0	0	0	23835.2	56187.1	58902.6	0	746956	1.73483e+09	343717	488219	181838	168.4	0
89	Nandan Xian	Guangxi	12172.3	156813	142589	14402.2	86831.9	0	0	0	16933.6	7907.05	41847.2	5373.34	2.58906e+06	1.32464e+09	293816	1.68114e+06	129177	23.7	0
90	Zhaoping Xian	Guangxi	24689.9	318075	289221	29212.8	176127	0	0	0	18765.2	20050.5	46373.4	0	209054	1.00824e+09	95408.1	3.41005e+06	143149	60.1	0
91	Jinxiu Yaozu Zizhixian	Guangxi	14052.7	181038	164615	16627	100245	0	0	0	7653.59	0	18913.9	3728.89	725053	5.22015e+08	185464	1.94082e+06	58385.5	0	0
92	Leye Xian	Guangxi	16225	209023	190062	19197.3	115742	0	0	0	18851.5	2167.82	46586.8	39.9677	848783	3.31649e+08	39203.5	2.24087e+06	143832	6.5	0
93	Longlin Gezu Zizhixian	Guangxi	12648.8	162952	148170	14966	90231.1	0	0	0	24997.4	36702.4	61774.8	2960.53	1.39348e+06	6.91045e+08	221864	1.74692e+06	190710	110	0
94	Xingbin Qu	Guangxi	7826.69	100830	91683.1	9260.46	55832.2	0	0	0	124145	73000.6	306793	16764.7	1.62747e+06	3.96541e+09	612435	1.08093e+06	947121	218.8	0
95	Du'an Yaozu Zizhixian	Guangxi	13523.8	174225	158421	16001.3	96473.1	0	0	0	15577.1	0	38494.8	0	748763	6.8268e+08	70022.8	1.86781e+06	118844	0	0
96	Tiandong Xian	Guangxi	8956.61	115386	104919	10597.4	63892.5	0	0	0	41063.8	22820.9	101479	2915.84	749392	2.08885e+09	508456	1.23705e+06	313272	68.4	0
97	Wuming Qu	Guangxi	12028.7	154963	140906	14232.2	85807.4	0	0	0	82635	212329	204212	0	426077	2.77004e+09	909875	1.66129e+06	630441	636.4	0
98	Jingxi Xian	Guangxi	8875.77	114345	103972	10501.7	63315.8	0	0	0	63571.2	242124	157100	0	1.34349e+06	2.00975e+09	425503	1.22581e+06	484994	725.7	0
99	Lingshan Xian	Guangxi	11800.4	152023	138232	13962.2	84179.1	0	0	0	99403.1	57120.3	245650	0	1.0265e+06	3.46439e+09	472301	1.62981e+06	758356	171.2	0
100	Liangqing Qu	Guangxi	3942.35	50788.6	46181.4	4664.56	28123	0	0	0	31154.1	43672.5	76989.6	0	243909	2.03413e+09	424652	544545	237671	130.9	0
101	Jiangzhou Qu	Guangxi	7852.37	101161	91984	9290.85	56015.3	0	0	0	57069.1	9843.39	141032	0	647979	2.23504e+09	369282	1.0845e+06	435402	29.5	0
102	Fangcheng Qu	Guangxi	14645.2	188671	171556	17328.1	104472	0	0	0	30988.6	0	76580.5	22743.3	738196	5.47848e+09	697745	2.02269e+06	236423	0	0
103	Pingxiang Shi	Guangxi	3087.31	39773.1	36165.2	3652.87	22023.5	0	0	0	2087.02	0	5157.54	3424.37	177831	8.56082e+08	92047.9	426408	15929.8	0	0
104	Haicheng Qu	Guangxi	16.1689	208.3	189.405	19.1309	115.342	0	0	0	5440.63	0	13445.2	734.58	0	5.15045e+09	0	2173.05	41515.9	0	22.4648
105	Liucheng Xian	Guangxi	3479.16	44821.4	40755.5	4116.51	24818.8	0	0	0	80004.7	46075.4	197711	11695.3	981506	2.38741e+09	276205	480527	610365	138.1	0
106	Gangnan Qu	Guangxi	3796.83	48913.8	44476.7	4492.38	27084.9	0	0	0	64496	30294.4	159386	0	100254	1.33683e+09	165856	524348	492056	90.8	0
107	Liunan Qu	Guangxi	288.187	3712.65	3375.86	340.98	2055.8	0	0	0	1835.13	0	4535.07	0	69935.7	9.54879e+09	0	39762.4	13990.4	0	0
108	Xiangshan Qu	Guangxi	102.72	1323.32	1203.28	121.537	732.759	0	0	0	1950.28	0	4819.63	0	32964.6	2.87324e+09	0	14137.2	14886.2	0	0
109	Dejiang Xian	Guizhou	339.947	100425	8258.31	222.707	2952.91	0	0	0	46732.5	2517.74	60084.6	77219.8	716179	6.42539e+08	473443	395115	201224	7.4	0
110	Suiyang Xian	Guizhou	652.155	192655	15842.8	427.242	5664.87	0	0	0	50563.4	0	65010.1	27374.1	226374	1.42874e+09	980024	757997	217727	0	0
111	Jiangkou Xian	Guizhou	685.028	202366	16641.3	448.777	5950.41	0	0	0	26259.4	0	33762	49521.2	566324	7.089e+08	360890	796213	113076	0	0
112	Weng'an Xian	Guizhou	465.029	137376	11296.9	304.651	4039.42	0	0	0	37066.6	2927.26	47657	0	544005	1.53526e+09	531472	540493	159609	8.6	0
113	Honghuagang Qu	Guizhou	127.908	37785.6	3107.26	83.7954	1111.06	0	0	0	15514.1	0	19946.7	0	91894.6	5.14964e+09	0	148655	66792.4	0	0
114	Qianxi Xian	Guizhou	246.941	72949.6	5998.92	161.777	2145.02	0	0	0	104237	3402.49	134019	66689.9	778539	2.78377e+09	2.30213e+06	286995	448828	10	0.627468
115	Hezhang Xian	Guizhou	584.222	172587	14192.5	382.737	5074.77	0	0	0	60247	2484.88	77460.4	44194.7	1.76668e+06	1.82158e+09	872724	679022	259422	7.3	0.778683
116	Shibing Xian	Guizhou	383.405	113263	9314.04	251.178	3330.4	0	0	0	29280.8	0	37646.7	2186.65	560967	5.14959e+08	69640.1	445652	126078	0	0
117	Longli Xian	Guizhou	332.664	98273.2	8081.38	217.936	2889.65	0	0	0	36155.3	59930.4	46485.4	75863.2	728700	1.33749e+09	2.53001e+06	386658	155672	176.1	2.55478
118	Xifeng Xian	Guizhou	175.903	51964.1	4273.2	115.238	1527.96	0	0	0	20013	6534.51	25731	6918.72	649721	2.40745e+09	1.40981e+06	204471	86165.1	19.2	0
119	Ziyun Miaozu Buyeizu Zizhixian	Guizhou	626.168	184978	15211.4	410.217	5439.13	0	0	0	22848.7	75448.9	29376.8	141276	506236	8.66437e+08	267163	727777	98383.8	221.7	0
120	Luzhi Tequ	Guizhou	200.179	59135.6	4862.95	131.142	1738.83	0	0	0	47864.9	64627.2	61540.6	402745	1.86627e+06	2.3108e+09	1.01828e+06	232660	206106	189.9	3.80015
121	Xingren Xian	Guizhou	209.651	61933.7	5093.04	137.347	1821.11	0	0	0	62074	51967.7	79809.5	437751	1.13843e+06	1.80462e+09	1.08993e+06	243668	267283	152.7	3.7902
122	Pingba Qu	Guizhou	84.3301	24912.2	2048.62	55.2465	732.523	0	0	0	28338.5	95765.3	36435.2	59497.2	821583	1.51229e+09	1.15698e+06	97998.1	122022	281.4	2.09779
123	Rongjiang Xian	Guizhou	1260.93	372495	30631.7	826.065	10952.9	0	0	0	92305.9	49176.9	118679	89734.9	1.47748e+06	7.74103e+08	310304	1.46557e+06	397449	144.5	0
124	Majiang Xian	Guizhou	208.179	61498.7	5057.27	136.383	1808.32	0	0	0	41822.1	9595.74	53771.3	103370	568854	4.36624e+08	432708	241951	180071	28.2	0
125	Xiongshan Qu	Hainan	1882.51	24214.9	12199	265.86	1922.99	0	0	0	30088.8	449.536	23402.4	0	23649.6	1.80424e+09	352171	543660	180839	8.8	0
126	Tunchang Xian	Hainan	4460.03	57369.7	28901.7	629.871	4555.92	0	0	0	38421.2	316.766	29883.2	0	80664.3	1.00972e+09	306262	1.28802e+06	230913	6.2	0
127	Danzhou Shi	Hainan	3788.82	48735.9	24552.2	535.08	3870.28	0	0	0	119161	54517.5	92681	67007.7	305901	6.86416e+09	1.69042e+06	1.09419e+06	716169	1067.3	13.8108
128	Wanning Shi	Hainan	5263.77	67708.4	34110.1	743.381	5376.95	0	0	0	40335.9	0	31372.4	148998	35126.4	2.61282e+09	993278	1.52013e+06	242420	0	0
129	Baoting Lizu Miaozu Zizhixian	Hainan	4547.56	58495.7	29468.9	642.233	4645.33	0	0	0	9506.9	0	7394.25	0	82643.4	6.6613e+08	97955.6	1.3133e+06	57136.6	0	0
130	Weichang Manzu Mongolzu Zizhixian	Hebei	9506.47	637128	36643.2	1554.77	0	0	0	0	263231	1665.65	364763	263238	2.3164e+06	1.7529e+09	439159	1.98847e+06	622148	9	0
131	Kangbao Xian	Hebei	18.4605	1237.23	71.1569	3.01918	0	0	0	0	67820.8	2758	93980.3	0	0	7.01881e+08	322819	3868.63	160288	14.9	6.53042
132	Chengde Xian	Hebei	7038.95	471754	27132	1151.21	0	0	0	0	194917	104184	270099	2915.82	1.86117e+06	2.0588e+09	857616	1.47234e+06	460679	562.7	0
133	Chongli Xian	Hebei	1058.62	70949.3	4080.52	173.136	0	0	0	0	48955.2	0	67837.9	390.903	1.07149e+06	7.80564e+08	218228	221432	115701	0	1.7665
134	Huai'an Xian	Hebei	146.922	9846.81	566.321	24.029	0	0	0	0	41034.3	14851.4	56861.8	0	0	9.67905e+08	424589	30727.4	97001.4	80.2	0.038422
135	Funing Xian	Hebei	1553.82	104138	5989.28	254.125	0	0	0	0	138271	32848.1	191604	29820.4	298681	5.36565e+09	1.16524e+06	325013	326787	177.4	0
136	Qian'an Shi	Hebei	235.704	15797	908.534	38.549	0	0	0	0	95346.8	39588.2	132123	145947	191965	1.3788e+10	1.95951e+07	49311.6	225330	213.8	0
137	Yu Xian	Hebei	1414.13	94775.5	5450.84	231.279	0	0	0	0	92520.3	30702.1	128207	79891.1	881569	1.23496e+09	415406	295786	218673	165.8	16.103
138	Leting Xian	Hebei	54.3347	3641.53	209.436	8.88636	0	0	0	0	183299	45173.9	253999	85532.1	18755.1	5.02417e+09	1.19316e+06	11360.2	433202	244	2575.07
139	Gaobeidian Shi	Hebei	26.2633	1760.18	101.234	4.29533	0	0	0	0	94788.1	720.489	131349	3410.88	0	1.91648e+09	1.00059e+06	5492.51	224024	3.9	1214.88
140	Anxin Xian	Hebei	2.09345	140.304	8.06934	0.342381	0	0	0	0	99077.2	49969.4	137293	0	0	9.49794e+08	410817	446.092	234165	269.9	1316.76
141	Mancheng Qu	Hebei	57.9506	3883.88	223.374	9.47774	0	0	0	0	54969.9	10962.3	76172.5	908.942	250612	1.43494e+09	0	12122.2	129920	59.2	492.223
142	Fuping Xian	Hebei	1573.23	105439	6064.11	257.3	0	0	0	0	18027.5	0	24980.9	153931	2.20353e+06	5.84928e+08	73943.4	329071	42598	0	0
143	Cang Xian	Hebei	0	0	0	0	0	0	0	0	201786	19685.6	279618	0	0	4.33666e+09	346551	0	476891	106.3	2730.06
144	Li Xian	Hebei	1.61767	108.417	6.2354	0.264568	0	0	0	0	110252	12868.1	152778	0	0	1.38135e+09	1.21033e+06	338.026	260587	69.5	1154.67
145	Dingzhou Shi	Hebei	2.85471	191.324	11.0036	0.466884	0	0	0	0	223988	82685.8	310383	0	0	5.01307e+09	1.68766e+06	604.184	529379	446.6	2259.14
146	Zhengding Xian	Hebei	2.09345	140.304	8.06934	0.342381	0	0	0	0	64468.4	15037.3	89334.8	0	0	4.87217e+09	3.53678e+06	446.092	152354	81.2	868.855
147	Jingxing Xian	Hebei	1312.02	87932.5	5057.27	214.58	0	0	0	0	63170.1	0	87535.8	3809.24	426032	3.37569e+09	1.53155e+06	274429	149292	0	0
148	Haixing Xian	Hebei	1.42735	95.662	5.50182	0.233442	0	0	0	0	96168.5	39936.8	133262	1888.38	1110.03	8.43094e+08	666872	305.435	227291	215.7	1544.19
149	Dongguang Xian	Hebei	0	0	0	0	0	0	0	0	144598	13735.8	200371	21.7751	0	2.16765e+09	1.02457e+06	0	341742	74.2	1269.03
150	Shenzhou Shi	Hebei	0	0	0	0	0	0	0	0	271201	13627.3	375807	0	0	2.40395e+09	650942	0	640977	73.6	2193.05
151	Ningjin Xian	Hebei	2.94987	197.701	11.3704	0.482447	0	0	0	0	230578	83948.6	319515	929.04	0	2.89566e+09	1.40621e+06	610.871	544940	453.4	1964.34
152	Gaoyi Xian	Hebei	0	0	0	0	0	0	0	0	38240.6	68136.6	52990.6	1918.76	0	1.37651e+09	1.08379e+06	0	90381.8	368	259.544
153	Neiqiu Xian	Hebei	430.776	28870.8	1660.45	70.4528	0	0	0	0	71107.5	31275.4	98534.7	5419.27	72172.7	1.1059e+09	105221	90108.8	168059	168.9	128.58
154	Zaoqiang Xian	Hebei	0	0	0	0	0	0	0	0	188656	53990.2	261423	0	0	1.33791e+09	806971	0	445893	291.6	1611.56
155	Qinghe Xian	Hebei	0	0	0	0	0	0	0	0	102052	52192.8	141414	0	0	2.16889e+09	0	0	241202	281.9	899.009
156	Qiu Xian	Hebei	0	0	0	0	0	0	0	0	113013	28455.4	156603	0	0	1.10827e+09	386478	0	267100	153.7	788.763
157	Nanhe Xian	Hebei	1.71283	114.794	6.60219	0.28013	0	0	0	0	87458.8	91819.7	121193	8552.21	0	9.02754e+08	0	361.937	206690	495.9	742.757
158	Qiaodong Qu (Xingtai Shi)	Hebei	0	0	0	0	0	0	0	0	2103.48	0	2914.82	0	0	1.22926e+09	0	0	4953.82	0	45.2283
159	Wu'an Shi	Hebei	412.411	27639.9	1589.66	67.4492	0	0	0	0	120293	130145	166691	639.392	782776	9.25572e+09	3.89817e+06	86267.7	284315	702.9	3.26632
160	Daming Xian	Hebei	0	0	0	0	0	0	0	0	265466	603026	367860	0	0	2.15744e+09	431208	0	627395	3256.9	1887.1
161	Cheng'an Xian	Hebei	0	0	0	0	0	0	0	0	118863	17462.2	164710	0	0	1.88384e+09	772161	0	280932	94.3	867.784
162	Kaiping Qu	Hebei	7.80288	522.952	30.0766	1.27615	0	0	0	0	11782.8	14146.4	16327.6	0	964.898	1.72871e+09	0	1631.11	27863.1	76.4	1.37182
163	Congtai Qu	Hebei	0	0	0	0	0	0	0	0	427.269	0	592.073	0	0	1.96326e+09	0	0	1000.36	0	46.7289
164	Yuhua Qu	Hebei	0	0	0	0	0	0	0	0	3796.12	2626.3	5260.34	0	0	3.39619e+09	0	0	8976.99	14.2	198.39
165	Xiahuayuan Qu	Hebei	166.905	11186.1	643.346	27.2971	0	0	0	0	25669	10001.6	35569.9	0	0	5.32128e+08	0	34903.8	60678	54	0.217953
166	Longan Qu	Henan	4.93593	224.202	43.6967	8.62248	1.87918	0	0	0	28665	0	47775	0	3753.98	2.09248e+09	0	817.909	90852.7	0	228.608
167	Hualong Qu	Henan	3.6019	163.607	31.8868	6.29208	1.3713	0	0	0	35394.6	8219.36	58991	0	0	4.69243e+09	0	596.146	112214	64.7	461.085
168	Yanjin Xian	Henan	47.6251	2163.25	421.614	83.1953	18.1316	0	0	0	199679	53032	332798	2773.72	0	1.90592e+09	428224	7803.55	633071	417.7	1525.88
169	Huixian Shi	Henan	1032.14	46882.5	9137.34	1803.03	392.953	0	0	0	139395	71183	232325	44146.5	633762	5.04213e+09	2.01052e+06	169241	441950	560.6	1.67391
170	Xiangfu Qu	Henan	29.749	1351.27	263.361	51.9679	11.3259	0	0	0	269929	236803	449881	16440	4588.34	2.36839e+09	1.50186e+06	4875.35	855801	1865	0
171	Jinshui Qu	Henan	0.400211	18.1786	3.54298	0.69912	0.152366	0	0	0	6087.46	14058.5	10145.8	0	0	1.83845e+10	0	55.4204	19287	110.7	0
172	Yanshi Shi	Henan	212.512	9652.82	1881.32	371.233	80.9065	0	0	0	110936	29144.5	184893	0	164164	6.82961e+09	1.96139e+06	34848.8	351703	229.5	2.27577
173	Wen Xian	Henan	1.86765	84.8333	16.5339	3.26256	0.711043	0	0	0	76260.2	82929.9	127100	0	456.831	3.82623e+09	2.46828e+06	305.435	241807	653.1	0.096953
174	Mianchi Xian	Henan	1503.99	68315.1	13314.5	2627.29	572.593	0	0	0	102100	14178.4	170166	3971.42	279132	3.78916e+09	1.42353e+06	246604	323744	111.7	3.2483
175	Yongcheng Shi	Henan	7.20379	327.214	63.7736	12.5842	2.74259	0	0	0	451859	229371	753099	0	0	6.7326e+09	2.37171e+06	1172.9	1.43264e+06	1806.5	9.97724
176	Suiyang Qu	Henan	5.06934	230.262	44.8777	8.85552	1.92997	0	0	0	190895	24504	318158	0	0	3.21563e+09	1.74858e+06	823.926	605232	193	0
177	Taikang Xian	Henan	0.133404	6.05952	1.18099	0.23304	0.050789	0	0	0	438117	865824	730196	0	0	3.35618e+09	783470	15.622	1.38902e+06	6819	0
178	Changge Shi	Henan	4.26891	193.905	37.7917	7.45728	1.62524	0	0	0	129224	44435.9	215373	0	0	7.37952e+09	0	692.982	409663	349.9	0.390375
179	Weidu Qu	Henan	1.86765	84.8333	16.5339	3.26256	0.711043	0	0	0	4572.02	13921.5	7620.03	0	0	3.41648e+09	0	305.435	14523.7	109.7	0.213318
180	Baofeng Xian	Henan	91.3815	4150.77	808.98	159.632	34.7903	0	0	0	111398	315058	185663	818.809	43314.7	4.6167e+09	1.96066e+06	14978.3	353216	2481.3	1.7161
181	Xiangcheng Shi	Henan	0	0	0	0	0	0	0	0	265511	701128	442518	0	0	3.98429e+09	1.51205e+06	0	841769	5521.9	0
182	Xiping Xian	Henan	63.7669	2896.45	564.514	111.393	24.277	0	0	0	297592	288328	495987	0	17835.2	3.08237e+09	1.09221e+06	10465	943515	2270.8	0
183	Runan Xian	Henan	24.4129	1108.89	216.122	42.6463	9.29434	0	0	0	393425	59402	655708	12804.4	0	2.7929e+09	640038	4007.81	1.24733e+06	467.8	0
184	Fangcheng Xian	Henan	953.702	43319.5	8442.91	1666	363.089	0	0	0	383613	258002	639355	11475.5	410807	3.01832e+09	949462	156367	1.21624e+06	2031.9	54.2382
185	Zhenping Xian	Henan	882.598	40089.8	7813.44	1541.79	336.018	0	0	0	247582	38459.7	412637	2844.12	107795	3.55407e+09	1.06624e+06	144718	784939	302.9	483.358
186	Xixia Xian	Henan	16549.1	751702	146506	28909.3	6300.5	0	0	0	121492	8373.47	202487	29280.2	292011	3.52893e+09	1.37463e+06	2.71348e+06	385182	65.9	0
187	Huaibin Xian	Henan	46.6913	2120.83	413.347	81.564	17.7761	0	0	0	267283	9263.9	445472	0	87439	2.33566e+09	336322	7648.74	847411	72.9	0
188	Pingqiao Qu	Henan	795.352	36126.9	7041.08	1389.38	302.803	0	0	0	327156	40685.8	545260	13.475	85874.2	3.86257e+09	1.87293e+06	130406	1.03722e+06	320.4	0
189	Tanghe Xian	Henan	214.913	9761.89	1902.58	375.427	81.8207	0	0	0	520003	17055.2	866671	21838.8	105693	4.27486e+09	1.46704e+06	35248.4	1.64869e+06	134.3	1097.92
190	Xin Xian	Henan	3706.75	168370	32815	6475.25	1411.22	0	0	0	265331	2226.08	442218	0	10554.1	2.01833e+09	550134	607777	841259	17.5	0
191	Lingbao Shi	Henan	4890.31	222130	43292.8	8542.78	1861.81	0	0	0	163771	11216	272951	2331.7	1.30147e+06	7.00216e+09	2.74459e+06	801845	519250	88.4	1.29545
192	Ruyang Xian	Henan	3473.43	157772	30749.5	6067.66	1322.39	0	0	0	100353	142417	167255	8243.17	162335	2.1655e+09	481111	569516	318182	1121.6	1.35853
193	Jiyuan Shi	Henan	2566.02	116555	22716.4	4482.52	976.922	0	0	0	123316	7089.19	205527	12757.8	461653	7.96061e+09	4.18661e+06	420748	390948	55.8	10.0364
194	Linying Xian	Henan	0	0	0	0	0	0	0	0	183677	15257.2	306128	0	0	4.19529e+09	1.93019e+06	0	582341	120.1	0.230929
195	Zhongzhan Qu	Henan	133.003	6041.34	1177.45	232.341	50.6364	0	0	0	10120.1	1078.79	16866.8	0	29281.5	1.00543e+09	0	21799.8	32080.6	8.5	0.281433
196	Jianxi Qu	Henan	2.93488	133.309	25.9818	5.12688	1.11735	0	0	0	4006.94	1027.42	6678.23	0	0	6.38151e+09	7.81218e+06	489.426	12697.1	8.1	0.187671
197	Zhanhe Qu	Henan	0	0	0	0	0	0	0	0	5162.78	11353	8604.64	0	1591.48	1.09482e+09	0	0	16373.3	89.4	0.013906
198	Qibin Qu	Henan	73.9056	3356.98	654.27	129.104	28.137	0	0	0	24555.3	4143.93	40925.5	0	95357.9	2.29113e+09	2.69023e+06	12124.9	77847.6	32.7	202.619
199	Chuanhui Qu	Henan	0	0	0	0	0	0	0	0	10787.9	11318.7	17979.8	0	0	2.93462e+09	1.39189e+06	0	34229.1	89.1	0
200	Shangjie Qu	Henan	0	0	0	0	0	0	0	0	462.339	0	770.565	0	0	6.71961e+08	0	0	1499.29	0	0.038556
201	Tahe Xian	Heilongjiang	2434.95	121432	41596.4	1999.64	0	2150.01	1832.25	3723.47	13651.2	1485.15	12601.1	0	0	3.08367e+08	49600.2	8.23764e+06	50245.1	15.7	0
202	Aihui Qu	Heilongjiang	2005.72	100026	34263.8	1647.14	0	2226.79	1897.69	3856.45	215216	657093	198661	0	0	3.16344e+08	67890.7	6.78551e+06	791618	6887.5	0
203	Jiayin Xian	Heilongjiang	1380.76	68859.2	23587.6	1133.91	0	2994.65	2552.06	5186.26	177284	299477	163646	0	0	4.28945e+08	21311.8	4.67127e+06	652076	3139.1	0
204	Wudalianchi Shi	Heilongjiang	646.914	32261.9	11051.3	531.261	0	9239.92	7874.31	16002	375987	2.34864e+06	347065	0	0	1.31829e+09	102644	2.18864e+06	1.38297e+06	24617.4	1849.27
205	Meixi Qu	Heilongjiang	616.593	30749.8	10533.3	506.36	0	1100.6	937.938	1906.06	6768.8	0	6248.13	0	299333	1.573e+08	53027	2.08602e+06	24862.1	0	0
206	Yi'an Xian	Heilongjiang	0.746842	37.2454	12.7583	0.613323	0	8267.3	7045.44	14317.6	383619	1.68408e+06	354109	45790.1	255249	1.18028e+09	216799	2490.82	1.41105e+06	17651.9	3276.34
207	Tongjiang Shi	Heilongjiang	182.578	9105.25	3118.99	149.937	0	12209	10404.6	21144	461823	176602	426298	0	248319	1.74137e+09	74985	617693	1.69869e+06	1851.2	16.278
208	Cuiluan Qu	Heilongjiang	411.161	20504.8	7023.89	337.655	0	1151.79	981.563	1994.72	5973.81	0	5514.29	0	0	1.63422e+08	62796.7	1.39106e+06	21967.5	0	0
209	Hailun Shi	Heilongjiang	110.632	5517.28	1889.93	90.8536	0	14026.2	11953.3	24291.2	494486	625555	456449	0	49622.8	2.00201e+09	598446	374275	1.81885e+06	6557	3847.89
210	Huachuan Xian	Heilongjiang	56.76	2830.65	969.633	46.6126	0	6091.69	5191.38	10549.8	301484	1.32454e+06	278293	0	180112	8.70482e+08	223917	192005	1.10891e+06	13883.2	4.26354
211	Longjiang Xian	Heilongjiang	27.9319	1392.98	477.162	22.9383	0	10340.5	8812.25	17908.1	379371	1.04673e+06	350189	92731.7	915151	1.47357e+09	339516	94522.6	1.39536e+06	10971.5	3222.82
212	Hulin Shi	Heilongjiang	713.483	35581.7	12188.5	585.928	0	14640.5	12476.8	25355	708567	259509	654061	0	1.03628e+06	2.08995e+09	142651	2.41383e+06	2.60625e+06	2720.1	24.9624
213	Qiezihe Qu	Heilongjiang	147.128	7337.34	2513.39	120.825	0	8804.8	7503.5	15248.5	113230	200670	104520	0	91345.9	1.25576e+09	64457.1	497755	416444	2103.3	4.18076
214	Yilan Xian	Heilongjiang	400.706	19983.4	6845.27	329.068	0	19068.5	16250.3	33023.6	397542	527666	366962	0	148005	2.71991e+09	538520	1.3556e+06	1.4622e+06	5530.6	0.229955
215	Mulan Xian	Heilongjiang	458.561	22868.7	7833.62	376.581	0	8523.25	7263.56	14760.9	176466	51674.6	162892	1456.14	36789.9	1.21688e+09	92873.7	1.55136e+06	649101	541.5	158.473
216	Hulan Qu	Heilongjiang	0.049789	2.48302	0.850556	0.040888	0	37676.3	32108	65249.4	257215	686971	237429	0	8322.87	5.37505e+09	5.33833e+06	242.863	946102	7200.4	1957.85
217	Anda Shi	Heilongjiang	1.14516	57.1096	19.5628	0.940429	0	39442.4	33613.1	68307.9	137488	263265	126912	284029	1.52982e+06	5.62596e+09	3.55796e+06	3799.05	505740	2759.4	3264.74
218	Didao Qu	Heilongjiang	51.2831	2557.51	876.072	42.1149	0	2124.41	1810.44	3679.14	33003.6	0	30464.9	0	49942.6	3.03889e+08	607952	173463	121403	0	1.38505
219	Yanshou Xian	Heilongjiang	470.859	23482	8043.7	386.68	0	8369.68	7132.69	14494.9	182917	49621.6	168846	0	69989	1.19405e+09	226800	1.59296e+06	672798	520.3	0.541474
220	Acheng Qu	Heilongjiang	294.256	14674.7	5026.78	241.649	0	28538.8	24320.9	49424.6	186824	105359	172452	0	21190.1	4.07241e+09	1.72283e+06	995564	687167	1104.3	409.133
221	Daoli Qu	Heilongjiang	0.199158	9.9321	3.40222	0.163553	0	67187.8	57257.8	116358	33934.9	80285.6	31324.5	0	13003.6	9.58564e+09	464713	646.725	124806	841.6	414.394
222	Yangming Qu	Heilongjiang	37.4417	1867.23	639.618	30.7479	0	4632.76	3948.06	8023.19	26552.8	9653.5	24510.3	0	4749.03	6.60981e+08	0	126653	97664.7	101.2	0.612543
223	Angangxi Qu	Heilongjiang	0.946	47.1775	16.1606	0.776876	0	3941.68	3359.13	6826.36	17217.3	83081.2	15892.9	31956	235027	5.63437e+08	218400	3158.14	63328	870.6	640.771
224	Xingshan Qu	Heilongjiang	2.14095	106.77	36.5739	1.75819	0	844.646	719.813	1462.79	567.853	0	524.172	0	0	1.19026e+08	0	7314.29	2122.59	0	0.063372
225	Suifenhe Shi	Heilongjiang	85.14	4245.97	1454.45	69.9189	0	14077.4	11996.9	24379.9	7609.23	1092.02	7023.9	0	37739.3	2.01006e+09	183450	288017	27977.7	11.5	0
226	Gongnong Qu	Heilongjiang	0	0	0	0	0	1894.06	1614.13	3280.2	272.569	0	251.602	0	525.386	2.70713e+08	0	0	963.958	0	0.037744
227	Jianhua Qu	Heilongjiang	0.398316	19.8642	6.80444	0.327106	0	6194.07	5278.63	10727.1	2702.98	5023.31	2495.06	0	9654.39	8.8332e+08	0	1346.9	9901.64	52.6	98.4979
228	Xinxing Qu	Heilongjiang	5.72579	285.548	97.8139	4.70215	0	9828.61	8376	17021.6	6768.8	3450.8	6248.13	0	0	1.40066e+09	0	19400.2	24897.3	36.3	0.338931
229	Xingan Qu	Heilongjiang	0	0	0	0	0	1535.72	1308.75	2659.62	1680.84	3494.48	1551.55	0	0	2.18713e+08	0	0	6178.5	36.4	0.073773
230	Yunxi Xian	Hubei	5917.33	186181	28333.5	6917.12	18257.5	0	0	0	49752	0	91417	29286.2	1.04397e+06	9.87097e+08	389305	2.03724e+06	277609	0	0
231	Fancheng Qu	Hubei	80.2227	2524.1	384.124	93.7772	247.521	0	0	0	41552.2	33940.7	76350.4	0	7296.45	7.83027e+09	3.33799e+06	27615.7	231826	44.4	56.1593
232	Baokang Xian	Hubei	6799.55	213939	32557.8	7948.4	20979.5	0	0	0	48185.2	0	88538.2	7190.25	390591	1.75306e+09	230157	2.34096e+06	268824	0	0
233	Zengdu Qu	Hubei	1636.9	51503.1	7837.87	1913.48	5050.55	0	0	0	65851.2	53735.7	120999	0	0	5.7255e+09	163207	563560	367430	70.3	0
234	Yicheng Shi	Hubei	1818.31	57210.7	8706.46	2125.53	5610.25	0	0	0	186005	176430	341775	0	16803.6	4.51031e+09	717249	626030	1.03779e+06	230.8	0
235	Tuanfeng Xian	Hubei	581.389	18292.7	2783.82	679.621	1793.84	0	0	0	49123.4	20866	90262.1	0	53612.4	1.61178e+09	451398	200187	274104	27.3	0
236	Huangpo Qu	Hubei	1223.17	38485.5	5856.82	1429.84	3774.01	0	0	0	161734	266628	297179	0	12474.8	9.6681e+09	1.46762e+06	421111	902372	348.8	819.43
237	Yunmeng Xian	Hubei	5.18293	163.074	24.817	6.05864	15.9916	0	0	0	67586.9	111912	124188	0	0	3.08323e+09	0	1816.54	377099	146.4	628.588
238	Tianmen Shi	Hubei	50.4772	1588.2	241.696	59.0058	155.744	0	0	0	343010	476156	630266	0	0	7.04194e+09	1.0392e+06	17363.9	1.91381e+06	622.9	2419.13
239	Duodao Qu	Hubei	154.812	4870.95	741.274	180.969	477.661	0	0	0	58167.5	13682.1	106880	0	2993.34	2.62344e+09	353842	53281.5	324559	17.9	0
240	Xiling Qu	Hubei	64.2232	2020.7	307.515	75.0744	198.156	0	0	0	0	0	0	0	0	3.49333e+09	0	22132.1	0	0	62.6378
241	Zigui Xian	Hubei	3463.1	108962	16582.1	4048.22	10685.1	0	0	0	43541.2	15902.6	80005	0	683761	1.76355e+09	223169	1.19228e+06	242935	20.8	0
242	Daye Shi	Hubei	1111.17	34961.7	5320.56	1298.92	3428.45	0	0	0	96961.5	76750.3	178162	59574.8	273437	8.18909e+09	3.43025e+06	382560	540970	100.4	0
243	Jiayu Xian	Hubei	269.512	8479.85	1290.49	315.049	831.561	0	0	0	62004.7	216941	113931	0	25466.3	3.37783e+09	750134	92817.6	345960	283.8	110.719
244	Jiangling Xian	Hubei	32.2243	1013.9	154.297	37.6689	99.4257	0	0	0	135277	27364.2	248565	0	2919.3	1.10637e+09	151506	11119.2	754772	35.8	1073.73
245	Zhijiang Shi	Hubei	414.634	13045.9	1985.36	484.691	1279.32	0	0	0	148196	89211.2	272303	0	0	6.48256e+09	1.09227e+06	142753	826843	116.7	1386.02
246	Zhangwan Qu	Hubei	998.728	31423.7	4782.13	1167.47	3081.5	0	0	0	7796.32	71702	14325.4	0	116060	5.83088e+09	470516	343859	43491.6	93.8	0
247	Jianghan Qu	Hubei	0	0	0	0	0	0	0	0	243.928	0	448.207	0	0	9.3879e+09	0	0	1354.98	0	15.5427
248	Shimen Xian	Hunan	2770.04	178924	34843.9	3344.09	51317.1	0	0	0	267113	0	267113	15470.8	820745	3.33349e+09	378096	2.69887e+06	798315	0	444.77
249	Yunxi Qu	Hunan	113.455	7328.38	1427.13	136.967	2101.84	0	0	0	38649.2	0	38649.2	0	3855.59	4.16261e+09	0	110578	115514	0	0
250	Huarong Xian	Hunan	160.682	10378.9	2021.19	193.981	2976.75	0	0	0	322642	282553	322642	0	7290.64	4.35641e+09	265819	156584	964292	308.7	341.456
251	Jinshi Shi	Hunan	128.901	8326.08	1621.42	155.614	2387.99	0	0	0	73775.3	15288.8	73775.3	0	3066.49	1.88974e+09	406064	125549	220484	16.7	591.252
252	Pingjiang Xian	Hunan	3595.46	232240	45226.6	4340.56	66608.4	0	0	0	178299	19035.4	178299	0	326222	3.90204e+09	282771	3.50308e+06	532901	20.8	0
253	Xiangyin Xian	Hunan	139.013	8979.24	1748.62	167.822	2575.32	0	0	0	227557	6862.21	227557	0	112533	5.33459e+09	1.00948e+06	135462	680117	7.5	1430.69
254	Hanshou Xian	Hunan	447.599	28911.6	5630.26	540.357	8292.09	0	0	0	334079	3845.2	334079	0	0	3.55538e+09	256240	436103	998466	4.2	1808.92
255	Yuanling Xian	Hunan	3953.49	255366	49730.2	4772.79	73241.3	0	0	0	196230	129061	196230	18524.1	2.39026e+06	2.65919e+09	415476	3.85187e+06	586492	141	0
256	Kaifu Qu	Hunan	36.7813	2375.8	462.665	44.4037	681.4	0	0	0	20744.4	0	20744.4	0	0	1.66253e+10	0	35833.4	62017	0	0
257	Yuhua Qu	Hunan	18.4462	1191.49	232.032	22.2689	341.73	0	0	0	2892.12	13823	2892.12	0	0	2.20863e+10	0	17971.4	8624.94	15.1	0
258	Ningxiang Xian	Hunan	1484.92	95915	18678.5	1792.65	27509.2	0	0	0	315214	31760.7	315214	0	29383.8	1.57106e+10	1.61754e+06	1.44678e+06	942085	34.7	211.38
259	You Xian	Hunan	1667.16	107686	20970.9	2012.65	30885.4	0	0	0	160946	120457	160946	24589.6	133543	5.33942e+09	551638	1.62427e+06	481030	131.6	0
260	Hengshan Xian	Hunan	589.835	38099	7419.42	712.069	10927.1	0	0	0	65624.8	9425.67	65624.8	0	23644.8	2.16014e+09	87998	574717	196132	10.3	0
261	Shaodong Xian	Hunan	420.707	27174.6	5292	507.892	7793.9	0	0	0	152691	14644.6	152691	0	36142.5	4.80583e+09	540397	409928	456356	16	0.206194
262	Mayang Miaozu Zizhixian	Hunan	660.286	42649.6	8305.61	797.12	12232.3	0	0	0	75155.6	21598.9	75155.6	0	27339.5	1.04338e+09	73835.6	643366	224627	23.6	0
263	Leiyang Shi	Hunan	1039.99	67175.6	13081.8	1255.51	19266.5	0	0	0	143278	232395	143278	5229.31	111700	6.16844e+09	616580	1.01326e+06	428207	253.9	0
264	Hongjiang Shi	Hunan	1326.35	85672.4	16683.9	1601.22	24571.6	0	0	0	91312	8327.98	91312	0	99257.3	2.08327e+09	250245	1.29225e+06	272895	9.1	0
265	Yanling Xian	Hunan	1823.06	117757	22932	2200.87	33773.6	0	0	0	44065.3	141871	44065.3	6003.47	262861	9.64807e+08	150035	1.77621e+06	131711	155	0
266	Qiyang Xian	Hunan	1015.1	65567.8	12768.7	1225.46	18805.4	0	0	0	143659	68372.3	143659	9171.91	274977	3.86006e+09	558518	988977	429370	74.7	0
267	Dong'an Xian	Hunan	873.751	56437.9	10990.7	1054.82	16186.9	0	0	0	109940	63889.5	109940	0	556386	2.57093e+09	200605	851262	328601	69.8	0
268	Chengbu Miaozu Zizhixian	Hunan	1845.18	119185	23210.1	2227.56	34183.2	0	0	0	28789.7	63337.4	28789.7	5174.25	816031	5.91897e+08	43981.6	1.79771e+06	86028.7	69.2	0
269	Jiahe Xian	Hunan	153.459	9912.34	1930.33	185.261	2842.94	0	0	0	26633.8	126681	26633.8	0	55621.1	1.82613e+09	211352	149516	79585	138.4	0
270	Dao Xian	Hunan	892.641	57658.1	11228.4	1077.63	16536.8	0	0	0	97411.8	289238	97411.8	0	296726	2.38119e+09	171709	869702	291120	316	0
271	Longhui Xian	Hunan	1259.79	81373	15846.6	1520.86	23338.5	0	0	0	153111	21145.3	153111	0	51023.7	2.25416e+09	211364	1.22745e+06	457610	23.1	0.432484
272	Jishou Shi	Hunan	524.384	33871.3	6596.12	633.055	9714.59	0	0	0	26686.4	0	26686.4	0	242663	1.88357e+09	55546.4	510889	79750.8	0	0
273	Jingzhou Miaozu Dongzu Zizhixian	Hunan	1412.91	91263.8	17772.8	1705.72	26175.2	0	0	0	31629.2	25996.2	31629.2	985.54	437359	1.0728e+09	151221	1.37663e+06	94544.4	28.4	0
274	Beita Qu	Hunan	18.7796	1213.02	236.225	22.6714	347.905	0	0	0	2326.84	0	2326.84	0	6114.36	5.18305e+08	0	18253.3	6951.29	0	0.027001
275	Yuetang Qu	Hunan	68.2288	4407.08	858.237	82.3682	1263.99	0	0	0	5757.94	447857	5757.94	0	0	7.24287e+09	0	66519.9	17205.1	489.3	0
276	Hetang Qu	Hunan	80.6744	5210.97	1014.79	97.393	1494.55	0	0	0	8597.48	0	8597.48	0	3165.92	4.63782e+09	0	78613.2	25695.2	0	0
277	Lengshuijiang Shi	Hunan	175.906	11362.2	2212.69	212.36	3258.78	0	0	0	31050.8	148826	31050.8	0	9550.52	3.89397e+09	0	171386	92788.1	162.6	0.100548
278	Zhengxiang Qu	Hunan	19.8908	1284.8	250.203	24.0129	368.491	0	0	0	3851.77	4298.74	3851.77	0	4770.7	3.82413e+09	0	19332.7	11529.3	4.7	0
279	Zhenlai Xian	Jilin	5.70913	642.282	481.973	0	0	0	0	0	227978	1.03508e+06	335128	1.10951e+06	1.12164e+06	2.18903e+09	565101	21120.4	528861	7393	4731.29
280	Ningjiang Qu	Jilin	4.39313	494.231	370.874	0	0	0	0	0	120598	198845	177279	36775.3	5292.57	6.3123e+09	674969	16272.3	279741	1420.2	1119.02
281	Dehui Shi	Jilin	8.14761	916.613	687.832	0	0	0	0	0	698918	938988	1.02741e+06	4500.2	60373.2	6.72551e+09	1.70427e+06	30134.7	1.62131e+06	6706.7	3075.79
282	Qian'an Xian	Jilin	3.85125	433.269	325.127	0	0	0	0	0	206043	402248	302883	770522	409396	3.28631e+09	941536	14221.7	477979	2873.1	3181.04
283	Dunhua Shi	Jilin	2122.46	238779	179181	0	0	0	0	0	429959	170222	632040	0	333765	2.92093e+09	880389	7.84986e+06	997414	1215.8	1.31959
284	Lvyuan Qu	Jilin	0	0	0	0	0	0	0	0	23685.3	13528.8	34817.3	0	0	3.439e+09	2.84255e+06	0	54952.7	96.6	240.407
285	Shuangliao Shi	Jilin	19.7014	2216.42	1663.21	0	0	0	0	0	376652	675859	553678	313253	252881	2.4681e+09	888779	72829.1	873725	4827.3	2719.82
286	Longtan Qu	Jilin	105.261	11841.9	8886.27	0	0	0	0	0	142861	28541.3	210006	0	0	5.42963e+09	5.13024e+06	389271	331414	203.9	0.094308
287	Panshi Shi	Jilin	390.66	43949.5	32980	0	0	0	0	0	438302	78218.7	644304	0	34802	3.96317e+09	1.1007e+06	1.44485e+06	1.01675e+06	558.7	0.313191
288	Tumen Shi	Jilin	234.036	26329.2	19757.6	0	0	0	0	0	49760.9	13124.1	73148.5	0	36540	6.57638e+08	66800.2	865544	115449	93.7	0.325542
289	Dongliao Xian	Jilin	127.981	14398	10804.4	0	0	0	0	0	336234	48598.4	494264	0	99260.9	8.49214e+09	2.37384e+06	473337	779962	347.1	0
290	Linjiang Shi	Jilin	666.324	74962	56252	0	0	0	0	0	39668.1	1766.97	58312.1	0	12016	1.53944e+09	441113	2.46435e+06	92026.2	12.6	0
291	Dongchang Qu	Jilin	55.5044	6244.29	4685.76	0	0	0	0	0	19185.7	0	28203	0	30595.8	2.10925e+09	1.02225e+06	205272	44489.7	0	0
292	Tiexi Qu	Jilin	0	0	0	0	0	0	0	0	12592.6	2657.2	18511.1	0	0	1.46406e+09	0	0	29194.8	19	86.0443
293	Erdao Qu	Jilin	14.5341	1635.1	1226.99	0	0	0	0	0	61572.3	7566.94	90511.3	0	0	3.02941e+09	1.31669e+07	53749.4	142844	54	26.5288
294	Ganyu Xian	Jiangsu	1180.54	28856.6	15679.5	1530.99	2626.4	62119.9	52938.9	107582	171777	20704.8	271980	19190.3	42754.5	8.86369e+09	1.76683e+06	52768.2	747644	38.7	0
295	Feng Xian	Jiangsu	2059.37	50338.4	27351.9	2670.7	4581.58	40850.2	34812.8	70745.9	162946	34986.6	257998	0	0	5.82932e+09	2.28608e+06	92049.9	709244	65.4	0.77234
296	Guanyun Xian	Jiangsu	200.89	4910.5	2668.16	260.526	446.932	28308.4	24124.6	49025.7	196749	182070	311519	0	57394.8	4.03703e+09	1.69085e+06	8978.71	856338	340.3	0
297	Lianshui Xian	Jiangsu	172.374	4213.44	2289.41	223.544	383.489	39672.8	33809.4	68706.9	274427	55856.7	434510	0	0	5.65962e+09	1.14084e+06	7703.7	1.19445e+06	104.4	801.09
298	Xinyi Shi	Jiangsu	341.461	8346.55	4535.18	442.826	759.667	55260.3	47093.2	95702	216871	360545	343378	0	0	7.88437e+09	3.20697e+06	15263.3	943916	673.9	0
299	Sucheng Xian	Jiangsu	16.8027	410.72	223.168	21.7907	37.3819	17148.9	14614.4	29699.1	61745.8	327960	97764.3	0	8156.91	2.44758e+09	0	751.527	268769	613	0
300	Sheyang Xian	Jiangsu	49.8251	1217.91	661.761	64.616	110.849	42385.9	36121.5	73405.5	359811	85438.7	569700	73349.5	487526	6.04644e+09	1.63993e+06	2228.2	1.56607e+06	159.7	3315.6
301	Baoying Xian	Jiangsu	0	0	0	0	0	50781.2	43276	87944.8	225852	62218.7	357599	0	2543.95	7.24305e+09	1.66301e+06	0	983037	116.3	2538.53
302	Dongtai Shi	Jiangsu	0.212022	5.18259	2.816	0.274962	0.471696	76734.8	65393.9	132892	363513	241077	575562	255419	477247	1.09461e+10	5.5004e+06	9.88228	1.58222e+06	450.6	3671.45
303	Jurong Shi	Jiangsu	4251.24	103916	56463.7	5513.26	9457.98	52931.2	45108.3	91668.3	137440	31026.7	217613	0	0	7.55258e+09	2.76491e+06	190022	598222	58	0
304	Gaochun Qu	Jiangsu	386.144	9438.78	5128.65	500.774	859.076	70310.4	59918.9	121766	45453.6	15944.1	71968.2	0	0	1.00325e+10	5.0342e+06	17260.8	197815	29.8	0
305	Tongzhou Qu	Jiangsu	0	0	0	0	0	154212	131420	267070	188649	143706	298695	79424.4	33698.4	2.20023e+10	2.05195e+07	0	821124	268.6	0
306	Jingjiang Shi	Jiangsu	0	0	0	0	0	85078.9	72504.8	147343	74835.4	28459.3	118489	0	12623.1	1.21397e+10	2.86397e+06	0	325748	53.2	0
307	Xiangcheng Qu	Jiangsu	19.983	488.459	265.408	25.9152	44.4574	61633.6	52524.5	106739	22512.1	22471.5	35644.2	0	2743.37	8.79452e+09	2.68929e+07	892.184	97970.8	42	0
308	Tianchang Shi	Anhui	35.7141	622.561	243.059	33.0601	248.535	0	0	0	223885	18542.9	301859	0	1275.11	5.03684e+09	3.40499e+06	3412.66	1.1678e+06	81.1	2939.08
309	Qingpu Qu	Jiangsu	1.11311	27.2086	14.784	1.44355	2.4764	26337.6	22445.1	45612.5	28233	5187.07	44702.2	0	0	3.75789e+09	0	49.5777	122865	9.7	501.74
310	Hanjiang Qu	Jiangsu	0	0	0	0	0	85411.7	72788.3	147919	43144.3	129738	68311.9	0	7190.71	1.21848e+10	1.26694e+07	0	187762	242.5	483.682
311	Yuhuatai Qu	Jiangsu	205.608	5025.81	2730.82	266.644	457.427	27950.1	23819.3	48405.1	2019.13	0	3196.95	0	0	3.98757e+09	0	9190.2	8773.08	0	0
312	Danyang Shi	Jiangsu	726.492	17758.1	9649.04	942.157	1616.27	122423	104329	212016	113675	174037	179985	0	1337.6	1.74666e+10	3.54721e+06	32473.4	494767	325.3	0
313	Yixing Shi	Jiangsu	7952.45	194387	105622	10313.2	17692.3	141235	120361	244596	140480	147022	222427	0	10609.5	2.01483e+10	6.19688e+06	355457	611461	274.8	0
314	Hailing Qu	Jiangsu	0	0	0	0	0	64884.2	55294.7	112369	27246.6	81165.4	43140.5	0	0	9.25681e+09	0	0	118600	151.7	470.376
315	Tianning Qu	Jiangsu	0	0	0	0	0	55874.6	47616.7	96765.9	475.771	0	753.305	0	0	7.97187e+09	0	0	2073.18	0	0
316	Jiawang Qu	Jiangsu	593.395	14504.8	7881.29	769.549	1320.16	55081.2	46940.5	95391.7	69822.4	47406	110552	0	16664.2	7.85882e+09	4.75472e+06	26523.8	303890	88.6	2.05275
317	Quanshan Qu	Jiangsu	114.757	2805.07	1524.16	148.823	255.306	33248.3	28334.4	57580.8	2819.82	8189.65	4464.71	318.22	0	4.74241e+09	0	5130.19	12275	15.3	0.153276
318	Beitang Qu	Jiangsu	0	0	0	0	0	50038.9	42643.4	86659.3	557.001	0	881.918	0	0	7.13912e+09	0	0	2440.04	0	0
319	Duchang Xian	Jiangxi	338.348	16928.4	5105.24	391.34	8496.51	0	0	0	92289.3	13831	228717	0	508963	1.53472e+09	278357	432741	543698	40	0
320	Ruichang Shi	Jiangxi	369.258	18474.9	5571.62	427.09	9272.71	0	0	0	71868.4	10959.3	178109	7316.17	377551	2.34687e+09	65979.4	472181	423377	31.7	0
321	Leping Shi	Jiangxi	787.076	39379.4	11876	910.347	19764.9	0	0	0	104403	36888.5	258739	0	349772	4.08696e+09	1.13266e+06	1.00658e+06	615051	106.7	0
322	Nanchang Xian	Jiangxi	9.52977	476.798	143.792	11.0223	239.309	0	0	0	143390	40868.1	355358	0	7714.2	9.40613e+09	4.41788e+06	12204.7	844739	118.2	0
323	Jing'an Xian	Jiangxi	981.732	49118.5	14813.1	1135.49	24653	0	0	0	22479.9	63096.9	55711	0	243426	6.12091e+08	267513	1.25544e+06	132425	182.5	0
324	Jinxi Xian	Jiangxi	591.26	29582.2	8921.35	683.862	14847.6	0	0	0	55371.6	1936.6	137225	0	37152.7	1.13547e+09	329968	756146	326216	5.6	0
325	Gao'an Shi	Jiangxi	581.15	29076.4	8768.8	672.169	14593.7	0	0	0	138753	87231.3	343865	0	570841	3.1735e+09	1.06295e+06	743163	817399	252.3	0
326	Le'an Xian	Jiangxi	1379.66	69027.9	20817.3	1595.74	34645.7	0	0	0	64463.4	141855	159757	25047.2	395028	8.17865e+08	155553	1.76438e+06	379773	410.3	0
327	Xiajiang Xian	Jiangxi	677.442	33894.1	10221.7	783.542	17011.8	0	0	0	34283	67559.5	84962.2	0	198408	9.65662e+08	318644	866387	201953	195.4	0
328	Anfu Xian	Jiangxi	1469.66	73530.5	22175.2	1699.83	36905.6	0	0	0	106478	237799	263879	6262.22	495258	1.93944e+09	337127	1.8794e+06	627280	687.8	0
329	Xingguo Xian	Jiangxi	1506.7	75383.8	22734.1	1742.67	37835.8	0	0	0	36515.2	47852.3	90494.1	55229	680549	2.07925e+09	519633	1.92678e+06	215124	138.4	0
330	Zhanggong Qu	Jiangxi	156.62	7836.07	2363.19	181.149	3932.99	0	0	0	5514.22	0	13665.7	2377.03	94651	4.55768e+09	1.77887e+06	200319	32487.7	0	0
331	Anyuan Xian	Jiangxi	1946.56	97391.1	29371.1	2251.43	48881.5	0	0	0	27448.8	46363.3	68025.3	0	79108.4	8.43693e+08	127816	2.48927e+06	161690	134.1	0
332	Xinzhou Qu	Jiangxi	152.062	7608.03	2294.42	175.878	3818.54	0	0	0	8515.96	1901.15	21104.8	0	65074.3	2.82021e+09	461377	194458	50171.3	5.5	0
333	Xunyang Qu	Jiangxi	1.24301	62.191	18.7555	1.43769	31.2142	0	0	0	346.55	0	858.841	0	0	2.76969e+09	0	1543.99	2035.44	0	0
334	Yuehu Qu	Jiangxi	9.36404	468.506	141.291	10.8306	235.147	0	0	0	3939.46	3700.37	9763.01	0	131042	2.837e+09	0	11934.6	23195.9	10.7	0
335	Jizhou Qu	Jiangxi	29.1694	1459.42	440.128	33.7378	732.494	0	0	0	12659.3	15971.4	31373	10649.1	121714	1.86131e+09	692026	37324.5	74569.2	46.2	0
336	Zhushan Qu	Jiangxi	0.414338	20.7303	6.25182	0.479231	10.4047	0	0	0	208.949	0	517.831	0	0	1.45235e+09	0	555.554	1240.01	0	0
337	Jianping Xian	Liaoning	517.325	25958	3755.18	313.64	0	0	0	0	177817	29398.1	181409	1125.64	1.10402e+06	2.3753e+09	2.92637e+06	172115	485434	387.5	0
338	Yi Xian	Liaoning	1002.92	50324	7280.06	608.044	0	0	0	0	180160	36090.8	183799	85463.7	607593	2.33723e+09	787734	333652	491827	475.7	0.043061
339	Dawa Xian	Liaoning	14.6522	735.207	106.358	8.8832	0	0	0	0	200784	59799.6	204840	41587.6	1814.26	6.52177e+09	7.46091e+06	4875.04	548123	788.2	2593.54
340	Xingcheng Shi	Liaoning	1082.88	54335.8	7860.42	656.517	0	0	0	0	194916	18436.9	198853	53229.4	66400.2	1.97398e+09	566495	360285	532133	243	0
341	Donggang Shi	Liaoning	898.051	45061.8	6518.81	544.463	0	0	0	0	291730	55357.1	297624	11274.6	34531.8	2.05046e+09	1.16727e+06	298770	796438	729.6	0
342	Changhai Xian	Liaoning	95.989	4816.47	696.768	58.1954	0	0	0	0	4558.83	0	4650.92	0	0	1.17272e+09	0	31927.5	12453.7	0	0
343	Xigang Qu	Liaoning	17.8826	897.3	129.807	10.8417	0	0	0	0	0	0	0	0	0	4.48489e+09	9.65112e+06	5937.51	0	0	0
344	Kangping Xian	Liaoning	187.132	9389.81	1358.36	113.453	0	0	0	0	262999	231160	268313	30968.8	167981	3.18319e+09	1.69729e+06	62242.2	717980	3046.7	1939.02
345	Shenbeixin Qu	Liaoning	160.597	8058.33	1165.75	97.3654	0	0	0	0	131035	269669	133682	0	14877.5	6.60039e+09	661672	53420.1	357720	3554.3	724.431
346	Benxi Manzu Zizhixian	Liaoning	7737.38	388241	56164.4	4690.96	0	0	0	0	111800	7626.46	114059	0	79224.8	3.136e+09	926389	2.57422e+06	305212	100.5	0
347	Guta Qu	Liaoning	2.19206	109.992	15.9118	1.32898	0	0	0	0	711.958	0	726.341	0	0	7.70966e+08	0	741.463	1943.69	0	0
348	Gaizhou Shi	Liaoning	3895.52	195467	28276.9	2361.74	0	0	0	0	134434	12805.5	137150	31.2177	46903.5	5.99611e+09	975322	1.29602e+06	367004	168.8	0
349	Heishan Xian	Liaoning	236.165	11850.1	1714.28	143.18	0	0	0	0	354268	468195	361425	11285.2	8088.8	2.19509e+09	650316	78557.3	967162	6170.9	2137.27
350	Taizihe Qu	Liaoning	56.0705	2813.47	407.007	33.994	0	0	0	0	10266	17282.8	10473.4	0	0	4.86437e+09	0	18646.9	28034.5	227.8	0
351	Tiexi Qu	Liaoning	0	0	0	0	0	0	0	0	482.294	0	492.037	0	0	5.93867e+08	0	0	1302.04	0	0
352	Haizhou Qu	Liaoning	17.7672	891.511	128.969	10.7718	0	0	0	0	4110.98	3120.18	4194.03	0	1894.64	5.27134e+07	0	5908.37	11230.7	41.1	0
353	Longcheng Qu	Liaoning	16.4981	827.831	119.757	10.0023	0	0	0	0	17339.6	1879.07	17689.9	16965.8	97264.3	1.38891e+09	1.10747e+06	5472.43	47340.9	24.8	0.215421
354	Nanpiao Qu	Liaoning	324.771	16296.1	2357.46	196.899	0	0	0	0	22461.1	3120.18	22914.9	17340.1	116076	1.83769e+08	157893	108065	61311.2	41.1	0
355	Qinghe Qu	Liaoning	867.362	43521.9	6296.04	525.857	0	0	0	0	31372.1	20774.1	32005.8	0	6652.8	6.10392e+08	63048.2	288585	85639.6	273.8	0
356	Dongzhou Qu	Liaoning	130.37	6541.6	946.332	79.0395	0	0	0	0	13745.4	614.757	14023.1	0	10420.7	2.11418e+09	0	43380.3	37517.4	8.1	0.002644
357	Huanggu Qu	Liaoning	7.15303	358.92	51.9227	4.33668	0	0	0	0	333.012	0	339.74	0	0	7.01131e+09	0	2375.81	920.986	0	0.032644
358	Chen Barag Qi	Inner-Monglia	254.919	14121.2	5515.95	201.912	0	12618.5	10753.6	21853.2	251721	197645	309810	0	0	1.80123e+09	2.45119e+06	549762	311664	1230.9	3405.29
359	Manzhouli Shi	Inner-Monglia	5.3907	298.617	116.644	4.26978	0	24827.5	21158.1	42997.2	3689.93	0	4541.46	0	0	3.54204e+09	987373	11601	4574.5	0	154.911
360	Aershan Qu	Inner-Monglia	945.796	52392.3	20465.2	749.131	0	1868.46	1592.31	3235.87	48027.7	543.509	59111	0	2.92722e+06	2.67504e+08	170865	2.0397e+06	59458.2	3.4	669.755
361	Jarud Qi	Inner-Monglia	160.274	8878.35	3468.02	126.947	0	22651.9	19304.1	39229.4	199286	31853.9	245275	0	0	3.23071e+09	6.94171e+06	345630	246750	198.4	4391.96
362	Xilinhot Shi	Inner-Monglia	5.02891	278.576	108.816	3.98321	0	21320.9	18169.8	36924.4	7848.43	0	9659.61	0	0	3.04238e+09	4.22474e+06	10880	9720.21	0	6126.97
363	Sonid Zuoqi	Inner-Monglia	3.32849	184.381	72.0221	2.63637	0	5451.81	4646.06	9441.65	424.635	0	522.628	0	0	7.76009e+08	1.32742e+06	7158.76	523.584	0	7784.32
364	Linxi Xian	Inner-Monglia	24.8551	1376.85	537.817	19.6868	0	8318.49	7089.06	14406.3	40355	0	49667.7	0	0	1.1882e+09	1.23486e+06	53604.6	49969	0	0
365	Darhan Muminggan Lianheqi	Inner-Monglia	1.33863	74.1533	28.9654	1.06028	0	27770.9	23666.6	48094.8	15960.4	0	19643.6	0	0	3.96122e+09	6.69329e+06	2922.15	19765.9	0	1884.27
366	Urad Houqi	Inner-Monglia	17.6554	978.021	382.03	13.9842	0	7192.29	6129.31	12455.9	3543.51	5797.43	4361.24	0	0	1.02535e+09	2.28673e+06	38076.4	4384.9	36.1	49.6629
367	Qahar Youyi Houqi	Inner-Monglia	2.53254	140.29	54.7994	2.00594	0	7883.37	6718.25	13652.7	28567.7	17402.9	35160.3	0	0	1.12594e+09	2.24635e+06	5483.48	35366.3	108.4	0.834265
368	Wuyuan Xian	Inner-Monglia	13.4225	743.537	290.437	10.6315	0	12388.1	10557.3	21454.3	60971.8	50226.6	75042.2	0	0	1.76744e+09	1.99504e+06	28985.8	75491.9	312.8	0
369	Tumd Zuoqi	Inner-Monglia	17.2937	957.98	374.202	13.6977	0	34400.1	29316	59575.5	126951	211691	156248	0	0	4.90888e+09	7.22498e+06	37329.3	157188	1318.4	0.463761
370	Shiguai Qu	Inner-Monglia	1.51953	84.174	32.8796	1.20356	0	11825	10077.4	20479.1	424.635	927.162	522.628	0	0	1.68537e+09	0	3242.38	526.287	5.8	1.00973
371	Dalad Qi	Inner-Monglia	5.31834	294.609	115.079	4.21246	0	56079.4	47791.2	97120.5	66697	157522	82088.6	0	0	7.99975e+09	1.95161e+07	11460.5	82582.8	981	4114.98
372	Otog Qi	Inner-Monglia	11.6135	643.33	251.294	9.19865	0	50320.4	42883.4	87146.9	8404.85	0	10344.4	0	0	7.17922e+09	1.56491e+07	25072	10403.1	0	21443.3
373	Kundulun Qu	Inner-Monglia	0.361792	20.0414	7.82849	0.286562	0	92501.6	78830.4	160198	15535.8	0	19121	0	0	1.31978e+10	0	742.735	19240.9	0	0
374	Jinfeng Qu	Ningxia	5.40672	349.622	15.6194	8.00996	0	0	0	0	22616.2	6116.44	33656.6	0	0	2.5989e+09	1.21994e+07	1808.1	21233.3	41.1	0
375	Tianjun Xian	Qinghai	2.94378	1747.41	49.6237	50.4648	0	0	0	0	257.167	0	382.707	0	0	3.60946e+08	218955	37293.9	523.584	0	0
376	Datong Huizu Tuzu Zizhixian	Qinghai	17.526	10403.3	295.438	300.446	0	0	0	0	44683.1	35470.5	66495.9	652753	1.31228e+06	2.00363e+09	889094	222045	91048.6	218.1	0
377	Hualong Huizu Zizhixian	Qinghai	3.10136	1840.95	52.2801	53.1662	0	0	0	0	20547.2	0	30577.7	938498	1.37259e+06	8.76013e+08	461636	39292.5	41867.9	0	0
378	Guinan Xian	Qinghai	2.06704	1226.98	34.8444	35.4349	0	0	0	0	28053.6	0	41748.4	0	0	2.30187e+08	59730.8	26186.7	57163.7	0	0
379	Maqeen Xian	Qinghai	33.7628	20041.4	569.145	578.791	0	0	0	0	88.6782	0	131.968	3.90025e+06	9.01617e+06	2.32344e+08	119472	427758	180.4	0	0
380	Chengzhong Qu	Qinghai	0	0	0	0	0	0	0	0	607.213	0	903.633	0	0	8.65091e+08	0	0	1237.38	0	0
381	Luozhuang Qu	Shandong	116.464	1302.57	675.801	26.5968	0	41950.8	35750.7	72652	98790.8	64310.4	76837.3	18794.5	13027.1	5.98645e+09	0	1550.12	181774	235.3	0
382	Shanting Qu	Shandong	5093.39	56965.9	29555.2	1163.17	0	15997.1	13632.8	27704.4	68819	43453.3	53525.9	127824	604688	2.2807e+09	922316	67757.9	126605	159	0
383	Donggang Qu	Shandong	4369.71	48872.1	25355.9	997.905	0	50448.4	42992.4	87368.5	184425	19785.9	143441	59059.9	110775	7.19674e+09	0	58131.4	339352	72.4	0
384	Mengyin Xian	Shandong	8415.23	94118.3	48830.7	1921.77	0	19196.5	16359.4	33245.3	188848	44171.7	146882	68901.2	276880	2.73698e+09	1.81687e+06	111950	347490	161.6	0
385	Qufu Shi	Shandong	937.245	10482.4	5438.51	214.037	0	45764.5	39000.8	79256.7	174217	64260	135502	5837.33	49327.6	6.52933e+09	3.37798e+06	12467.4	320553	235.1	0
386	Zhucheng Shi	Shandong	4549.79	50886.1	26400.8	1039.03	0	85462.8	72831.9	148008	511336	231281	397706	35546.6	67527.4	1.2193e+10	5.98256e+06	60529.5	940828	846.2	0
387	Qingzhou Shi	Shandong	4041.83	45205	23453.3	923.027	0	65396.1	55730.9	113256	209860	148243	163224	65600.8	229727	9.33148e+09	4.46018e+06	53771.3	386122	542.4	15.2174
388	Changyi Shi	Shandong	260.585	2914.45	1512.08	59.5094	0	42539.5	36252.4	73671.5	380702	143706	296101	313617	50091.3	6.07046e+09	1.36566e+06	3465.74	700492	525.8	1672.73
389	Rushan Shi	Shandong	5714.43	63911.8	33158.8	1305	0	52521.6	44759.3	90959	224151	98967.2	174339	22906	279286	7.49185e+09	1.5964e+07	76022.2	412407	362.1	0
390	Laiyang Shi	Shandong	2951.86	33014.4	17128.6	674.112	0	38111.5	32478.8	66002.9	219954	13421.6	171075	128223	479547	5.43623e+09	2.69465e+06	39271.5	404730	49.1	0
391	Rongcheng Shi	Shandong	6120.98	68458.8	35517.9	1397.84	0	113336	96585.8	196280	239264	51493.7	186094	18101.4	45670.4	1.61692e+10	3.59988e+06	81430.2	440249	188.4	0
392	Cao Xian	Shandong	343.247	3838.97	1991.74	78.3868	0	34630.5	29512.3	59974.4	607121	392970	472205	6905.97	12864.2	4.94093e+09	1.7872e+06	4568.11	1.1171e+06	1437.8	0
393	Juye Xian	Shandong	488.904	5468.04	2836.94	111.65	0	32019.8	27287.4	55453.1	342705	174683	266549	21616.9	7132.95	4.56698e+09	1.40392e+06	6505.08	630582	639.1	0
394	Juancheng Xian	Shandong	917.578	10262.5	5324.39	209.546	0	21218.5	18082.6	36747.1	259652	95577.2	201951	134.615	3244.95	3.02582e+09	582654	12206	477742	349.7	0
395	Wenshang Xian	Shandong	202.814	2268.33	1176.86	46.3163	0	27719.8	23622.9	48006.1	244198	90662.2	189932	6140.49	5155.5	3.95594e+09	1.05619e+06	2698.49	449305	331.7	0
396	Yanggu Xian	Shandong	135.516	1515.65	786.355	30.9477	0	34604.9	29490.5	59930.1	283896	77454.8	220808	1345.47	5352.58	4.93714e+09	1.31262e+06	1803.48	522338	283.4	0
397	Daiyue Qu	Shandong	8962.21	100236	52004.6	2046.69	0	52368.1	44628.4	90693.1	285370	105495	221955	70361.7	164180	7.4704e+09	4.85917e+06	119230	525090	386	0
398	Pingyin Xian	Shandong	1887.7	21112.6	10953.7	431.092	0	24827.5	21158.1	42997.2	119122	12602.5	92650.2	33464.7	81133.7	3.54333e+09	1.00635e+06	25114	219196	46.1	0
399	Shizhong Qu	Shandong	1862.51	20830.8	10807.5	425.338	0	80395	68513.1	139231	21011.5	9653.5	16342.3	9626.34	52663.4	1.14704e+10	0	24778.8	38673.8	35.3	0
400	Zhoucun Qu	Shandong	451.107	5045.31	2617.62	103.019	0	31482.3	26829.4	54522.2	41285.7	0	32111.1	0	15024.2	4.49042e+09	0	5999.43	75947.2	0	0
401	Gaotang Xian	Shandong	132.751	1484.72	770.307	30.3161	0	42129.9	35903.4	72962.3	270455	44524.5	210354	9429.79	2586.22	6.01097e+09	3.03733e+06	1765.25	497639	162.9	1668.35
402	Jiyang Xian	Shandong	33.8023	378.054	196.143	7.71938	0	34528.1	29425.1	59797.1	253414	74089.9	197100	4984.84	1931.82	4.92607e+09	3.92927e+06	448.627	466266	271.1	668.252
403	Boxing Xian	Shandong	66.99	749.235	388.72	15.2984	0	37625.2	32064.4	65160.7	199198	553715	154932	10858.1	5721.78	5.36787e+09	2.04431e+06	892.184	366507	2025.9	1425.59
404	Kenli Xian	Shandong	1195.68	13372.8	6938.11	273.055	0	40210.3	34267.4	69637.7	173196	424376	134708	539897	799650	5.73599e+09	1.24898e+06	15905.1	318675	1552.7	3994.79
405	Yangxin Xian	Shandong	0	0	0	0	0	14717.3	12542.2	25488	156268	29111.7	121541	39137	3162.56	2.1005e+09	1.13277e+06	0	287510	106.5	1439.69
406	Weicheng Qu	Shandong	53.4691	598.013	310.262	12.2106	0	29690.6	25302.5	51419.3	47410.5	23264.2	36874.8	1729.01	0	4.23533e+09	0	712.276	87215.6	85.1	83.9408
407	Shinan Qu	Shandong	32.8804	367.744	190.794	7.50885	0	100846	85941.3	174648	0	0	0	0	0	1.43873e+10	0	435.863	0	0	0
408	Longkou Shi	Shandong	4711.73	52697.3	27340.5	1076.01	0	111980	95429.7	193931	97287.9	97770	75668.4	30308.9	88775.1	1.59767e+10	8.10033e+06	62681.1	179009	357.7	0
409	Licang Qu	Shandong	413.924	4629.45	2401.86	94.5273	0	36524.6	31126.4	63254.6	510.4	0	396.978	3557.86	27740.9	5.21007e+09	0	5506.4	948.67	0	0
410	Huairen Xian	Shanxi	17.8522	1300.92	46.0351	3.53419	0	0	0	0	51520.5	103420	40071.5	0	0	3.1496e+09	4.83517e+06	15750.3	100774	609.1	1.39538
411	Youyu Xian	Shanxi	38.0123	2770.02	98.0215	7.52527	0	0	0	0	29563.3	3617.61	22993.7	238859	263660	8.83707e+08	751229	33520.7	57824.4	21.3	12.1778
412	Pianguan Xian	Shanxi	25.0021	1821.95	64.4725	4.94966	0	0	0	0	20844.5	0	16212.4	128835	866298	4.46565e+08	230031	22047.2	40776.9	0	0
413	Dai Xian	Shanxi	158.158	11525.3	407.839	31.3105	0	0	0	0	42443.4	41768.5	33011.6	236094	600291	8.12076e+08	1.31653e+06	139507	83030.7	246	0
414	Ningwu Xian	Shanxi	319.529	23284.7	823.964	63.2571	0	0	0	0	34159	4823.48	26568.1	337528	480197	6.6221e+08	396876	281828	66821.1	28.4	32.7744
415	Shouyang Xian	Shanxi	113.946	8303.47	293.831	22.5579	0	0	0	0	67174.8	83862.2	52247.1	1.42525e+06	171156	1.59874e+09	1.82239e+06	100500	131402	493.9	1213.12
416	Dingxiang Xian	Shanxi	130.712	9525.25	337.066	25.8771	0	0	0	0	78629.7	113135	61156.5	109756	147682	5.96094e+08	526635	115284	153804	666.3	0
417	Gujiao Shi	Shanxi	257.443	18760.3	663.862	50.9658	0	0	0	0	30622.7	0	23817.6	410045	210817	7.47169e+08	334633	227078	59894.7	0	374.706
418	Fangshan Xian	Shanxi	442.006	32209.7	1139.79	87.5037	0	0	0	0	35210.8	6283.4	27386.1	161422	214577	3.6993e+08	755685	389858	68870.4	37	0
419	Yushe Xian	Shanxi	165.625	12069.4	427.094	32.7887	0	0	0	0	58113	4328.94	45199	241130	911639	4.30709e+08	360196	146079	113674	25.5	1093.49
420	Wenshui Xian	Shanxi	313.443	22841.1	808.269	62.0521	0	0	0	0	103163	85186.7	80237.8	17562.2	52292.5	9.94969e+08	1.28118e+06	276472	201806	501.7	438.989
421	Zhongyang Xian	Shanxi	575.999	41974.1	1485.32	114.03	0	0	0	0	36582.6	423.41	28453.1	351662	112512	7.34662e+08	2.68371e+06	508051	71566.6	2.5	256.669
422	Qinyuan Xian	Shanxi	1088.83	79344.6	2807.73	215.554	0	0	0	0	80085.4	13752.3	62288.7	563.44	630035	1.43472e+09	3.21081e+06	960379	156660	81	1646.43
423	Fenxi Xian	Shanxi	83.0161	6049.53	214.072	16.4347	0	0	0	0	25706.9	1883.33	19994.3	613100	26677.2	3.49347e+08	2.33751e+06	73214	50286.6	11.1	559.335
424	Zhangzi Xian	Shanxi	103.697	7556.55	267.4	20.5288	0	0	0	0	86853.2	191832	67552.5	0	210102	1.46228e+09	2.9012e+06	91465.5	169900	1129.8	661.722
425	Yaodu Qu	Shanxi	114.806	8366.12	296.048	22.7281	0	0	0	0	81731.6	41345.1	63569	246417	126112	3.93692e+09	4.68679e+06	101261	159873	243.5	775.131
426	Cheng Qu (Jincheng Shi)	Shanxi	18.4631	1345.44	47.6104	3.65513	0	0	0	0	21393.2	0	16639.2	0	8395.18	3.5694e+09	0	16284.4	41849.7	0	92.777
427	Yicheng Xian	Shanxi	311.882	22727.4	804.243	61.7431	0	0	0	0	79140.4	0	61553.6	0	139377	1.11456e+09	445403	275084	154809	0	362.897
428	Jishan Xian	Shanxi	53.5566	3902.76	138.105	10.6026	0	0	0	0	79506.2	24059.8	61838.1	4474.11	95874.2	1.06305e+09	1.77446e+06	47238.3	155528	141.7	0
429	Yanhu Qu	Shanxi	79.7805	5813.75	205.728	15.7941	0	0	0	0	161489	45098.2	125603	20827.6	114287	3.35011e+09	682423	70379.1	315892	265.6	0
430	Jiancaoping Qu	Shanxi	19.6849	1434.48	50.7611	3.89702	0	0	0	0	8292.06	17962.7	6449.38	46922.8	23087.5	4.86963e+09	0	17357	16214.4	105.8	41.6266
431	Xiangyuan Xian	Shanxi	37.6502	2743.64	97.088	7.4536	0	0	0	0	116081	24652.6	90285.4	0	173067	2.15111e+09	3.12999e+06	33209.2	227073	145.2	657.425
432	Xinrong Qu	Shanxi	43.0353	3136.06	110.974	8.51968	0	0	0	0	13657.5	13684.6	10622.5	0	0	5.3802e+08	1.6763e+06	37955.3	26714.4	80.6	34.1534
433	Houma Shi	Shanxi	1.6291	118.715	4.20092	0.322512	0	0	0	0	17231.9	5145.28	13402.6	1856.95	33882.8	1.42733e+09	1.76827e+06	1439.76	33703.5	30.3	0
434	Cheng qu (Changzhi Shi)	Shanxi	1.94587	141.799	5.01777	0.385222	0	0	0	0	4161.27	6418.89	3236.54	0	0	2.43394e+09	8.16211e+06	1717.19	8143.62	37.8	36.1632
435	Xiaodian Qu	Shanxi	2.03637	148.394	5.25115	0.40314	0	0	0	0	13688	74388	10646.2	18503.3	363.82	9.43208e+09	0	1800.32	26781.2	438.1	187.624
436	Kuang Qu (Yangquan Shi)	Shanxi	0.339395	24.7323	0.875192	0.06719	0	0	0	0	342.962	0	266.748	0	1405.09	8.97046e+08	0	297.481	675.655	0	8.01359
437	Jia Xian	Shaanxi	3.02785	2880.86	18.7089	62.3738	102.053	0	0	0	18925.1	7606.08	28163.7	390414	381050	5.70362e+08	227059	21245.9	125768	19.7	2275.01
438	Qingjian Xian	Shaanxi	5.64654	5372.41	34.8897	116.319	190.315	0	0	0	14196.5	0	21126.7	206859	747625	6.59837e+08	190540	39617.8	94345.3	0	2073.29
439	Jingbian Xian	Shaanxi	2.16587	2060.72	13.3828	44.6169	73	0	0	0	14866	7567.01	22123.1	1.94427e+06	1.16566e+06	4.2393e+09	5.03313e+06	15193	98781	19.6	5559.38
440	Ganquan Xian	Shaanxi	44.7031	42532.9	276.218	920.884	1506.7	0	0	0	24951.5	0	37132	165658	1.58665e+06	3.41461e+08	273551	313802	165814	0	2549.69
441	Luochuan Xian	Shaanxi	36.1815	34424.9	223.564	745.339	1219.49	0	0	0	40466.4	27374.6	60220.7	11908.6	1.01036e+06	2.84338e+09	2.56695e+06	253996	268921	70.9	2018.14
442	Fuping Xian	Shaanxi	5.29738	5040.2	32.7322	109.126	178.547	0	0	0	86216.8	74786.2	128305	28760.4	151773	2.41057e+09	493887	37198	572977	193.7	491.851
443	Xunyi Xian	Shaanxi	65.6199	62434.1	405.462	1351.77	2211.7	0	0	0	44847.3	9923.31	66740.2	16930.8	1.05982e+06	1.85503e+09	762743	460632	298043	25.7	1993.97
444	Linyou Xian	Shaanxi	32.5262	30947.1	200.978	670.041	1096.29	0	0	0	50562.2	0	75244.9	2050.22	1.48565e+06	1.08295e+09	515941	228310	336034	0	1902.3
445	Changwu Xian	Shaanxi	2.38955	2273.54	14.7649	49.2247	80.539	0	0	0	17840.3	8030.95	26549.3	0	289252	1.03604e+09	703780	16767.9	118568	20.8	630.535
446	Long Xian	Shaanxi	80.901	76973.4	499.883	1666.56	2726.74	0	0	0	44961.5	18261.9	66910.1	4870.65	1.18278e+06	9.33608e+08	362571	567892	298818	47.3	1527.2
447	Hua Xian	Shaanxi	49.4386	47038.4	305.478	1018.43	1666.31	0	0	0	39526.9	7838.05	58822.5	76677.4	393967	3.17694e+09	847232	347053	262688	20.3	0
448	Lintong Xian	Shaanxi	4.18444	3981.29	25.8554	86.1994	141.035	0	0	0	72482.4	5406.06	107866	72274.1	74743.3	3.06528e+09	7.48819e+06	29385.8	481689	14	0
449	Liquan Xian	Shaanxi	7.14137	6794.67	44.1262	147.112	240.698	0	0	0	69757.3	5056.88	103810	35227.3	161411	2.84604e+09	447734	50130.1	463573	13.1	280.465
450	Zhouzhi Xian	Shaanxi	190.16	180928	1174.99	3917.3	6409.29	0	0	0	86471.2	6873.55	128683	215081	1.084e+06	1.79198e+09	829906	1.33487e+06	574673	17.8	0
451	Weibin Qu	Shaanxi	42.3409	40285.3	261.622	872.222	1427.09	0	0	0	8585.35	29266.9	12776.4	1623.33	431468	6.50655e+09	5.01681e+06	297199	57067.3	75.8	0
452	Shangzhou Qu	Shaanxi	99.2263	94409	613.114	2044.06	3344.39	0	0	0	71916.6	10734	107024	253174	1.79371e+06	1.95417e+09	705089	696525	477946	27.8	0
453	Shiquan Xian	Shaanxi	62.101	59086.1	383.719	1279.28	2093.1	0	0	0	105542	21236	157063	9694.56	1.28938e+06	1.01827e+09	397121	435911	701398	55	0
454	Chenggu Xian	Shaanxi	67.9058	64609	419.586	1398.86	2288.74	0	0	0	86362.2	0	128521	0	2.00438e+06	3.09443e+09	791940	476675	573955	0	0
455	Mian Xian	Shaanxi	86.6566	82449.6	535.447	1785.13	2920.73	0	0	0	104888	29420.8	156090	0	2.08533e+06	1.74498e+09	1.49953e+06	608315	697052	76.2	0
456	Heyang Xian	Shaanxi	2.09495	1993.24	12.9446	43.1559	70.6096	0	0	0	45703.7	16679.7	68014.8	4505.74	301996	1.23239e+09	322211	14689.8	303745	43.2	502.668
457	Weiyang Qu	Shaanxi	1.05293	1001.81	6.506	21.6903	35.4887	0	0	0	851.268	58492.3	1266.83	2984.17	8427.21	1.04824e+10	1.24436e+07	7406.07	5671.19	151.5	0
458	Hanbin Qu	Shaanxi	94.6763	90080	585	1950.33	3191.04	0	0	0	162727	22664.4	242165	29825.4	3.80131e+06	3.69618e+09	1.22959e+06	664596	1.08145e+06	58.7	0
459	Baoshan Qu (Shanghai Shi)	Shanghai	0	0	0	0	73.3001	0	0	0	2771.07	7670.46	9033.69	0	0	2.22279e+10	1.15289e+07	446.092	23161.4	44.5	0
460	Minhang Qu	Shanghai	0	0	0	0	105.856	0	0	0	3429.68	0	11180.7	1538.83	0	3.49042e+10	2.17479e+07	644.243	28665	0	0
461	Huili Xian	Sichuan	1754.75	153556	13708.2	2563.79	17781.8	0	0	0	81294.6	257228	63229.1	56912.7	2.1084e+06	3.31749e+09	293584	1.35601e+06	377331	354.6	0
462	Xi Qu	Sichuan	22.121	1935.78	172.81	32.3201	224.164	0	0	0	2366.58	93940.4	1840.67	38832.9	118580	1.50659e+09	0	17071.9	10981	129.5	0
463	Puge Xian	Sichuan	473.279	41416	3697.27	691.488	4795.99	0	0	0	40358.2	36411.9	31389.7	9936.09	1.56808e+06	3.74128e+08	29323.5	365703	187354	50.2	0
464	Xuyong Xian	Sichuan	1219.86	106749	9529.62	1782.29	12361.5	0	0	0	152093	20096.8	118295	20822.5	274755	1.66037e+09	239757	942696	705898	27.7	774.876
465	Junlian Xian	Sichuan	530.13	46391	4141.4	774.551	5372.09	0	0	0	102214	10229.1	79500.1	0	403574	1.79514e+09	175501	409644	474380	14.1	149.715
466	Leibo Xian	Sichuan	1126.84	98608.6	8802.95	1646.38	11418.9	0	0	0	48867.1	0	38007.7	18234.8	1.51311e+06	8.93613e+08	57527	870766	226843	0	216.391
467	Xide Xian	Sichuan	504.801	44174.5	3943.53	737.544	5115.43	0	0	0	48722.5	0	37895.3	30018	1.74226e+06	5.47533e+08	25645.4	390068	226110	0	0
468	Muli Zangzu Zizhixian	Sichuan	4833.22	422949	37757.3	7061.61	48977.6	0	0	0	56057.1	0	43600	1.23301e+06	6.73917e+06	4.41882e+08	38292.8	3.73497e+06	260137	0	0
469	Changning Xian	Sichuan	359.355	31446.7	2807.3	525.04	3641.55	0	0	0	167575	5371.46	130336	0	8169.05	2.06192e+09	358488	277719	777728	7.4	395.204
470	Deerong Xian	Sichuan	442.53	38725.3	3457.07	646.563	4484.4	0	0	0	1680.09	0	1306.73	6899.41	1.5807e+06	9.38079e+07	8592.37	341944	7757.33	0	0
471	Jiangyang Qu	Sichuan	12.4984	1093.72	97.6378	18.2608	126.653	0	0	0	87183.9	59190.5	67809.7	0	0	5.38657e+09	621173	9633.28	404627	81.6	251.321
472	Ganluo Xian	Sichuan	865.816	75766.4	6763.79	1265.01	8773.78	0	0	0	32752.7	68841.4	25474.3	46682.7	1.44485e+06	4.32208e+08	45764.8	669116	152045	94.9	0
473	Muchuan Xian	Sichuan	523.051	45771.5	4086.1	764.208	5300.36	0	0	0	163691	2970.76	127315	7116.09	29683.7	9.35992e+08	54873.2	404234	759728	4.1	515.716
474	Yantan Qu	Sichuan	164.027	14353.8	1281.39	239.653	1662.18	0	0	0	23196	20674.9	18041.4	0	0	2.16745e+09	746072	126718	107633	28.5	184.516
475	Emeishan Shi	Sichuan	613.747	53708.2	4794.62	896.721	6219.43	0	0	0	69786.9	12983	54278.7	0	140183	3.65927e+09	298381	474288	323927	17.9	148.853
476	Shizhong Qu (Neijiang Shi)	Sichuan	12.2772	1074.36	95.9097	17.9376	124.411	0	0	0	51071.1	0	39721.9	0	0	2.98311e+09	0	9461.24	237010	0	149.094
477	Jingyan Xian	Sichuan	36.8314	3223.07	287.729	53.8129	373.233	0	0	0	167087	29089.4	129957	0	0	1.32182e+09	99234.8	28425.8	775533	40.1	326.207
478	Yingjing Xian	Sichuan	1437.31	125777	11228.3	2100	14565.1	0	0	0	58044.3	11826.9	45145.6	63659	482059	9.85599e+08	46059.7	1.11071e+06	269406	16.3	239.206
479	Mingshan Xian	Sichuan	223.311	19541.7	1744.52	326.271	2262.94	0	0	0	52100.8	0	40522.8	3317.46	770242	7.25681e+08	133107	172579	241816	0	235.069
480	Baoxing Xian	Sichuan	1589.84	139124	12419.9	2322.84	16110.7	0	0	0	32138.5	86762.4	24996.6	195366	3.30848e+06	4.36988e+08	45655.6	1.22859e+06	149163	119.6	15.4089
481	Dawu Xian	Sichuan	895.9	78399.1	6998.81	1308.96	9078.65	0	0	0	7569.43	0	5887.33	1.01688e+06	6.29218e+06	1.19542e+08	4071.35	692327	35134.2	0	0
482	Guangan Qu	Sichuan	199.974	17499.4	1562.2	292.173	2026.44	0	0	0	178523	60643.7	138851	0	741.646	2.44931e+09	248658	154570	828580	83.6	595.683
483	Baiyu Xian	Sichuan	1358.34	118867	10611.4	1984.61	13764.8	0	0	0	1896.87	0	1475.35	2.14848e+06	8.02402e+06	1.57294e+08	11949.2	1.04966e+06	8804.91	0	0
484	Chongzhou Shi	Sichuan	241.561	21138.7	1887.09	352.935	2447.87	0	0	0	95168.8	9209.37	74020.2	108636	280202	3.58613e+09	296176	186674	441675	12.7	297.032
485	Santai Xian	Sichuan	193.669	16947.8	1512.95	282.962	1962.56	0	0	0	301494	0	234496	1542.18	162013	1.55234e+09	548576	149656	1.39937e+06	0	1025.14
486	Xindu Qu	Sichuan	19.4665	1703.49	152.073	28.4417	197.264	0	0	0	44531.4	157780	34635.5	0	0	9.16735e+09	1.08144e+06	15003.4	206655	217.5	186.363
487	Shunqing Qu	Sichuan	17.8074	1558.3	139.112	26.0177	180.452	0	0	0	48957.4	47516.2	38078	984.417	40610.5	4.14491e+09	376007	13749.7	227268	65.5	212.564
488	Jingyang Qu	Sichuan	44.9056	3929.63	350.805	65.6098	455.053	0	0	0	61621.3	10734.9	47927.7	0	0	6.99332e+09	746456	34720.3	286040	14.8	251.815
489	Yilong Xian	Sichuan	178.406	15612.1	1393.71	260.661	1807.88	0	0	0	211149	5146.65	164227	8213.67	32945.4	2.54469e+09	194181	137830	980043	7.1	682.604
490	Li Xian	Sichuan	1210.57	105936	9457.04	1768.72	12267.4	0	0	0	6304.85	0	4903.77	34836	4.6648e+06	3.62441e+08	39690.9	935519	29276	0	0
491	An Xian	Sichuan	412.667	36112	3223.77	602.931	4181.78	0	0	0	107652	53465.7	83729.4	0	151683	2.00383e+09	69885.9	318890	499618	73.7	306.699
492	Seertar Xian	Sichuan	551.587	48268.7	4309.02	805.901	5589.53	0	0	0	3649.22	10951.7	2838.28	776323	1.07104e+07	8.99567e+07	2781.51	426267	16954.2	15.1	0
493	Jiange Xian	Sichuan	773.129	67655.5	6039.72	1129.59	7834.54	0	0	0	222566	7402.82	173107	0	605263	1.57664e+09	115623	597467	1.033e+06	10.2	1233.74
494	Tongjiang Xian	Sichuan	2347.37	205415	18337.8	3429.64	23787.2	0	0	0	381181	27636.1	296474	0	2.29374e+06	1.59198e+09	157028	1.81401e+06	1.76914e+06	38.1	1568.88
495	Pingwu Xian	Sichuan	3147.37	275423	24587.4	4598.5	31894.1	0	0	0	148245	0	115302	139032	4.18829e+06	5.88144e+08	51139.8	2.43221e+06	688041	0	0
496	Chaotian Qu	Sichuan	345.087	30198.2	2695.84	504.193	3496.96	0	0	0	135473	14147.3	105368	0	1.42348e+06	8.44733e+08	84172.9	266647	628769	19.5	158.984
497	Zoigee Xian	Sichuan	691.502	60512.5	5402.05	1010.33	7007.37	0	0	0	3468.57	0	2697.78	564576	1.2304e+07	2.30901e+08	18162.4	534395	16091.9	0	0
498	Yanjiang Qu	Sichuan	62.4918	5468.58	488.189	91.3042	633.264	0	0	0	221266	17118	172096	18808.7	68223.4	6.48664e+09	472212	48297.4	1.02695e+06	23.6	632.804
499	Wuhou Qu	Sichuan	0.553025	48.3945	4.32026	0.808002	5.6041	0	0	0	668.422	0	519.884	0	3218.31	1.36185e+10	0	441.697	3125.77	0	47.1856
500	Tongchuan Qu	Sichuan	46.2329	4045.78	361.173	67.549	468.503	0	0	0	13747.8	0	10692.7	0	41864.5	1.25871e+09	0	35738.2	63826.3	0	80.4883
501	Pengshan Qu	Sichuan	51.4313	4500.69	401.784	75.1442	521.182	0	0	0	47584.4	28222.3	37010.1	0	0	4.94796e+09	0	39708.6	220841	38.9	176.994
502	Ninghe Xian	Tianjin	0	4024.9	522.845	0	0	0	0	0	187413	53894.1	185182	0	6992.11	1.23829e+10	1.34794e+06	1244.63	493436	558.1	234.793
503	Hongqiao Qu	Tianjin	0	0	0	0	0	0	0	0	0	0	0	0	0	3.95742e+09	0	0	0	0	37.5854
504	Hedong Qu (Tianjin Shi)	Tianjin	0	0	0	0	0	0	0	0	42.969	0	42.4574	0	0	1.02418e+10	0	0	113.854	0	70.5323
505	Jinghai Xian	Tianjin	0	9320.63	1210.77	0	0	0	0	0	161485	38356.4	159563	1889.94	7367.84	1.48255e+09	5.973e+06	2882.35	425172	397.2	2650.49
506	Cona Xian	Tibet	0	55685.7	8461.44	41168.2	3475.22	0	0	0	16627.4	5948.01	25285.5	0	0	3.66286e+07	0	2.05308e+07	102277	41.4	0
507	Nang Xian	Tibet	0	402.172	61.11	297.324	25.0986	0	0	0	1161.07	0	1765.66	94877.8	1.92594e+06	7.65478e+07	0	148304	7141.89	0	0
508	Nagarzee Xian	Tibet	0	0	0	0	0	0	0	0	1187.53	0	1805.9	0	0	7.33644e+06	0	0	7304.5	0	0
509	Needong Xian	Tibet	0	33.4881	5.08852	24.7576	2.08992	0	0	0	661.39	0	1005.78	0	0	6.27796e+07	0	12345	4068.35	0	0
510	Baxoi Xian	Tibet	0	224.826	34.1623	166.213	14.0309	0	0	0	230.451	0	350.448	2.13834e+06	7.40462e+06	8.47455e+07	0	82886.4	1417.96	0	0
511	Doilungdeeqeen Xian	Tibet	0	13.6783	2.07841	10.1123	0.853628	0	0	0	1030.59	2126.35	1567.22	0	0	8.10166e+07	0	5051.5	6339.7	14.8	0
512	Lhari Xian	Tibet	0	309.097	46.9673	228.514	19.29	0	0	0	0	0	0	1.07354e+06	1.12511e+07	2.74607e+07	0	113982	0	0	0
513	Yadong(Chomo) Xian	Tibet	0	270.892	41.162	200.269	16.9058	0	0	0	88.484	0	134.559	1.10619e+06	1.95686e+06	8.0642e+07	0	99875.4	544.287	0	0
514	Dinggyee Xian	Tibet	0	188.98	28.7155	139.712	11.7938	0	0	0	714.593	0	1086.69	0	0	4.65592e+07	0	69656.2	4395.63	0	0
515	Nyalam Xian	Tibet	0	116.658	17.7262	86.2448	7.28037	0	0	0	619.668	0	942.336	2.86254e+06	7.37911e+06	1.08107e+07	0	42982.5	3812.09	0	0
516	Lhazee Xian	Tibet	0	3.14443	0.477795	2.32466	0.196236	0	0	0	998.105	0	1517.83	0	0	8.34288e+07	0	1188.2	6139.26	0	0
517	Zhongba Xian	Tibet	0	56.128	8.52864	41.4951	3.50282	0	0	0	0	0	0	0	0	1.17966e+07	0	20685.3	0	0	0
518	Rikaze Qu	Tibet	0	16.0366	2.43675	11.8557	1.0008	0	0	0	484.422	3721.06	736.666	0	0	9.11604e+07	0	5885.09	2979.79	25.9	0
519	Xainza Xian	Tibet	0	2.9872	0.453905	2.20842	0.186425	0	0	0	0	0	0	0	0	2.23664e+06	0	1083.61	0	0	0
520	Zanda Xian	Tibet	0	0	0	0	0	0	0	0	0	0	0	0	0	1.86184e+07	0	0	0	0	0
521	Minfeng(Niya) Xian	Xinjiang	17.2484	8210.14	545.315	71.6472	0	0	0	0	1376.28	0	6929.51	0	0	1.10568e+08	56590.6	11977.6	2442.72	0	43445.1
522	Qira Xian	Xinjiang	11.0191	5245.05	348.375	45.7718	0	0	0	0	16755.3	0	84362.3	0	0	2.50106e+08	108056	7651.11	29764	0	27225.6
523	Taxkorgan Tajik Zizhixian	Xinjiang	1.03323	491.812	32.666	4.29189	0	0	0	0	1874.27	0	9436.9	0	0	1.54218e+08	211315	718.64	3332.84	0	0
524	Pishan(Guma) Xian	Xinjiang	6.54579	3115.76	206.948	27.1902	0	0	0	0	28548.7	0	143742	0	0	3.36961e+08	85914.7	4544.64	50716.4	0	28560.8
525	Yengisar Xian	Xinjiang	1.05115	500.341	33.2325	4.36631	0	0	0	0	36453.3	3014.41	183541	0	0	6.1956e+08	292134	731.761	64758.9	12.8	4450.85
526	Artux Shi	Xinjiang	7.40582	3525.13	234.138	30.7626	0	0	0	0	22292.1	0	112240	0	0	7.59644e+08	755486	5142.36	39604.5	0	14147.4
527	Yuli(Lopnur) Xian	Xinjiang	9.31103	4432	294.372	38.6766	0	0	0	0	28910.9	1648.17	145565	0	0	1.34294e+09	495835	6466.93	51362.1	7	57391.8
528	Alaer Shi	Xinjiang	56.8755	27072.4	1798.14	236.252	0	0	0	0	89829.3	9494.3	452288	0	0	3.9402e+09	4.23071e+06	39498	159588	40.3	5686.78
529	Wushi(Uqturpan) Xian	Xinjiang	54.2536	25824.4	1715.25	225.361	0	0	0	0	40152	30014	202164	0	0	4.0952e+08	168215	37676.3	71333.7	127.4	8832.9
530	Wenquan(Arixang) Xian	Xinjiang	13.2767	6319.65	419.749	55.1495	0	0	0	0	28761.5	206962	144813	0	0	3.90667e+08	152863	9219.41	51099.4	878.5	0
531	Baicheng(Bay) Xian	Xinjiang	27.8077	13236.3	879.15	115.509	0	0	0	0	31858.1	105140	160405	0	0	8.93676e+08	832889	19312.5	56601.5	446.3	12695.7
532	Yanqi Huizu Zizhixian	Xinjiang	14.3995	6854.1	455.247	59.8135	0	0	0	0	15682.3	2567.67	78960	0	0	9.70495e+08	1.27896e+06	10000.1	27861	10.9	9.43933
533	Yiwu(Aratuuruuk) Xian	Xinjiang	10.2069	4858.42	322.695	42.3979	0	0	0	0	307.852	0	1550.02	0	0	6.82252e+08	1.36972e+06	7086.55	544.855	0	21.8264
534	Gongliu(Tokkuztara) Xian	Xinjiang	366.367	174389	11582.8	1521.83	0	0	0	0	67555.3	23204.4	340139	0	0	6.8043e+08	383415	254419	120020	98.5	25.0505
535	Wulumuqi Xian	Xinjiang	91.874	43731.5	2904.63	381.631	0	0	0	0	6301.91	3673.67	31729.9	0	0	1.32599e+09	1.28044e+06	63801.6	11196.5	15.6	1171.1
536	Mori Kazak Zizhixian	Xinjiang	78.657	37440.3	2486.77	326.729	0	0	0	0	4060.93	8340.58	20446.6	0	0	4.96144e+08	297730	54624.1	7217.99	35.4	11780.6
537	Shawan Xian	Xinjiang	101.645	48382.4	3213.54	422.217	0	0	0	0	300803	260840	1.51453e+06	0	0	3.47353e+09	2.8568e+06	70584.8	534397	1107.2	13912.8
538	Jimsar Xian	Xinjiang	43.2524	20587.9	1367.44	179.664	0	0	0	0	31296.8	15076.4	157578	0	0	1.8577e+09	2.95719e+06	30034.7	55600.4	64	8684.24
539	Yining(Gulja) Shi	Xinjiang	26.3623	12548.3	833.456	109.505	0	0	0	0	20155.2	27138.3	101481	0	0	3.17771e+09	2.13973e+06	18306.3	35806.7	115.2	15.5344
540	Yumin(Qagantokay) Xian	Xinjiang	140.92	67077	4455.23	585.359	0	0	0	0	38725.9	0	194984	0	0	2.54697e+08	139132	97859.7	68802.4	0	0
541	Baijiantan Qu	Xinjiang	1.95299	929.611	61.7444	8.11241	0	0	0	0	4192.22	0	21107.7	0	0	1.50098e+09	4.28817e+06	1355.66	7444.37	0	1862.78
542	Altay Shi	Xinjiang	155.51	74022	4916.52	645.966	0	0	0	0	20196	0	101686	0	0	8.77363e+08	514986	107993	35882.2	0	0
543	Wujiaqu Shi	Xinjiang	5.56034	2646.69	175.792	23.0968	0	0	0	0	9928.22	36797.5	49988.2	0	0	1.56905e+09	947264	3862.36	17637.2	156.2	1066.06
544	Tumushuke Shi	Xinjiang	25.7472	12255.5	814.007	106.95	0	0	0	0	57328.3	2897.3	288646	0	0	1.4859e+09	740855	17877.7	101849	12.3	2807.67
545	Hetian Shi	Xinjiang	3.2072	1526.61	101.397	13.3222	0	0	0	0	5921.62	0	29815.1	0	0	8.50499e+08	1.89179e+06	2226.25	10523.7	0	223.494
546	Zhanyi Xian	Yunnan	770.627	26653.9	6127.4	2074.93	11603.4	0	0	0	13447.8	0	47067.4	10208.2	2.72423e+06	2.48613e+09	1.27774e+06	615254	122067	0	0.689596
547	Dayao Xian	Yunnan	2308.3	79838.1	18353.8	6215.16	34756.4	0	0	0	32901.3	2312.7	115155	0	679038	9.05395e+08	122479	1.84284e+06	298680	11.9	0
548	Luliang Xian	Yunnan	333.111	11521.4	2648.63	896.91	5015.69	0	0	0	30872	15252.1	108052	13727.6	1.75598e+06	1.78785e+09	189460	265858	280276	78.5	0.835662
549	Chengjiang Xian	Yunnan	246.815	8536.68	1962.48	664.556	3716.32	0	0	0	10644	0	37254.1	1285.1	227388	1.10512e+09	151467	197005	96620	0	0.253309
550	Songming Xian	Yunnan	423.655	14653.1	3368.56	1140.7	6379.02	0	0	0	25459.1	15989.8	89106.9	0	828777	1.55869e+09	219446	338161	231110	82.3	0.438731
551	Anning Shi	Yunnan	610.554	21117.5	4854.64	1643.93	9193.19	0	0	0	11483.4	6256.61	40192	277.828	720097	4.24259e+09	875649	487438	104262	32.2	0.440108
552	Shuangbai Xian	Yunnan	2281.7	78917.9	18142.2	6143.53	34355.8	0	0	0	45561.6	0	159466	0	1.80523e+06	5.77046e+08	78021.7	1.82161e+06	413617	0	0
553	Yanshan Xian	Yunnan	1138.84	39389.4	9055.12	3066.35	17147.6	0	0	0	41801.6	41442.5	146306	42308.8	973822	1.64362e+09	379405	909135	379468	213.3	0
554	Jianshui Xian	Yunnan	1479.77	51181.4	11766	3984.33	22281.1	0	0	0	13270.4	17311.7	46446.5	18401.9	2.20937e+06	2.05513e+09	399774	1.1814e+06	120469	89.1	1.26889
555	Yuanjiang Hanizu Yizu Daizu Zizhixian	Yunnan	2111.12	73018	16785.9	5684.24	31787.4	0	0	0	38868	38859.4	136038	57145.8	1.47271e+06	9.94691e+08	114292	1.68541e+06	352867	200	0.234804
556	Maguan Xian	Yunnan	1040.25	35979.3	8271.19	2800.89	15663.1	0	0	0	30326.8	8277.25	106144	44800.7	2.29824e+06	1.115e+09	257622	830425	275300	42.6	0
557	Jinping Miaozu Yaozu Daizu Zizhixian	Yunnan	2105.98	72840.1	16745	5670.4	31709.9	0	0	0	13690.1	8625.56	47915.4	20344.5	5.64957e+06	6.88878e+08	51103.2	1.6814e+06	124299	44.4	0.025441
558	Jiangcheng Hanizu Yizu Zizhixian	Yunnan	4711.84	162970	37464.8	12686.8	70946.8	0	0	0	33359.9	0	116760	0	2.61156e+06	3.89813e+08	38040	3.76187e+06	302849	0	0
559	Menghai Xian	Yunnan	6801.05	235230	54076.5	18312	102404	0	0	0	87441.1	104625	306044	2208.65	3.34667e+06	1.40644e+09	161496	5.4297e+06	793805	538.5	0
560	Jinggu Daizu Yizu Zizhixian	Yunnan	9637.42	333333	76629	25949	145112	0	0	0	111767	73772.6	391183	0	1.27967e+06	1.37712e+09	200707	7.69419e+06	1.01463e+06	379.7	0
561	Cangyuan Vazu Zizhixian	Yunnan	2279.69	78848.3	18126.2	6138.11	34325.5	0	0	0	55950.4	776.668	195826	0	1.66973e+06	5.60848e+08	80851.4	1.8201e+06	507948	4	0
562	Yun Xian	Yunnan	1409.57	48753.4	11207.8	3795.31	21224.1	0	0	0	104662	35672.6	366317	0	2.36347e+06	1.4356e+09	220357	1.12536e+06	950128	183.6	0
563	Midu Xian	Yunnan	723.007	25006.9	5748.77	1946.72	10886.4	0	0	0	16429	2098.52	57501.5	14648	685093	7.3208e+08	106945	577178	149133	10.8	0
564	Yangbi Yizu Zizhixian	Yunnan	693.273	23978.5	5512.35	1866.66	10438.7	0	0	0	20742.9	0	72600.1	8475.6	1.13401e+06	4.67992e+08	505487	553404	188318	0	0
565	Longyang Qu	Yunnan	2075.35	71780.8	16501.5	5587.93	31248.8	0	0	0	61640.2	3089.36	215741	5288.5	4.6461e+06	3.29788e+09	306850	1.65689e+06	559603	15.9	0
566	Heqing Xian	Yunnan	832.107	28780.4	6616.24	2240.47	12529.1	0	0	0	34822.4	16359.8	121878	10552.3	1.94329e+06	9.18501e+08	90278.3	664413	316139	84.2	0
567	Fugong Xian	Yunnan	1397.28	48328.1	11110	3762.21	21039	0	0	0	1717.76	0	6012.14	1.01573e+06	836096	1.95681e+08	15375.2	1.11557e+06	15603.1	0	0
568	Ximeng Vazu Zizhixian	Yunnan	1198.53	41453.9	9529.74	3227.07	18046.4	0	0	0	47625.5	21973.9	166689	0	972274	1.71094e+08	13676.9	956893	432350	113.1	0
569	Zhenkang Xian	Yunnan	2088.09	72221.5	16602.8	5622.24	31440.6	0	0	0	40594.4	7403.22	142080	36131.5	2.66903e+06	5.82739e+08	83082.5	1.66706e+06	368518	38.1	0
570	Yingjiang Xian	Yunnan	4991.3	172636	39686.8	13439.2	75154.6	0	0	0	84035.9	4759.52	294126	0	2.18972e+06	1.1923e+09	157931	3.98483e+06	762900	24.5	0
571	Ruili Shi	Yunnan	1103.74	38175.3	8776.03	2971.84	16619.1	0	0	0	20877	3866.03	73069.5	0	590907	1.21617e+09	65862.1	881259	189520	19.9	0
572	Daishan Xian	Zhejiang	13.8279	2321.59	845.588	42.4566	5312.24	0	0	0	2630.93	1972.3	3507.91	13342.8	6281.52	2.82749e+09	0	94177.7	23279	6.8	0
573	Zhenhai Qu	Zhejiang	0.822818	138.144	50.316	2.52634	316.1	0	0	0	6912.97	9080.15	9217.29	29368.8	0	1.10009e+10	0	5611.29	61184.9	31.3	0
574	Yuyao Shi	Zhejiang	113.732	19094.6	6954.78	349.196	43692	0	0	0	48924.9	50622.9	65233.2	2218.61	2972.55	1.33864e+10	1.32047e+07	774353	433004	174.5	0
575	Xiangshan Xian	Zhejiang	107.881	18112.3	6596.98	331.231	41444.2	0	0	0	19762.7	12793.8	26350.2	92487.5	29698.8	6.18894e+09	1.00631e+06	734515	174911	44.1	0
576	Xinchang Xian	Zhejiang	143.25	24050.5	8759.87	439.829	55032.1	0	0	0	22492.9	10124.9	29990.5	10182	115780	5.24596e+09	791593	975318	199075	34.9	0
577	Xianju Xian	Zhejiang	286.432	48089.6	17515.5	879.447	110038	0	0	0	38563.6	11777.8	51418.1	2887.01	72923.2	2.79782e+09	1.04905e+06	1.95016e+06	341310	40.6	0
578	Lanxi Shi	Zhejiang	72.9908	12254.6	4463.44	224.108	28040.7	0	0	0	48618.1	17521.5	64824.2	0	117825	4.52283e+09	2.36216e+06	496919	430293	60.4	0
579	Qujiang Qu	Zhejiang	190.208	31934.4	11631.4	584.006	73071.8	0	0	0	19360.3	0	25813.7	30924.4	195476	2.3373e+09	417234	1.29503e+06	171344	0	0
580	Kaihua Xian	Zhejiang	339.195	56948.1	20742.1	1041.45	130308	0	0	0	23714.5	16565.1	31619.3	96115.5	278548	1.59269e+09	552248	2.30945e+06	209883	57.1	0
581	Liandu Qu	Zhejiang	231.612	38885.7	14163.2	711.13	88977.8	0	0	0	11528.8	13982.9	15371.8	0	68968	4.31749e+09	1.57321e+06	1.57697e+06	102035	48.2	0
582	Longquan Shi	Zhejiang	535.826	89960.7	32766.2	1645.17	205847	0	0	0	14596.4	32839.8	19461.9	9021.43	95906.8	1.82823e+09	448825	3.64813e+06	129179	113.2	0
583	Wencheng Xian	Zhejiang	211.293	35474.3	12920.7	648.743	81171.8	0	0	0	13981.1	3800.24	18641.5	17967	100192	1.52533e+09	242190	1.43862e+06	123735	13.1	0
584	Nanhu Qu	Zhejiang	0	0	0	0	0	0	0	0	21148.5	13344.1	28198	0	0	6.83733e+09	2.51042e+06	0	187169	46	0
585	Anji Xian	Zhejiang	216.618	36368.4	13246.4	665.094	83217.7	0	0	0	37197.6	41107.9	49596.8	14958.7	133779	5.08104e+09	878673	1.47487e+06	329222	141.7	0
586	Tonglu Xian	Zhejiang	256.274	43026.2	15671.3	786.85	98452	0	0	0	15191.9	26341.8	20255.9	12031.9	72314.9	5.09576e+09	1.84396e+06	1.74483e+06	134454	90.8	0
587	Dongtou Xian	Zhejiang	2.14847	360.71	131.381	6.59656	825.372	0	0	0	608.11	0	810.813	0	54434.4	5.54954e+08	228914	14654	5383.32	0	0
588	Ouhai Qu	Zhejiang	42.9922	7218.04	2629.01	132.001	16516.2	0	0	0	8717.45	5947.57	11623.3	4020.63	46000.2	7.62998e+09	4.2103e+06	292706	77146.1	20.5	0
589	Xiaoshan Qu	Zhejiang	34.0212	5711.88	2080.42	104.457	13069.9	0	0	0	14923.1	91209.3	19897.4	8006.26	6491.25	2.90752e+10	2.54545e+06	231641	132079	314.4	0
590	Jiaojiang Qu	Zhejiang	6.09114	1022.65	372.478	18.7019	2340.02	0	0	0	4031.21	0	5374.95	60911.9	1089.9	7.58603e+09	5.47946e+06	41507.1	35684.2	0	0
591	Fengjie Xian	Chongqing	4073.25	244357	15335.7	3693.44	1988.59	0	0	0	179362	5017.4	140917	10448.5	2.59459e+06	3.19914e+09	304092	1.3426e+06	738693	6.5	1068.11
592	Kai Xian	Chongqing	2335.48	140107	8793.04	2117.71	1140.2	0	0	0	260081	121878	204334	28327.5	2.69225e+06	4.91278e+09	932273	769807	1.07113e+06	157.9	1473.09
593	Zhong Xian	Chongqing	1571.13	94253.2	5915.28	1424.63	767.037	0	0	0	245285	0	192710	5594.95	363569	3.56994e+09	641589	517860	1.01021e+06	0	845.615
594	Tongnan Xian	Chongqing	95.1815	5710.01	358.357	86.3064	46.4683	0	0	0	226724	39982.9	178127	22520.7	3936.67	4.63314e+09	722206	31364.3	933762	51.8	612.909
595	Pengshui Miaozu Tujiazu Zizhixian	Chongqing	2643.23	158570	9951.74	2396.77	1290.45	0	0	0	135177	0	106203	11412.6	2.44989e+06	1.8986e+09	205399	871253	556718	0	0
596	Fuling Qu	Chongqing	1920.29	115200	7229.86	1741.23	937.499	0	0	0	248851	31646.3	195511	0	1.43013e+06	1.2706e+10	1.73879e+06	632950	1.02488e+06	41	957.699
597	Beibei Qu	Chongqing	451.765	27101.7	1700.89	409.641	220.555	0	0	0	57795.7	34579.6	45407.5	1717.38	1425.34	6.63622e+09	2.23329e+06	148902	238035	44.8	290.829
598	Rongchang Xian	Chongqing	224.102	13444.1	843.741	203.206	109.408	0	0	0	143648	6638.23	112858	0	0	5.27226e+09	877342	73864.7	591607	8.6	417.167
599	Jiangjin Qu	Chongqing	3085.28	185088	11616	2797.6	1506.26	0	0	0	185641	31801.2	145850	3460.35	21123	1.06567e+10	1.08098e+06	1.01695e+06	764553	41.2	1242.86
600	Xiushan Tujiazu Miaozu Zizhixian	Chongqing	2721.15	163244	10245.1	2467.42	1328.49	0	0	0	64108.7	0	50367.4	0	716136	2.11517e+09	363529	896925	264033	0	0
601	Nanan Qu	Chongqing	39.6539	2378.87	149.297	35.9564	19.3594	0	0	0	23363.2	9030.75	18355.5	0	0	1.07898e+10	0	13066.8	96221.3	11.7	101.444
602	Xiji Xian	Ningxia	95.9736	6206.06	277.257	142.183	0	0	0	0	133664	6101.61	198915	1.26818e+06	184603	8.05258e+08	1.24609e+06	32094.1	125490	41	0
603	Suxian Qu	Hunan	760.406	49116.7	9565.01	917.989	14087.1	0	0	0	48469.3	0	48469.3	0	141343	5.04362e+09	983515	740825	144869	0	0
604	Jinshan Qu	Shanghai	0	0	0	0	120.653	0	0	0	35619.5	33974.1	116120	9328.74	0	1.25814e+10	7.67262e+06	734.275	297715	197.1	0
605	Jingyuan Xian	Ningxia	540.393	34944.1	1561.14	800.582	0	0	0	0	100823	10684.9	150042	160295	567362	2.26828e+08	330199	180711	94657.3	71.8	0.659701
606	Aksay Kazakzu Zizhixian	Gansu	0	1769.82	12.6972	1.74349	0	0	0	0	1780.01	0	2648.95	0	0	2.31029e+08	282409	11871.5	4273.58	0	59.2633
607	Ejin Qi	Inner-Monglia	7.23584	400.828	156.57	5.73124	0	4325.61	3686.31	7491.26	746.772	0	919.104	0	0	6.15345e+08	1.17915e+06	15598.6	925.463	0	0
608	Genhe Shi	Inner-Monglia	4024.83	222955	87089.6	3187.92	0	4479.18	3817.19	7757.23	13456.5	0	16561.9	0	0	6.3978e+08	476697	8.67997e+06	16666.3	0	0
609	Morin Dawa Daurzu Zizhiqi	Inner-Monglia	555.495	30771.6	12019.9	439.988	0	12029.8	10251.9	20833.7	1.94908e+06	2.14701e+06	2.39886e+06	4855.27	1.98665e+06	1.7152e+09	1.10162e+06	1.19798e+06	2.41325e+06	13371.2	959.027
610	Chongyang Xian	Hubei	3347.95	105339	16030.7	3913.62	10329.8	0	0	0	56938.5	6576.55	104622	1673.69	455880	1.67779e+09	275266	1.15264e+06	317671	8.6	0
611	Anci Qu	Hebei	11.2285	752.541	43.281	1.83641	0	0	0	0	80014.4	6964.73	110877	0	0	3.0916e+09	0	2350.47	189102	37.6	1024.71
612	Ludian Xian	Yunnan	225.577	7802.09	1793.6	607.37	3396.53	0	0	0	16165.1	0	56577.8	297.955	656983	7.5638e+08	102534	180085	146765	0	0
613	Minle Xian	Gansu	0	5607.12	40.227	5.5237	0	0	0	0	44920.9	608723	66849.8	0	0	7.52257e+08	357257	37616.9	107718	2187.6	0
614	Xishaqundao	Hainan	0	0	0	0	0	0	0	0	0	0	0	0	0	0	0	0	0	0	0
615	Fuchuan Yaozu Zizhixian	Guangxi	3369.79	43412.3	39474.2	3987.1	24038.6	0	0	0	24817.5	30694.9	61330.2	6656.65	579736	9.83691e+08	127538	465391	189336	92	0
616	Chancheng Qu	Guangdong	2.72515	61.5804	24.524	0.027221	21.2707	151115	128781	261707	264.102	0	982.459	0	0	2.15581e+10	0	759.507	3069.99	0	0
617	Zhidoi Xian	Qinghai	0.836543	496.566	14.1017	14.3407	0	0	0	0	0	0	0	0	0	7.50541e+07	43220.7	10598.9	0	0	0
618	Dongchuan Qu	Yunnan	240.555	8320.17	1912.7	647.701	3622.07	0	0	0	7792.64	2040.11	27274.2	184713	2.02728e+06	1.22496e+09	233853	191993	70741.9	10.5	0.029
619	Sansui Xian	Guizhou	258.283	76300.2	6274.46	169.207	2243.55	0	0	0	15434.5	0	19844.3	0	157647	5.58278e+08	188567	300205	66463.6	0	0
620	Wanshan Qu	Guizhou	75.0971	22184.7	1824.33	49.1978	652.322	0	0	0	4981.14	0	6404.32	0	47325.2	5.44742e+08	0	87302.8	21447.2	0	0
621	Laifeng Xian	Hubei	1841.07	57926.8	8815.44	2152.13	5680.48	0	0	0	25978.4	0	47734.1	0	102405	9.26005e+08	15081.6	633831	144960	0	0
622	Shuifu Xian	Yunnan	250.839	8675.86	1994.47	675.391	3776.92	0	0	0	11955.1	543.018	41842.7	0	109239	7.80778e+08	107484	200311	108541	2.8	172.56
623	Linze Xian	Gansu	0	3172.28	22.7587	3.12508	0	0	0	0	20551	1948.72	30583.3	0	0	7.88777e+08	365289	21276.7	49279.3	7	0
624	Liangzhou Qu	Gansu	0	4100.09	29.4151	4.03909	0	0	0	0	58282.6	28743.6	86734.1	0	0	3.9617e+09	2.11374e+06	27498.3	139755	103.3	0
625	Dawukou Qu	Ningxia	17.4311	1127.17	50.3566	25.8239	0	0	0	0	9591.42	0	14273.6	0	0	3.12512e+09	7.22878e+06	5829.19	9005.58	0	0
626	Yonghe Xian	Shanxi	17.0603	1243.21	43.993	3.37741	0	0	0	0	29441.4	3173.88	22898.8	835410	181546	1.50329e+08	164352	15049.7	57594.4	18.7	1358.69
627	Baode Xian	Shanxi	26.3597	1920.88	67.9732	5.21842	0	0	0	0	15547.6	1104.25	12092.6	452404	81475.4	9.97144e+08	1.0317e+06	23244.2	30410.8	6.5	580.843
628	Hure Qi	Inner-Monglia	24.5295	1358.81	530.771	19.4289	0	8267.3	7045.44	14317.6	342944	21292.8	422085	996237	1.70633e+06	1.17865e+09	1.16866e+06	52877.4	424620	132.6	2586.35
629	Ulan Hot Shi	Inner-Monglia	7.9956	442.915	173.01	6.33302	0	15178	12934.8	26285.9	67121.7	105142	82611.3	6793.19	228863	2.16486e+09	2.652e+06	17252.4	83114.8	654.8	0
630	Hongshan Qu	Inner-Monglia	2.27929	126.261	49.3195	1.80534	0	21039.4	17929.9	36436.8	13983.7	13523.8	17210.7	0	0	3.00205e+09	0	4929.49	17309.2	84.2	0
631	Zunhua Shi	Hebei	1034.83	69354.9	3988.82	169.245	0	0	0	0	123760	30903.5	171496	5359.3	423487	8.04065e+09	3.00392e+06	216462	292508	166.9	0
632	Nyainrong Xian	Tibet	0	1.25777	0.191118	0.929863	0.078495	0	0	0	0	0	0	947651	9.4846e+06	1.25706e+07	499.356	455.559	0	0	0
633	Zhugqu Xian	Gansu	0	170783	1225.24	168.242	0	0	0	0	50612.3	0	75319.6	13728.8	932800	2.31479e+08	83010.4	1.14554e+06	121359	0	0
634	Cheng Xian	Gansu	0	50016.3	358.83	49.2722	0	0	0	0	113680	0	169175	1754.05	1.1324e+06	8.13726e+08	310594	335494	272586	0	0
635	Zhuxi Xian	Hubei	7441.33	234132	35630.8	8698.62	22959.7	0	0	0	89174.5	45101.9	163854	21631.9	185901	1.01504e+09	148075	2.56193e+06	497528	59	0
636	Shangli Xian	Jiangxi	309.179	15469	4665.11	357.602	7764.02	0	0	0	21409.7	11513.3	53058.7	0	30253.2	2.43466e+09	400050	395383	126133	33.3	0
637	Fuding Shi	Fujian	4376.36	60203.3	40139.6	8153.5	168426	0	0	0	15134.1	14098.8	25828.9	142584	439886	4.73751e+09	1.55891e+06	1.61355e+06	186161	116.7	0
638	Shouning Xian	Fujian	3587.34	49349.1	32902.8	6683.49	138060	0	0	0	24102.7	14920.1	41135.2	235838	1.16255e+06	1.21538e+09	357480	1.32272e+06	296476	123.5	0
639	Nanxun Qu	Zhejiang	0.388553	65.2348	23.7603	1.19299	149.269	0	0	0	37742.5	65186.9	50323.4	0	9453.33	6.53933e+09	3.55688e+06	2653.78	334041	224.7	0
640	Yushan Qu	Anhui	239.217	4169.98	1628.04	221.44	1664.71	0	0	0	4532.29	978.084	6110.77	0	11665.5	2.19178e+09	0	22937.7	23664.1	4.3	0
641	Changyuan Xian	Henan	6.26997	284.798	55.5066	10.9529	2.38707	0	0	0	169396	300846	282326	0	15177.9	4.21422e+09	719290	1037.2	537054	2369.4	1824.91
642	Decheng Qu	Shandong	0	0	0	0	0	15741.1	13414.7	27261.1	46106.2	71367.8	35860.3	1001.02	961.978	2.2453e+09	0	0	84848.7	261.1	485.556
643	Pinggu Qu	Beijing	2167.95	25801.2	3313.44	4743.18	0	0	0	0	5394.82	624.976	47442.8	0	115710	3.80183e+09	1.0032e+06	376320	117351	12.1	140.002
644	Renhuai Shi	Guizhou	315.114	93088.6	7655.03	206.438	2737.2	0	0	0	82834.7	7861.63	106502	77448.6	596280	7.67745e+09	8.00826e+06	366273	356669	23.1	0
645	Sanjiang Dongzu Zizhixian	Guangxi	10720.9	138115	125587	12684.9	76478.3	0	0	0	14526.3	0	35898.2	8960.65	622532	6.36813e+08	47579.4	1.48068e+06	110834	0	0
646	Tongren Xian	Qinghai	19.7277	11710.2	332.553	338.189	0	0	0	0	6860.9	0	10210.1	403042	2.07097e+06	1.51811e+08	82880.5	249940	13980.5	0	0
647	Nangqeen Xian	Qinghai	27.9822	16610	471.7	479.695	0	0	0	0	10362.3	0	15420.8	5.17273e+06	5.89636e+06	1.22436e+08	20803.7	354522	21114.8	0	0
648	Ejin Horo Qi	Inner-Monglia	16.4254	909.881	355.413	13.0099	0	73125.9	62318.3	126642	4978.48	0	6127.36	0	0	1.04323e+10	1.38173e+07	35413.6	6160.63	0	6076.83
649	Yicheng Qu	Shandong	428.367	4790.98	2485.67	97.8255	0	17609.6	15007	30497	173536	27763.3	134972	20970.3	161306	2.51111e+09	0	5699.41	319316	101.6	1.71779
650	Nanshan Qu (Shenzhen Shi)	Guangdong	230.276	5203.55	2072.28	2.30014	1797.38	13923.9	11866	24113.9	989.263	0	3680.06	1645	0	1.98799e+09	0	66229.8	11539.6	0	0
651	Luchuan Xian	Guangxi	8617.06	111012	100942	10195.6	61470.3	0	0	0	43809.3	67129.1	108264	4517.18	295141	3.36115e+09	0	1.19012e+06	334224	201.2	0
652	Gulou Qu (Nanjin Shi)	Jiangsu	0	0	0	0	0	111109	94688.1	192424	11.6042	0	18.3733	0	2678.73	1.58515e+10	0	0	73.9335	0	0
653	Hongsibao Qu	Ningxia	19.0173	1229.74	54.939	28.1738	0	0	0	0	29754.6	21488.4	44279.7	0	0	9.34959e+08	569094	6359.65	27935.3	144.4	1212.58
654	Lvshunkou Qu	Liaoning	347.499	17436.6	2522.44	210.679	0	0	0	0	10116.7	1409.3	10321.1	0	4180.71	4.82401e+09	1.78666e+06	115602	27611.7	18.6	0
655	Laishan Qu	Shandong	1075.22	12025.6	6239.13	245.546	0	21960.8	18715.1	38032.6	14716.5	16093.4	11446.2	10211	54845.7	3.13342e+09	3.83308e+06	14302.7	27054.8	58.9	0
656	Changdao Xian	Shandong	400.403	4478.22	2323.4	91.4395	0	5554.19	4733.31	9618.96	2268.45	0	1764.35	4460.77	7870.48	7.92184e+08	0	5328.24	4190.86	0	0
657	Huaiyuan Xian	Anhui	168.126	2930.73	1144.21	155.632	1169.99	0	0	0	352950	264056	475874	0	26699.4	4.02893e+09	2.76788e+06	16108.1	1.84098e+06	1155.2	3.06625
658	Lixin Xian	Anhui	4.71696	82.225	32.1022	4.36643	32.8253	0	0	0	321014	313816	432816	0	0	2.69415e+09	562254	440.831	1.67442e+06	1372.9	12.3978
659	Changfeng Xian	Anhui	15.1617	264.295	103.186	14.0349	105.51	0	0	0	205546	50126.8	277133	0	0	6.26497e+09	2.29158e+06	1459.81	1.07214e+06	219.3	3.79392
660	Yuan Qu	Anhui	3896.21	67917.9	26516.4	3606.67	27113.7	0	0	0	142860	30768.9	192614	0	347635	2.51413e+09	1.22659e+06	373423	745137	134.6	0
661	Sanshan Qu	Anhui	143.194	2496.12	974.531	132.552	996.483	0	0	0	18968.9	57802.1	25575.3	0	22812.1	8.80647e+08	0	13728.4	98961.9	252.9	0
662	Jinghu Qu	Anhui	8.76007	152.704	59.6184	8.10908	60.9613	0	0	0	123.496	0	166.506	0	0	4.16704e+09	1.48526e+07	850.627	652.535	0	0
663	Zongyang Xian	Anhui	2808.28	48953.2	19112.3	2599.58	19542.8	0	0	0	140451	40685.6	189367	0	363603	3.67809e+09	2.12494e+06	269156	732577	178	0
664	Huangshan Qu	Anhui	17224.3	300250	117223	15944.3	119864	0	0	0	42346.6	4496.47	57094.9	0	496619	1.22895e+09	605271	1.65077e+06	220858	19.7	0
665	Dongzhi Xian	Anhui	15984.8	278643	108787	14796.9	111238	0	0	0	145675	67229.7	196410	0	2.41592e+06	2.25983e+09	1.04012e+06	1.53195e+06	759813	294.1	0
666	Taihu Xian	Anhui	11845.6	206490	80617.8	10965.3	82433.7	0	0	0	81309.4	12728.7	109628	0	303286	1.55915e+09	760698	1.13527e+06	424107	55.7	0
667	Tunxi Qu	Anhui	412.06	7182.94	2804.36	381.439	2867.53	0	0	0	2420.51	7906.18	3263.52	0	12891.9	1.71083e+09	0	39506.9	12619.8	34.6	0
668	Yanqing Xian	Beijing	5011.95	59648.4	7660.14	10965.5	0	0	0	0	9621.79	4173.13	84615.4	49547.9	222789	1.89703e+09	371115	869989	209299	80.8	1.28339
669	Dachang Huizu Zizhixian	Hebei	0	0	0	0	0	0	0	0	20048.8	7150.66	27781.9	0	0	1.13195e+09	1.8434e+06	0	47373.7	38.6	1.23118
670	Shijingshan Qu	Beijing	78.3521	932.486	119.751	171.424	0	0	0	0	0	0	0	0	1644.36	7.59628e+09	0	13599.6	0	0	108.625
671	Dongcheng Qu	Beijing	0	0	0	0	0	0	0	0	0	0	0	0	0	2.61941e+10	0	0	0	0	74.9798
672	Daxing Qu	Beijing	107.903	1284.18	164.916	236.077	0	0	0	0	9052.1	19104.7	79605.5	0	0	2.50612e+10	2.56161e+06	18730.7	196905	369.9	1858.56
673	Wuyishan Shi	Fujian	5741.15	78977.9	52657.3	10696.2	220950	0	0	0	25086	47152.8	42813.5	90776.6	1.0819e+06	2.22465e+09	482370	2.11678e+06	308568	390.3	0
674	Zhouning Xian	Fujian	2166.15	29798.6	19867.8	4035.71	83365.2	0	0	0	19690.3	87358.7	33604.8	292512	982317	8.77135e+08	231603	798651	242206	723.1	0
675	Gutian Xian	Fujian	6436.17	88539	59032	11991.1	247698	0	0	0	54800.9	91755.5	93527	354860	780352	2.51068e+09	851360	2.37309e+06	674070	759.5	0
676	Shunchang Xian	Fujian	4632.26	63723.5	42486.7	8630.25	178274	0	0	0	45079.9	7236.14	76936.3	42681.2	1.1163e+06	1.47482e+09	510053	1.70791e+06	554500	59.9	0
677	Changle Shi	Fujian	817.077	11240.1	7494.17	1522.28	31445.5	0	0	0	8870.53	1365.2	15139	65344.8	238838	8.35866e+09	0	301286	109118	11.3	0
678	Qingliu Xian	Fujian	4663.68	64155.8	42774.9	8688.8	179484	0	0	0	11191.3	13023.9	19099.9	104641	1.29997e+06	1.29687e+09	280100	1.71955e+06	137659	107.8	0
679	Anxi Xian	Fujian	5361.23	73751.6	49172.8	9988.39	206329	0	0	0	28467.6	7997.99	48584.7	503393	2.37247e+06	7.18763e+09	1.51981e+06	1.9767e+06	350159	66.2	0
680	Xinluo Qu	Fujian	7934.24	109147	72772.2	14782.1	305352	0	0	0	26655.9	0	45492.7	156462	876348	9.61009e+09	3.44839e+06	2.92538e+06	327875	0	0
681	Xiangan Qu	Fujian	243.271	3346.55	2231.26	453.233	9362.39	0	0	0	6421.69	0	10959.7	56891.6	86518	5.47275e+09	0	89678.7	78995.7	0	0
682	Haicang Qu	Fujian	115.603	1590.29	1060.3	215.377	4449.03	0	0	0	3870.09	0	6604.95	38944.4	31274.8	6.79584e+09	0	42645.3	47608	0	0
683	Xiapu Xian	Fujian	3431.89	47210.7	31477	6393.88	132078	0	0	0	17646.2	3672.56	30116.2	256630	743824	2.80833e+09	173555	1.26532e+06	217057	30.4	0
684	Taining Xian	Fujian	3191.99	43910.5	29276.7	5946.92	122845	0	0	0	11161.3	5968.03	19048.6	76471.1	725577	1.31041e+09	209662	1.17696e+06	137283	49.4	0
685	Datian Xian	Fujian	6050.64	83235.4	55496	11272.8	232861	0	0	0	25652	2585.75	43779.4	148741	1.64463e+06	2.53952e+09	451059	2.23089e+06	315530	21.4	0
686	Chengxiang Qu	Fujian	811.746	11166.8	7445.27	1512.35	31240.4	0	0	0	8966.97	0	15303.6	23098.5	240861	3.66414e+09	1.08709e+06	299327	110292	0	0
687	Xiangcheng Qu	Fujian	255.617	3516.39	2344.5	476.235	9837.53	0	0	0	1849.67	1341.42	3156.78	0	6508.17	7.26861e+09	2.86865e+06	94221	22753	11.1	0
688	Dongshan Xian	Fujian	69.3057	953.401	635.666	129.122	2667.26	0	0	0	5251.81	1413.74	8963.09	9646.45	33385.6	2.15429e+09	590373	25509.1	64607.2	11.7	0
689	Hui'an Xian	Fujian	226.436	3114.96	2076.85	421.868	8714.47	0	0	0	16621.8	6693.23	28367.8	63703.1	204983	1.16106e+10	0	83508.8	204443	55.4	0
690	Licheng Qu	Fujian	10.6624	146.677	97.7948	19.8649	410.347	0	0	0	300.374	3382.28	512.639	0	0	6.88797e+09	0	3894.14	3687.52	28	0
691	Gulou Qu (Fuzhou Shi)	Fujian	3.92826	54.0389	36.0296	7.31865	151.18	0	0	0	60.0749	0	102.528	0	4598.29	1.32224e+10	0	1444.37	732.541	0	0
692	Yuzhong Xian	Gansu	0	13220	94.844	13.0234	0	0	0	0	18035.9	21231.5	26840.4	0	0	1.83804e+09	921924	88680.3	43245.3	76.3	0
693	Anning Qu	Gansu	0	568.489	4.07849	0.560031	0	0	0	0	5575.82	0	8297.74	0	0	3.18779e+09	0	3807.01	13368.2	0	0
694	Xifeng Qu	Gansu	0	4770.48	34.2247	4.69951	0	0	0	0	50630.8	0	75347.1	9022.16	614458	2.41149e+09	1.93557e+06	31993.5	121405	0	1104.85
695	Kangle Xian	Gansu	0	21514.1	154.348	21.194	0	0	0	0	25451.8	2949.18	37876.5	233934	358187	2.91699e+08	99537.1	144299	61023.9	10.6	0
696	Qin'an Xian	Gansu	0	1292.51	9.27278	1.27328	0	0	0	0	78038.3	24263.3	116134	71148.1	506235	8.42944e+08	279081	8671.04	187128	87.2	0
697	Longxi Xian	Gansu	0	1992.39	14.2939	1.96275	0	0	0	0	36316.8	6094.1	54045.4	703957	709115	8.99268e+08	436693	13360.2	87080.1	21.9	0
698	Xihe Xian	Gansu	0	18695.8	134.128	18.4176	0	0	0	0	112344	0	167186	4385.13	1.09279e+06	4.91334e+08	158194	125395	269384	0	0
699	Dangchang Xian	Gansu	0	97461	699.21	96.011	0	0	0	0	112053	0	166753	98149.5	1.99263e+06	3.41176e+08	67443	653730	268688	0	0
700	Suzhou Qu	Gansu	0	1222.79	8.77259	1.2046	0	0	0	0	16389.9	12634.1	24391	0	0	2.45624e+09	2.29863e+06	8203.68	39301.7	45.4	0
701	Linxia Shi	Gansu	0	0	0	0	0	0	0	0	11137.8	14748.1	16574.8	8131.49	7044.92	6.82472e+08	0	0	26709.9	53	0
702	Shixing Xian	Guangdong	7375.63	166667	66374.1	73.6724	57569.2	8497.65	7241.75	14716.6	13393.1	7997.08	49822.3	0	316628	1.21205e+09	300710	2.12065e+06	156317	76.4	0
703	Jiaoling Xian	Guangdong	4600.97	103968	41404.7	45.9573	35912.1	7653.01	6521.94	13253.8	4453.92	3642.13	16568.6	0	91118.6	1.09073e+09	311003	1.32281e+06	51976.6	34.8	0
704	Heping Xian	Guangdong	7795.3	176151	70150.8	77.8643	60844.9	10033.4	8550.5	17376.2	13561	26199.9	50446.8	0	283207	1.43237e+09	360204	2.24135e+06	158287	250.3	0
705	Fengshun Xian	Guangdong	11499.7	259859	103487	114.866	89758.9	14256.6	12149.6	24690.1	16222.1	43260.7	60346.3	0	1.28141e+06	2.03384e+09	830445	3.30637e+06	189338	413.3	0
706	Yuancheng Qu	Guangdong	975.151	22035.5	8775.5	9.74041	7611.38	13847.1	11800.6	23980.9	2307.53	1602.54	8584.02	0	109666	1.9758e+09	1.05548e+06	280353	26922.5	15.3	0
707	Jinping Qu	Guangdong	34.0644	769.755	306.55	0.340257	265.884	47837.7	40767.6	82847.2	673.683	0	2506.1	0	18123.5	6.82527e+09	4.24983e+06	9738.81	7869.92	0	0
708	Chaonan Qu	Guangdong	753.959	17037.3	6784.97	7.53101	5884.9	34451.3	29359.6	59664.2	12916.4	3800.82	48048.9	9451.81	153187	4.91623e+09	1.07208e+06	216781	150770	36.3	0
709	Luhe Xian	Guangdong	4640.03	104851	41756.2	46.3475	36217	6936.34	5911.19	12012.6	17560.5	1977.16	65325.2	0	298172	9.89939e+08	99335	1.33415e+06	204974	18.9	0
710	Longgang Qu	Guangdong	1444.79	32647.9	13001.8	14.4314	11277	78782.5	67138.9	136439	1551.04	5161.42	5769.86	7283.48	62221.7	1.12406e+10	3.62359e+07	415398	18116.1	49.3	0
711	Chengqu (Shanwei Shi)	Guangdong	108.098	2442.69	972.784	1.07975	843.739	17276.9	14723.4	29920.7	3610.14	1560.91	13429.7	121425	801035	2466488568	0	31033.2	42128.9	14.9	0
712	Rongcheng Qu	Guangdong	40.4231	913.443	363.772	0.403771	315.516	35116.8	29926.8	60816.7	3986.15	2104.63	14828.5	0	35750.5	5.00976e+09	0	11559.2	46533.8	20.1	0
713	Yangshan Xian	Guangdong	6361.87	143760	57251.2	63.5463	49656.5	10084.6	8594.13	17464.8	19328.7	21499	71902.6	0	1.5876e+06	1.43805e+09	170763	1.82914e+06	225605	205.4	0
714	Lianshan Zhuangzu Yaozu Zizhixian	Guangdong	3285.63	74245.5	29567.7	32.8189	25645.4	3455.37	2944.69	5984.15	5427.52	15114.8	20190.4	0	104433	4.92891e+08	48154.2	944732	63351.9	144.4	0
715	Deqing Xian	Guangdong	7016.82	158559	63145.2	70.0883	54768.6	13232.8	11277.1	22917.1	9910.53	1997.97	36867.2	3374.74	199049	1.8874e+09	507333	2.01754e+06	115672	19.1	0
716	Gaoming Qu	Guangdong	2211.01	49962.3	19897.1	22.0849	17257.7	75864.6	64652.3	131385	11293.7	3371.57	42012.6	0	19503.5	1.08244e+10	1.6701e+06	635740	131810	32.2	0
717	Luoding Shi	Guangdong	5504.81	124392	49538.4	54.9855	42966.9	19401.3	16533.9	33599.9	34729.4	83623.3	129193	0	419846	2.76718e+09	343058	1.5827e+06	405366	798.9	0
718	Doumen Qu	Guangdong	482.807	10910	4344.83	4.82257	3768.46	27156.7	23143.1	47031	12265.1	0	45626	5411.55	3035.45	3.87481e+09	1.04906e+06	138864	143148	0	0
719	Enping Shi	Guangdong	4510.58	101926	40591.3	45.0545	35206.6	16841.7	14352.6	29167.2	27486.7	44108.8	102251	29591.5	74554.1	2.40328e+09	564755	1.29693e+06	320819	421.4	0
720	Gaozhou Shi	Guangdong	8646.92	195395	77814.6	86.3708	67492	53724.6	45784.4	93042.4	45080.8	13972.8	167701	27360.5	480754	7.66399e+09	1.22929e+06	2.48614e+06	526182	133.5	0
721	Suixi Xian	Guangdong	1399.82	31631.8	12597.2	13.9823	10926.1	29204.3	24888.1	50577.1	45971.6	17313.1	171014	50761.4	10289.2	4.16703e+09	2.4401e+06	402417	536587	165.4	0
722	Jianghai Qu	Guangdong	0	0	0	0	0	13949.5	11887.8	24158.2	1985.24	0	7385.09	0	0	1.99058e+09	0	0	23170.5	0	0
723	Dinghu Qu	Guangdong	1225.41	27690.7	11027.6	12.2402	9564.74	10212.5	8703.19	17686.5	9514.38	2565.1	35393.5	0	2669.75	1.45745e+09	1.58688e+06	352327	111052	24.5	0
724	Huadu Qu	Guangdong	818.001	18484.4	7361.28	8.1707	6384.76	124701	106271	215961	8766.84	12248	32612.6	9125.05	160441	1.77895e+10	4.40408e+06	235165	102317	117	0
725	Zengcheng Shi	Guangdong	3741.18	84539.7	33667.3	37.3693	29201.2	113336	96585.8	196280	21916	0	81527.4	0	53365.2	1.61696e+10	1.79563e+07	1.07566e+06	255792	0	0
726	Nansha Shi	Guangdong	43.6025	985.287	392.384	0.435529	340.332	111058	94644.5	192335	3482.56	0	12955.1	37404.8	0	1.58458e+10	1.1101e+06	12600.4	40641.8	0	0
727	Tianhe Qu	Guangdong	73.5792	1662.67	662.147	0.734954	574.31	386899	329718	670047	682.636	0	2539.41	0	0	5.51982e+10	1.25831e+07	21120.6	7978.83	0	0
728	Liwan Qu	Guangdong	0	0	0	0	0	101025	86093.9	174959	324.532	0	1207.26	0	0	1.44131e+10	0	0	3799.89	0	0
729	Lingchuan Xian	Guangxi	10085.6	129930	118144	11933.2	71946.1	0	0	0	24392.9	12246.4	60280.9	0	471067	2.37664e+09	1.21839e+06	1.39299e+06	186091	36.7	0
730	Lipu Xian	Guangxi	5926.37	76348.2	69422.5	7012.03	42276.1	0	0	0	22320.3	23621.9	55159	0	595669	2.2893e+09	404509	818481	170298	70.8	0
731	Tian'e Xian	Guangxi	14935.3	192408	174954	17671.3	106542	0	0	0	10424.3	5239.52	25761	0	641919	8.52534e+08	186967	2.06281e+06	79533.6	15.7	0
732	Pingnan Xian	Guangxi	12316.9	158676	144282	14573.2	87863.2	0	0	0	58213.3	108167	143860	0	395960	3.33963e+09	471241	1.70111e+06	444108	324.2	0
733	Jinchengjiang Qu	Guangxi	6307.77	81261.7	73890.2	7463.29	44996.8	0	0	0	10176	2502.18	25147.4	0	1.39512e+06	1.75909e+09	251973	871132	77644.5	7.5	0
734	Tianlin Xian	Guangxi	24844	320060	291026	29395.1	177226	0	0	0	11985.9	18782.9	29620.3	7939.5	1.27042e+06	7.33332e+08	58545.9	3.43133e+06	91452	56.3	0
735	Xincheng Xian	Guangxi	4676.61	60247.8	54782.6	5533.32	33360.9	0	0	0	25062.2	0	61934.9	0	2.07342e+06	9.55091e+08	111674	645969	191211	0	0
736	Bama Yaozu Zizhixian	Guangxi	7001.13	90194.1	82012.3	8283.67	49942.9	0	0	0	7387.32	0	18255.9	0	537858	5.67927e+08	33295.3	966906	56369.5	0	0
737	Binyang Xian	Guangxi	7697.34	99163.3	90167.9	9107.42	54909.4	0	0	0	83872.8	104030	207271	0	339069	2.84876e+09	404147	1.06312e+06	639878	311.8	0
738	Xixiangtang Qu	Guangxi	2947.49	37971.9	34527.4	3487.44	21026.1	0	0	0	28451.8	4772.89	70311.4	0	171706	1.28044e+10	526757	407054	217068	14.3	0
739	Tiandeng Xian	Guangxi	5522.15	71140.7	64687.4	6533.75	39392.6	0	0	0	20625.5	21454.1	50970.7	0	669132	8.7083e+08	111280	762638	157353	64.3	0
740	Napo Xian	Guangxi	9536.79	122861	111715	11283.8	68031.2	0	0	0	20301.6	4335.65	50170.4	0	137966	3.87069e+08	45216.7	1.31714e+06	154888	13	0
741	Yongning Qu	Guangxi	2762.03	35582.6	32354.8	3268	19703.1	0	0	0	34543.7	27994.3	85366.1	0	230501	1.40678e+09	605388	381520	263527	83.9	0
742	Shangsi Xian	Guangxi	21970.7	283044	257368	25995.5	156729	0	0	0	36796.2	42706.1	90932.7	0	381810	1.20261e+09	208315	3.0344e+06	280713	128	0
743	Longzhou Xian	Guangxi	5478.4	70577.1	64174.9	6481.99	39080.5	0	0	0	29196.6	8774.18	72152.1	2084.31	169759	1.50711e+09	259426	756599	222747	26.3	0
744	Pubei Xian	Guangxi	13339.3	171848	156259	15783	95156.9	0	0	0	35054.7	13844.7	86628.8	0	363641	2.69994e+09	299540	1.84239e+06	267425	41.5	0
745	Qinnan Qu	Guangxi	6724.35	86628.5	78770.2	7956.19	47968.6	0	0	0	84484.6	150171	208782	165461	320073	3.36006e+09	327756	928672	644548	450.1	0
746	Dongxing Shi	Guangxi	3111.08	40079.5	36443.7	3681	22193.1	0	0	0	1871.12	2436.05	4624	59131.6	196983	1.46124e+09	239704	429716	14272.9	7.3	0
747	Rongshui Miaozu Zizhixian	Guangxi	22353	287969	261847	26447.9	159456	0	0	0	47691.9	13480.9	117859	32154.5	922587	1.21085e+09	147607	3.08726e+06	363857	40.4	0
748	Wuxuan Xian	Guangxi	4038.42	52026.1	47306.7	4778.22	28808.3	0	0	0	48890.1	78273.1	120820	0	403716	1.63108e+09	320240	557711	372986	234.6	0
749	Liubei Qu	Guangxi	419.44	5403.56	4913.39	496.277	2992.1	0	0	0	7488.07	4703.08	18504.9	0	85652.5	7.35751e+09	6.60205e+06	57939.5	57121.4	14.1	0
750	Changzhou Qu	Guangxi	2577.51	33205.5	30193.4	3049.69	18386.8	0	0	0	5300.3	2233.96	13098.4	0	31903.5	3.33587e+09	18794.3	356043	40443.1	6.7	0
751	Sinan Xian	Guizhou	372.899	110159	9058.81	244.295	3239.14	0	0	0	65559.9	0	84291.3	24989.1	599817	1.61209e+09	208049	433398	282287	0	0
752	Meitan Xian	Guizhou	557.239	164616	13537	365.06	4840.39	0	0	0	54633.3	0	70242.8	0	72756	1.22074e+09	508746	647665	235234	0	0
753	Kaiyang Xian	Guizhou	445.011	131462	10810.6	291.537	3865.54	0	0	0	33744.3	0	43385.6	7057.22	882977	2.97365e+09	1.89688e+06	517217	145294	0	0.859581
754	Huichuan Qu	Guizhou	195.523	57760.1	4749.83	128.092	1698.39	0	0	0	9847.26	0	12660.8	2417.98	33487.5	3.98068e+09	0	227237	42402.5	0	0
755	Taijiang Xian	Guizhou	447.28	132132	10865.7	293.023	3885.24	0	0	0	35597.9	2179.01	45768.7	26135.7	222421	3.64942e+08	52873.3	519854	153284	6.4	0
756	Guiding Xian	Guizhou	221.59	65460.6	5383.08	145.169	1924.82	0	0	0	37544.3	20420	48271.3	78939.2	1.57815e+06	1.10461e+09	906600	257535	161658	60	0.092198
757	Qingzhen Shi	Guizhou	185.693	54856.2	4511.03	121.652	1613	0	0	0	36159.7	8678.13	46491.1	85522.4	576715	3.96355e+09	2.10082e+06	215842	155700	25.5	3.16339
758	Nayong Xian	Guizhou	408.517	120681	9924.08	267.629	3548.54	0	0	0	53527.3	14871.4	68820.9	12867.5	1.58442e+06	2.74161e+09	1.31262e+06	474794	230487	43.7	4.06422
759	Zhenning Buyeizu Miaozu Zizhixian	Guizhou	324.585	95886.6	7885.13	212.643	2819.47	0	0	0	24879.2	101994	31987.5	190621	857097	1.20803e+09	1.33155e+06	377258	107135	299.7	1.33826
760	Qinglong Xian	Guizhou	216.974	64096.9	5270.93	142.144	1884.72	0	0	0	45126.6	276135	58020	233707	379553	9.26978e+08	695696	252177	194308	811.4	2.81075
761	Pan Xian	Guizhou	708.588	209326	17213.7	464.212	6155.06	0	0	0	89833	10548.7	115500	1.22056e+06	1.41177e+06	7.42835e+09	6.65056e+06	823574	386808	31	8.58495
762	Sandu Suizu Zizhixian	Guizhou	690.679	204035	16778.6	452.479	5999.5	0	0	0	59804.6	16539.8	76891.7	34851.4	1.29994e+06	7.81072e+08	356871	802776	257514	48.6	0
763	Changshun Xian	Guizhou	346.752	102435	8423.63	227.165	3012.02	0	0	0	33456.8	53668.9	43015.9	73423.6	389921	7.68574e+08	293120	403045	144054	157.7	1.13357
764	Yunyan Qu	Guizhou	12.6953	3750.35	308.405	8.31696	110.276	0	0	0	168.102	0	216.132	15163.7	92.5639	8.67118e+09	0	14735.8	723.964	0	0.130573
765	Ding'an Xian	Hainan	2094.75	26945	13574.3	295.833	2139.79	0	0	0	49540.2	0	38531.2	0	52636.6	1.19923e+09	453575	604949	297742	0	0
766	Changjiang Lizu Zizhixian	Hainan	4498.92	57870	29153.7	635.364	4595.65	0	0	0	30213.5	144653	23499.4	61406.5	287546	1.42573e+09	753338	1.29925e+06	181586	2831.9	0
767	Lingshui Lizu Zizhixian	Hainan	2278.89	29313.6	14767.6	321.839	2327.89	0	0	0	21344.1	883.739	16600.9	154858	131778	1.7517e+09	160801	658135	128281	17.3	0
768	Lingao Xian	Hainan	1016.84	13079.8	6589.32	143.605	1038.71	0	0	0	53715.4	7713.2	41778.6	27133.1	58521.6	2.34016e+09	147413	293646	322832	151	455.361
769	Wuzhishan Shi	Hainan	6903.76	88803.7	44737.5	974.99	7052.19	0	0	0	19228.6	367.644	14955.6	0	284618	3.47724e+08	131624	1.99374e+06	115568	7.2	0
770	Longhua Xian	Hebei	9856.36	660578	37991.9	1611.99	0	0	0	0	227932	2773.49	315848	140993	1.149e+06	1.81982e+09	621112	2.06166e+06	538691	15	0
771	Guyuan Xian	Hebei	332.288	22270.1	1280.82	54.3453	0	0	0	0	141492	40324.1	196067	0	0	7.32471e+08	254002	69499.5	334388	217.8	7.86453
772	Shangyi Xian	Hebei	128.652	8622.33	495.897	21.0409	0	0	0	0	42661.2	15331.7	59116.2	0	0	5.47592e+08	172796	26910	100835	82.8	9.22903
773	Kuancheng Manzu Zizhixian	Hebei	3779.83	253326	14569.6	618.185	0	0	0	0	53310.1	3222.83	73872.5	3076.18	712853	3.36324e+09	1.82275e+06	790638	126008	17.4	0.062115
774	Shuangqiao Qu	Hebei	73.8418	4948.91	284.628	12.0767	0	0	0	0	10402.4	4144.75	14414.7	0	278891	2.22361e+09	1.43786e+06	15450.7	24603.3	22.4	0
775	Xuanhua Xian	Hebei	293.75	19687.2	1132.27	48.0423	0	0	0	0	54739.8	23845.9	75853.7	0	0	1.46167e+09	441990	61440.1	129372	128.8	2.10945
776	Laiyuan Xian	Hebei	1908.56	127913	7356.67	312.143	0	0	0	0	38930.8	13681.5	53947	15538.9	1.33916e+06	1.13482e+09	554348	399218	92008.6	73.9	0
777	Xiong Xian	Hebei	13.7026	918.355	52.8175	2.24104	0	0	0	0	67755.1	7367.58	93889.2	0	0	1.58581e+09	982954	2875.05	160154	39.8	922.02
778	Dingxing Xian	Hebei	13.5123	905.6	52.0839	2.20992	0	0	0	0	118173	13069.5	163754	1869.61	0	1.68955e+09	808240	2817.87	279313	70.6	1260.52
779	Hejian Shi	Hebei	7.5174	503.82	28.9763	1.22946	0	0	0	0	177021	44414.7	245301	0	0	4.28586e+09	1.27839e+06	1573.08	418397	239.9	2365.07
780	Qingyuan Qu	Hebei	0	0	0	0	0	0	0	0	148986	9257.89	206451	0	0	1.53792e+09	2.82809e+06	0	352101	50	1526.31
781	Shenze Xian	Hebei	0	0	0	0	0	0	0	0	44583.9	23977.6	61780.6	0	0	1.57475e+09	0	0	105354	129.5	531.704
782	Quyang Xian	Hebei	51.0042	3418.32	196.598	8.34166	0	0	0	0	95905.5	8630.37	132898	155010	278198	1.14631e+09	371619	10664.2	226670	46.6	287.618
783	Pingshan Xian	Hebei	1586.08	106300	6113.62	259.401	0	0	0	0	73178.1	8909.27	101404	607661	1.13933e+06	3.03227e+09	1.55198e+06	331765	172944	48.1	0
784	Jingxingkuang Qu	Hebei	38.4434	2576.5	148.182	6.28737	0	0	0	0	6146.11	0	8516.75	0	6539.2	9.33791e+08	0	8044.31	14535.7	0	0
785	Yanshan Xian	Hebei	0	0	0	0	0	0	0	0	110449	12147.6	153051	0	0	2.4078e+09	1.72123e+06	0	261034	65.6	1405.12
786	Fucheng Xian	Hebei	0	0	0	0	0	0	0	0	135642	47676.2	187961	0	0	1.07532e+09	697631	0	320564	257.5	1249.08
787	Taocheng Qu	Hebei	0	0	0	0	0	0	0	0	108839	86187.5	150819	0	0	2.03853e+09	1.37691e+06	0	257226	465.5	1063.94
788	Xinhe Xian	Hebei	0	0	0	0	0	0	0	0	68001.6	0	94230.7	0	0	5.03472e+08	0	0	160727	0	653.99
789	Longyao Xian	Hebei	3.52081	235.966	13.5712	0.575823	0	0	0	0	144910	227272	200804	26327.4	17735.2	1.42539e+09	906102	731.761	342498	1227.5	1340.75
790	Gaocheng Qu	Hebei	0	0	0	0	0	0	0	0	139602	27270.1	193449	0	0	2.62088e+09	2.16447e+06	0	329940	147.3	1420.89
791	Yuanshi Xian	Hebei	147.018	9853.19	566.688	24.0445	0	0	0	0	82446.6	2517.84	114247	0	77519.8	2.75583e+09	1.26482e+06	30748.5	194852	13.6	529.727
792	Wei Xian	Hebei	0	0	0	0	0	0	0	0	239287	32158.6	331584	0	0	1.19857e+09	132814	0	565523	173.7	1778.77
793	Pingxiang Xian	Hebei	0	0	0	0	0	0	0	0	98682.8	78912.9	136746	0	0	9.01785e+08	0	0	233223	426.2	722.952
794	Shahe Shi	Hebei	270.722	18143.9	1043.51	44.2762	0	0	0	0	72077.1	274956	99878.2	98344.3	316789	3.55097e+09	2.25518e+06	56620.9	170355	1485	344.881
795	Guangping Xian	Hebei	0	0	0	0	0	0	0	0	77631.6	116161	107575	0	0	1.22205e+09	681523	0	183476	627.4	560.695
796	Linzhang Xian	Hebei	14.8445	994.885	57.2189	2.4278	0	0	0	0	188031	108980	260558	0	0	1.88381e+09	0	3106.93	444412	588.6	1319.38
797	Lulong Xian	Hebei	245.695	16466.6	947.047	40.1831	0	0	0	0	132322	11256.7	183361	21955.1	93317.8	1.90878e+09	1.57077e+06	51389.4	312735	60.8	0
798	Handan Xian	Hebei	0	0	0	0	0	0	0	0	58815.3	48822.8	81501.2	0	3802.77	1.00522e+10	4.92471e+06	0	138990	263.7	857.189
799	Shanhaiguan Qu	Hebei	65.7535	4406.83	253.451	10.7539	0	0	0	0	9367.06	4222.22	12980.1	5672.03	73914.7	4.43222e+08	0	13762.2	22136.2	22.8	0
800	Xinhua Qu (Shijiazhuang Shi)	Hebei	2.09345	140.304	8.06934	0.342381	0	0	0	0	1807.68	0	2504.93	0	0	4.1588e+09	0	446.092	4267.1	0	163.099
801	Lubei Qu	Hebei	2.09345	140.304	8.06934	0.342381	0	0	0	0	5176.53	0	7173.2	0	0	1.39232e+09	1.01199e+07	446.092	12249.8	0	1.08087
802	Raoyang Xian	Hebei	2.09345	140.304	8.06934	0.342381	0	0	0	0	103235	22683.8	143054	0	0	1.01029e+09	417479	446.092	243977	122.5	1016.11
803	Guye Qu	Hebei	13.6075	911.978	52.4507	2.22548	0	0	0	0	17550.9	17586.1	24320.5	5849.28	8137.48	2.94653e+09	0	2845.56	41476	95	1.23581
804	Yunhe Qu	Hebei	0	0	0	0	0	0	0	0	9301.33	4756.78	12889	0	0	3.19495e+09	4.22419e+06	0	21966	25.7	197.124
805	Hua Xian	Henan	25.6135	1163.43	226.75	44.7437	9.75144	0	0	0	401284	140705	668807	3901.16	1398.37	3.60861e+09	1.01452e+06	4189	1.27228e+06	1108.1	3164.6
806	Weihui Shi	Henan	279.881	12712.9	2477.72	488.918	106.555	0	0	0	123239	14109.9	205398	6236.89	220375	1.68232e+09	571915	45899.5	390730	111.1	911.695
807	Zhongmou Xian	Henan	178.494	8107.64	1580.17	311.807	67.9554	0	0	0	227599	178600	379332	175.055	1553.72	1.25556e+10	8.92648e+06	29256.5	721619	1406.6	0.086665
808	Erqi Qu	Henan	5.20274	236.321	46.0587	9.08856	1.98076	0	0	0	5316.9	31901.4	8861.49	0	0	6.85228e+09	0	842.763	16879.8	251.3	0.355998
809	Gongyi Shi	Henan	845.379	38399.2	7483.95	1476.77	321.848	0	0	0	60669.1	10685.2	101115	0	379703	9.80735e+09	5.09213e+06	138608	192338	84.2	2.45232
810	Xin'an Xian	Henan	795.352	36126.9	7041.08	1389.38	302.803	0	0	0	130071	4691.88	216786	4108.03	267414	5.95192e+09	2.64424e+06	130405	412414	36.9	2.77595
811	Xiayi Xian	Henan	6.26997	284.798	55.5066	10.9529	2.38707	0	0	0	367328	54693	612214	0	0	3.22988e+09	940853	1037.2	1.16456e+06	430.8	7.26637
812	Zhecheng Xian	Henan	0.133404	6.05952	1.18099	0.23304	0.050789	0	0	0	229731	45771.5	382885	0	0	2.69907e+09	844471	22.7879	728386	360.5	0
813	Xuchang Xian	Henan	5.33614	242.381	47.2397	9.3216	2.03155	0	0	0	227111	49538.7	378518	0	0	9.4071e+09	7.31014e+06	876.773	720074	390.1	1.88165
814	Ruzhou Shi	Henan	363.391	16506.1	3217.02	634.801	138.349	0	0	0	199602	262215	332670	12691.8	242881	5.93852e+09	2.69243e+06	59590.8	632836	2065.2	3.65037
815	Huaiyang Xian	Henan	0	0	0	0	0	0	0	0	302138	521107	503564	0	0	3.15402e+09	883893	0	957959	4104.1	0
816	Suiping Xian	Henan	321.236	14591.3	2843.83	561.16	122.299	0	0	0	268722	284081	447869	2384.3	83466.7	2.81056e+09	1.01615e+06	52675	851997	2237.4	0
817	Sheqi Xian	Henan	77.1073	3502.4	682.613	134.697	29.3559	0	0	0	260297	208087	433828	10195	20561	2.33999e+09	918758	12637.9	825266	1638.8	494.325
818	Nanzhao Xian	Henan	7797.97	354203	69033.7	13622.1	2968.81	0	0	0	174019	24247.1	290032	5625.86	243620	1.74825e+09	552780	1.27859e+06	551737	191	4.81494
819	Dengzhou Shi	Henan	16.9423	769.559	149.986	29.5961	6.45017	0	0	0	509883	188788	849804	2710.87	29216	5.94664e+09	1.41941e+06	2782.87	1.61654e+06	1486.9	1245.55
820	Xi Xian	Henan	5.60295	254.5	49.6017	9.78768	2.13313	0	0	0	441354	82587.4	735590	0	0	2.84116e+09	267330	916.159	1.39929e+06	650.5	0
821	Queshan Xian	Henan	1967.04	89347.7	17413.7	3436.17	748.88	0	0	0	246709	11952.3	411182	2509.99	99163.5	2.36587e+09	469817	322532	782173	94.1	0
822	Gushi Xian	Henan	865.389	39308.1	7661.1	1511.73	329.467	0	0	0	550902	23099.8	918171	0	102336	4.36097e+09	1.9309e+06	141898	1.7466e+06	181.9	0
823	Huojia Xian	Henan	1.86765	84.8333	16.5339	3.26256	0.711043	0	0	0	109163	151904	181939	0	0	1.54428e+09	986134	303.916	346120	1196.4	0.935539
824	Qi Xian	Henan	16.4086	745.321	145.262	28.6639	6.24702	0	0	0	288731	312096	481218	0	0	4.20005e+09	495805	2688.83	915422	2458	0
825	Lushi Xian	Henan	13474.6	612048	119287	23538.4	5129.97	0	0	0	104001	0	173334	1191.19	1.01761e+06	1.3287e+09	451555	2.20935e+06	329757	0	0
826	Bo'ai Xian	Henan	367.927	16712.2	3257.18	642.724	140.075	0	0	0	43434.2	4006.94	72390.3	0	40675.6	3.79576e+09	3.40861e+06	60335	137747	31.6	1.4535
827	ShanXian	Henan	2264.13	102842	20043.8	3955.15	861.987	0	0	0	118436	2774.03	197393	1841.35	446588	1.97012e+09	1.68261e+06	371228	375476	21.9	1.76738
828	Pingyu Xian	Henan	5.46955	248.44	48.4207	9.55464	2.08234	0	0	0	359289	130243	598814	0	0	2.69566e+09	894055	892.184	1.13913e+06	1025.7	0
829	Xinhua Qu (Pingdingshan Shi)	Henan	0	0	0	0	0	0	0	0	9657.74	2671.29	16096.2	1129.54	7762.08	3.2393e+09	0	0	30632.9	21.1	0.428304
830	Heshan Qu	Henan	50.6934	2302.62	448.777	88.5552	19.2997	0	0	0	12508.8	0	20848.1	0	42052.9	1.45376e+09	0	8305.03	39632.9	0	0.587644
831	Macun Qu	Henan	2.66807	121.19	23.6198	4.6608	1.01578	0	0	0	12200.6	6506.99	20334.3	0	6178.47	1.2183e+09	0	446.092	38707	51.2	0.495718
832	Yancheng Qu	Henan	0	0	0	0	0	0	0	0	112143	161271	186905	0	0	3.20257e+09	1.95761e+06	0	355514	1270.1	0
833	Shilong Qu	Henan	0	0	0	0	0	0	0	0	1258.59	0	2097.65	0	828.74	4.66899e+08	959805	0	4013.73	0	0.069644
834	Hongqi Qu	Henan	0	0	0	0	0	0	0	0	9760.49	8287.85	16267.5	0	0	2.58369e+09	0	0	30925.3	65.3	2.63063
835	Jili Qu	Henan	8.27102	375.69	73.2215	14.4485	3.1489	0	0	0	5907.66	0	9846.1	4276.17	0	1.43552e+09	1.72893e+06	1355.27	18742.3	0	0.000922
836	Laocheng Qu	Henan	0	0	0	0	0	0	0	0	2029.15	39778.3	3381.92	0	0	1.63603e+09	0	0	6455.27	313.3	0.11693
837	Mohe Xian	Heilongjiang	3327.73	165955	56847.7	2732.81	0	3122.63	2661.13	5407.89	9290.07	0	8575.45	0	0	4.45747e+08	103177	1.1258e+07	34181.1	0	0
838	Nenjiang Xian	Heilongjiang	1055.89	52657.5	18037.7	867.117	0	20834.6	17755.4	36082.2	755903	3.74586e+06	697756	0	0	2.9737e+09	332885	3.57215e+06	2.78035e+06	39262.9	2701.45
839	Xunke Xian	Heilongjiang	3027.75	150995	51723.1	2486.45	0	2943.46	2508.44	5097.61	379144	662291	349979	0	0	4.18377e+08	32726.2	1.02432e+07	1.39457e+06	6941.8	2160.31
840	Kedong Xian	Heilongjiang	32.0146	1596.58	546.907	26.2911	0	4530.38	3860.81	7845.88	185165	370109	170922	0	119618	6.44938e+08	207384	108239	681057	3879.2	1851.81
841	Fuyu Xian	Heilongjiang	7.36884	367.488	125.882	6.05146	0	8753.61	7459.88	15159.8	232229	939097	214365	98645.7	692565	1.25002e+09	253742	24931.3	854185	9843.1	3568.19
842	Luobei Xian	Heilongjiang	764.119	38107	13053.5	627.512	0	9930.99	8463.25	17198.9	463232	377404	427598	0	503679	1.41612e+09	99526.2	2.58513e+06	1.7039e+06	3955.9	11.8044
843	Jinshantun Qu	Heilongjiang	503.521	25110.8	8601.67	413.503	0	1177.39	1003.38	2039.04	6428.09	393.129	5933.62	0	299315	1.69377e+08	76260.9	1.70346e+06	23661.5	4	0
844	Qing'an Xian	Heilongjiang	737.93	36800.9	12606.1	606.004	0	9495.87	8092.44	16445.3	312364	155024	288336	245.018	99680.7	1.35654e+09	236264	2.49641e+06	1.14891e+06	1624.8	2166.63
845	Mingshui Xian	Heilongjiang	2.58905	129.117	44.2289	2.12619	0	6731.57	5736.69	11658	220554	303626	203588	825.839	632608	9.59989e+08	189742	8806.41	811281	3182.6	2045.87
846	Raohe Xian	Heilongjiang	976.62	48704.5	16683.6	802.023	0	5579.78	4755.13	9663.29	432567	143317	399293	0	278482	7.97044e+08	15728.3	3.30396e+06	1.59106e+06	1502.3	17.678
847	Jiao Qu (Jiamusi Shi)	Heilongjiang	78.0201	3890.9	1332.82	64.0719	0	14512.6	12367.7	25133.4	171787	209756	158572	0	40895	2.07017e+09	1.36369e+06	263871	631836	2198.8	0.06189
848	Boli Xian	Heilongjiang	508.151	25341.7	8680.77	417.305	0	9828.61	8376	17021.6	334829	1.11212e+06	309073	0	180483	1.40357e+09	1.10267e+06	1.71906e+06	1.23157e+06	11657	7.88354
849	Lanxi Xian	Heilongjiang	2.09116	104.287	35.7233	1.71731	0	8830.39	7525.31	15292.8	243518	776211	224786	106676	82846.6	1.25817e+09	470773	7127.9	895694	8136.1	2212.65
850	Honggang Qu	Heilongjiang	2.38989	119.185	40.8267	1.96263	0	25160.2	21441.7	43573.4	7336.66	12143.3	6772.3	248240	154462	3.58971e+09	4.51403e+06	8078.97	26964.4	127.5	567.421
851	Fangzheng Xian	Heilongjiang	634.218	31628.8	10834.4	520.834	0	7729.79	6587.38	13386.8	129062	75742.8	119134	0	77746.8	1.10226e+09	258950	2.14569e+06	474743	793.9	0.330721
852	Dongan Qu	Heilongjiang	127.66	6366.47	2180.82	104.837	0	3557.75	3031.94	6161.45	14060	8124.66	12978.5	0	1935.7	5.07641e+08	7162.87	431816	51719.6	85	0
853	Jixian Xian	Heilongjiang	99.7781	4975.98	1704.51	81.94	0	8395.27	7154.5	14539.3	286856	1.63118e+06	264791	0	50705.4	1.19846e+09	489209	337518	1.05513e+06	17097.2	4.78228
854	Chengzihe Qu	Heilongjiang	14.2398	710.145	243.259	11.694	0	3532.16	3010.13	6117.13	6950.52	2446.13	6415.86	0	16940.7	5.05295e+08	0	48123.8	25585.7	25.7	0.483085
855	Daowai Qu	Heilongjiang	1.79242	89.3889	30.62	1.47198	0	57026.4	48598.3	98760.6	55558.7	47262.8	51285	81.4756	0	8.13413e+09	613336	6067.88	204376	495.4	544.969
856	Fulaerji Qu	Heilongjiang	0.89621	44.6944	15.31	0.735988	0	7345.86	6260.19	12721.9	13106	52635.6	12097.9	3669.45	42019.5	1.04956e+09	507320	3033.57	48173.5	551.7	321.083
857	Pingfang Qu	Heilongjiang	0.199158	9.9321	3.40222	0.163553	0	13412	11429.8	23227.4	8154.36	5765.89	7527.11	0	0	1.91525e+09	0	742.735	29952.3	60.3	79.7018
858	Nianzishan Qu	Heilongjiang	4.92916	245.819	84.205	4.04793	0	742.265	632.563	1285.48	13083.3	30576.7	12076.9	0	43786.7	1.06731e+08	309992	16628.5	48151.4	320.5	0
859	Mashan Qu	Heilongjiang	25.3428	1263.86	432.933	20.8121	0	358.335	305.375	620.578	14378	0	13272	0	67673	5.00012e+07	120287	85738.5	52868.8	0	1.09253
860	Yichun Qu	Heilongjiang	15.3352	764.771	261.971	12.5936	0	537.502	458.063	930.867	227.141	0	209.669	0	22159.8	7.52351e+07	0	51809.9	800.652	0	0
861	Jingshan Xian	Hubei	4359.52	137167	20874.4	5096.1	13451	0	0	0	235531	129343	432779	0	15763.8	4.93086e+09	1.0199e+06	1.50091e+06	1.31416e+06	169.2	796.185
862	Dongbao Qu	Hubei	3248.57	102212	15554.9	3797.45	10023.2	0	0	0	54161.4	53356.9	99519.3	7092.8	18740.5	5.02945e+09	846178	1.11845e+06	302187	69.8	0
863	Xiangcheng Qu	Hubei	406.747	12797.8	1947.6	475.471	1254.99	0	0	0	56506.9	2906.22	103829	0	1574.13	4.85147e+09	736674	140063	315268	3.8	0
864	Yiling Qu	Hubei	7246.41	227999	34697.4	8470.76	22358.3	0	0	0	73581.9	112827	135203	0	222308	8.89003e+09	1.76764e+06	2.49487e+06	410534	147.6	714.498
865	Xinzhou Qu	Hubei	118.306	3722.34	566.476	138.295	365.025	0	0	0	120144	43645.5	220759	2157.52	58902.3	8.54451e+09	2.55279e+06	40708.8	670357	57.1	0
866	Xiaonan Qu	Hubei	6.98569	219.796	33.449	8.16599	21.5538	0	0	0	91191.6	127201	167561	0	0	4.60407e+09	1.12756e+06	2440.35	508783	166.4	1014.15
867	Xisaishan Qu	Hubei	107.039	3367.83	512.526	125.124	330.26	0	0	0	3762.12	0	6912.74	0	0	2.79721e+09	0	36819.9	20999.1	0	0
868	Jiangxia Qu	Hubei	288.216	9068.34	1380.04	336.913	889.269	0	0	0	156818	75600.9	288146	21251.4	71213.5	1.05056e+10	1.71717e+06	99253.6	874967	98.9	0
869	Xiantao Shi	Hubei	29.0695	914.633	139.191	33.981	89.6918	0	0	0	227144	160378	417367	0	0	9.60107e+09	1.69384e+06	9982.79	1.26733e+06	209.8	2607.79
870	Shashi Qu	Hubei	0	0	0	0	0	0	0	0	40539	23929	74488.6	0	0	4.36357e+09	706276	0	226162	31.3	536.566
871	Jiangan Qu	Hubei	0	0	0	0	0	0	0	0	1454.19	0	2672.01	0	4946.03	1.32515e+10	0	0	8097.02	0	76.8374
872	Tieshan Qu	Hubei	14.4221	453.771	69.0561	16.8588	44.4982	0	0	0	75.0548	0	137.91	137.016	29818	3.28037e+08	0	4944.62	409.081	0	0
873	Yueyang Xian	Hunan	995.318	64290.2	12519.9	1201.58	18439	0	0	0	233354	107639	233354	0	129549	6.66368e+09	566670	969705	697431	117.6	1572.26
874	Li Xian	Hunan	582.945	37654	7332.75	703.752	10799.5	0	0	0	302292	73499.2	302292	0	223095	4.19329e+09	316600	567935	903486	80.3	1269.78
875	Wulingyuan Qu	Hunan	190.018	12273.8	2390.2	229.397	3520.23	0	0	0	10595.7	0	10595.7	0	201403	5.59062e+08	54030.8	185094	31660.5	0	0
876	Ziyang Qu	Hunan	67.1176	4335.3	844.259	81.0267	1243.4	0	0	0	133405	0	133405	0	0	1.95892e+09	756388	65388.2	398718	0	427.488
877	Wangcheng Qu	Hunan	600.502	38788	7553.6	724.947	11124.7	0	0	0	171950	0	171950	0	30864.4	1.64663e+10	8.80586e+06	585064	513900	0	198.399
878	Anhua Xian	Hunan	4455.21	287774	56041.2	5378.48	82535.9	0	0	0	163221	9241.63	163221	0	190783	3.02954e+09	512324	4.34073e+06	487812	10.1	0.155561
879	Zhuzhou Xian	Hunan	790.298	51047.5	9941.01	954.076	14640.8	0	0	0	131263	0	131263	4992.05	24912.6	2.35971e+09	291898	769937	392298	0	0
880	Shuangfeng Xian	Hunan	703.734	45456.1	8852.14	849.573	13037.2	0	0	0	184977	8880.11	184977	0	3289.08	3.23551e+09	439494	685657	552832	9.7	0.081171
881	Fenghuang Xian	Hunan	698.623	45125.9	8787.84	843.402	12942.5	0	0	0	73433.5	0	73433.5	0	18366.6	1.09369e+09	426640	680713	219483	0	0
882	Chaling Xian	Hunan	1663.72	107464	20927.6	2008.5	30821.5	0	0	0	100711	190019	100711	45433.9	284785	2.42832e+09	393134	1.62091e+06	301019	207.6	0
883	Hengnan Xian	Hunan	781.631	50487.6	9831.99	943.612	14480.3	0	0	0	177484	34140.1	177484	0	93270.1	5.31537e+09	580475	761526	530456	37.3	0
884	Zhijiang Dongzu Zizhixian	Hunan	1036.88	66974.7	13042.7	1251.75	19208.9	0	0	0	86093.1	8788.09	86093.1	0	6576.02	1.66979e+09	127383	1.01026e+06	257303	9.6	0
885	Yongxing Xian	Hunan	1372.13	88629.6	17259.8	1656.49	25419.7	0	0	0	75615.7	218486	75615.7	0	30796	4.41378e+09	646995	1.33684e+06	225997	238.7	0
886	Lengshuitan Qu	Hunan	245.357	15848.3	3086.3	296.204	4545.41	0	0	0	88538.2	55285.4	88538.2	0	219341	3.34918e+09	331022	239022	264637	60.4	0
887	Wugang Shi	Hunan	318.475	20571.1	4006.04	384.474	5899.98	0	0	0	92455.7	117617	92455.7	3146.81	56528	1.88267e+09	153566	310236	276316	128.5	0.376708
888	Xintian Xian	Hunan	389.149	25136.1	4895.03	469.794	7209.26	0	0	0	35638.8	165488	35638.8	0	82084.3	1.08599e+09	73227.6	379172	106504	180.8	0
889	Shuangpai Xian	Hunan	1188	76736.3	14943.7	1434.2	22008.6	0	0	0	25516.4	18489.8	25516.4	5480.56	220657	8.55876e+08	40201.3	1.15749e+06	76245	20.2	0
890	Jiangyong Xian	Hunan	796.188	51427.9	10015.1	961.186	14750	0	0	0	57250.8	27915.5	57250.8	3322.08	119101	8.97977e+08	48723.9	775730	171096	30.5	0
891	Guidong Xian	Hunan	958.092	61885.7	12051.7	1156.64	17749.3	0	0	0	48981.9	28921.2	48981.9	14632.6	573436	4.56397e+08	67897.5	933414	146394	31.6	0
892	Guzhang Xian	Hunan	702.734	45391.5	8839.56	848.365	13018.7	0	0	0	37834.2	0	37834.2	0	442156	3.75445e+08	29688.2	684645	113078	0	0
893	Xinshao Xian	Hunan	884.752	57148.5	11129.1	1068.1	16390.7	0	0	0	113029	0	113029	0	37557.2	1.9182e+09	361182	862006	337814	0	0.321152
894	Nanyue Qu	Hunan	115.122	7436.05	1448.1	138.98	2132.72	0	0	0	2405.72	0	2405.72	0	18701.9	4.60096e+08	0	112163	7188.01	0	0
895	Yuhu Qu	Hunan	5.77833	373.238	72.6846	6.97581	107.048	0	0	0	3772.9	0	3772.9	0	3073.93	6.90519e+09	2.35916e+06	5615.53	11283.2	0	0
896	Wuling Qu	Hunan	13.668	882.851	171.927	16.5005	253.209	0	0	0	34311	0	34311	0	1219.37	1.36383e+10	0	13316	102537	0	292.764
897	Da'an Shi	Jilin	4.54795	511.649	383.944	0	0	0	0	0	150611	162413	221398	1.92693e+06	721087	2.30926e+09	531345	16840.2	349378	1160	4395.25
898	Yushu Shi	Jilin	15.8695	1785.33	1339.72	0	0	0	0	0	1.08166e+06	772138	1.59004e+06	0	27956.6	6.63461e+09	1.34987e+06	58679.5	2.50919e+06	5515	3564.71
899	Nong'an Xian	Jilin	9.44426	1062.49	797.297	0	0	0	0	0	890525	394479	1.30907e+06	144352	361625	7.01042e+09	1.34881e+06	34900.6	2.06579e+06	2817.6	4834.05
900	Jiaohe Shi	Jilin	1041.31	117148	87908.6	0	0	0	0	0	460003	73659.6	676205	0	60051.5	3.2942e+09	1.56099e+06	3.85126e+06	1.06708e+06	526.1	0.591683
901	Changyi Qu	Jilin	41.2799	4644.03	3484.91	0	0	0	0	0	140096	110415	205941	0	0	4.50686e+09	380853	152676	324991	788.6	0.21131
902	Wangqing Xian	Jilin	2004.62	225522	169233	0	0	0	0	0	263116	9010.19	386780	0	127189	1.25201e+09	317490	7.41399e+06	610364	64.4	1.10668
903	Shuangyang Qu	Jilin	37.3126	4197.7	3149.98	0	0	0	0	0	298440	76020.1	438708	0	1163.3	3.46934e+09	2.59679e+06	138025	692324	543	0.378147
904	Chaoyang Qi (Changqun Shi)	Jilin	1.04506	117.57	88.2255	0	0	0	0	0	43652.1	79688.9	64168.6	0	0	5.10834e+09	0	3890.82	101251	569.2	106.046
905	Lishu Xian	Jilin	73.7543	8297.42	6226.44	0	0	0	0	0	795565	1.07901e+06	1.16948e+06	8190.67	64096.1	4.07536e+09	1.25438e+06	272786	1.8455e+06	7706.8	2844.21
906	Helong Shi	Jilin	1036.16	116569	87474	0	0	0	0	0	190357	89521.9	279825	0	178076	8.51025e+08	229841	3.8322e+06	441573	639.4	0.644956
907	Jingyu Xian	Jilin	623.283	70119.8	52618.4	0	0	0	0	0	102193	11033.4	150224	0	60632.2	1.13292e+09	384698	2.30519e+06	237067	78.8	0
908	Meihekou Shi	Jilin	139.264	15667.3	11756.9	0	0	0	0	0	295222	92597.2	433976	0	31604.6	4.7947e+09	853795	515033	684836	661.4	0.862064
909	Xian Qu (Liaoyuan Shi)	Jilin	6.25102	703.245	527.719	0	0	0	0	0	16061	0	23609.6	0	8004.94	4.32763e+09	0	23085	37245.4	0	0
910	Hunjiang Qu	Jilin	242.416	27272	20465.1	0	0	0	0	0	56338.4	4559.05	82817.5	0	2198.36	3.18046e+09	32840.5	896571	130700	32.6	0
911	Changbai Chosenzu Zizhixian	Jilin	521.486	58667.6	44024.5	0	0	0	0	0	15842.3	0	23288.1	0	258477	6.08119e+08	32325.1	1.92869e+06	36732.5	0	0
912	Lianyun Qu	Jiangsu	1410.84	34486.2	18738.4	1829.66	3138.78	24110.8	20547.4	41756	41461.7	2088.75	65647.8	0	30299.1	3.43805e+09	0	63062.6	180443	3.9	0
913	Pei Xian	Jiangsu	352.592	8618.64	4683.02	457.262	784.431	67290.2	57345.1	116536	158467	56553	250906	0	75041.7	9.60144e+09	3.35485e+06	15761	689733	105.7	0.470964
914	Guannan Xian	Jiangsu	11.8732	290.225	157.696	15.3979	26.415	31226.3	26611.3	54078.9	142128	41514	225036	0	26036.7	4.45594e+09	805586	531	618641	77.6	0
915	Donghai Xian	Jiangsu	496.554	12137.6	6595.08	643.961	1104.71	41438.9	35314.4	71765.4	346199	44142.3	548149	24.6486	6990.61	5.91134e+09	1.83269e+06	22194.5	1.50687e+06	82.5	0
916	Suyu Qu	Jiangsu	47.5458	1162.19	631.489	61.6602	105.778	25825.7	22008.8	44726	153616	181956	243226	0	8818.16	3.686e+09	2.51287e+06	2124.65	668620	340.1	0
917	Funing Xian	Jiangsu	19.983	488.459	265.408	25.9152	44.4574	40159.1	34223.8	69549.1	237247	96248	375642	0	11143.3	5.72976e+09	1.39542e+06	892.184	1.03262e+06	179.9	2500.7
918	Huaiyin Qu	Jiangsu	450.811	11019.5	5987.53	584.638	1002.94	45252.6	38564.5	78370.2	138577	23324.4	219414	0	0	6.45705e+09	4.9043e+06	20151	603158	43.6	478.534
919	Dafeng Shi	Jiangsu	369.395	9029.36	4906.18	479.052	821.812	64807.4	55229.3	112236	367980	105447	582635	385689	800059	9.24595e+09	2.44857e+06	16510.2	1.60165e+06	197.1	4808.79
920	Hai'an Xian	Jiangsu	0	0	0	0	0	75096.7	63997.9	130055	185597	181530	293862	0	5281	1.0713e+10	3.61212e+06	0	807822	339.3	569.648
921	Changshu Shi	Jiangsu	209.371	5117.8	2780.8	271.525	465.8	241390	205714	418048	75786.9	84690.2	119996	0	16242.8	3.44365e+10	1.32918e+07	9359.54	329860	158.3	0
922	Huqiu Qu	Jiangsu	183.982	4497.19	2443.59	238.598	409.314	65089	55469.2	112724	5465.57	2671.86	8653.82	0	11093.8	9.2851e+09	6.06722e+06	8223.33	23785	5	0
923	Liyang Shi	Jiangsu	4173.17	102008	55426.7	5412.01	9284.28	80881.3	68927.5	140073	162041	175325	256565	0	12673.7	1.15375e+10	3.51576e+06	186532	705312	327.7	0
924	Pukou Qu	Jiangsu	1070.55	26168.2	14218.7	1388.35	2381.71	80599.7	68687.6	139586	76401.9	68319.6	120970	0	52438.1	1.14992e+10	4.91154e+06	47852	332532	127.7	200.963
925	Gaoyou Shi	Jiangsu	21.3612	522.145	283.712	27.7024	47.5234	65216.9	55578.3	112945	219017	215664	346777	0	72436.6	9.30308e+09	1.3009e+06	954.729	953304	403.1	3414.19
926	Dantu Qu	Jiangsu	639.086	15621.6	8488.14	828.804	1421.81	58562.1	49907	101420	53263.2	20060.7	84333.4	0	19057.9	8.35571e+09	1.04792e+07	28565.9	231845	37.5	0
927	Xuyi Xian	Jiangsu	5193.79	126955	68982.3	6735.6	11554.9	35091.2	29904.9	60772.3	253540	15622.1	401438	0	295235	5.00559e+09	1.17222e+06	232151	1.10356e+06	29.2	4286.15
928	Gangzha Qu	Jiangsu	9.96501	243.581	132.352	12.9232	22.1697	26926.3	22946.8	46632	10652.6	23916.2	16866.7	0	0	3.84248e+09	0	446.092	46369.9	44.7	0
929	Zhonglou Qu	Jiangsu	0	0	0	0	0	46788.3	39873.3	81029.8	487.376	12201.8	771.678	0	0	6.67664e+09	0	0	2142.91	22.8	0
930	Huishan Qu	Jiangsu	92.0173	2249.24	1222.15	119.333	204.716	69644.9	59351.8	120614	11256.1	13428.9	17822.1	0	0	9.93653e+09	5.12199e+06	4113.48	48997	25.1	0
931	Gulou Qu (Xuzhou Shi)	Jiangsu	65.1966	1593.64	865.921	84.5508	145.047	20732.2	17668.1	35904.9	3086.71	32793.4	4887.29	0	2578.44	2.95644e+09	0	2913.78	13453.9	61.3	0.175453
932	Xuanwu Qu	Jiangsu	449.062	10976.7	5964.3	582.369	999.052	63681.2	54269.5	110286	290.105	0	459.332	0	0	9.08348e+09	0	20072.9	1251.46	0	0
933	Xingzi Xian	Jiangxi	145.847	7297.08	2200.64	168.689	3662.47	0	0	0	23254.5	0	57630.8	0	86137	3.76464e+09	419788	186482	136997	0	0
934	Wuning Xian	Jiangxi	1838.09	91963.9	27734.3	2125.96	46157.5	0	0	0	75476.6	43287.7	187051	7283.95	971645	1.54336e+09	395404	2.3506e+06	444638	125.2	0
935	Wannian Xian	Jiangxi	495.631	24797.6	7478.43	573.256	12446.2	0	0	0	46702.7	7573.58	115742	4165.84	113147	1.8158e+09	463873	633778	275120	21.9	0
936	Qingshanhu Qu	Jiangxi	5.05492	252.91	76.2722	5.84661	126.938	0	0	0	4714.1	9505.75	11682.8	0	6960.6	9.28245e+09	0	6507.23	27762.6	27.5	0
937	Fengxin Xian	Jiangxi	858.342	42945	12951.3	992.774	21554.5	0	0	0	92426.9	10857.4	229058	0	98358.4	1.7923e+09	371627	1.09768e+06	544501	31.4	0
938	Hengfeng Xian	Jiangxi	345.226	17272.5	5209.02	399.295	8669.23	0	0	0	19554.6	23819.8	48461.4	0	51310.5	1.03667e+09	493190	441460	115202	68.9	0
939	Dongxiang Xian	Jiangxi	412.266	20626.7	6220.56	476.835	10352.7	0	0	0	60839.9	8539.67	150777	0	166774	2.07702e+09	481859	527176	358406	24.7	0
940	Fengcheng Shi	Jiangxi	718.71	35958.8	10844.4	831.274	18048.1	0	0	0	153873	35678.7	381338	0	450192	6.31475e+09	2.26336e+06	919082	906485	103.2	0
941	Shanggao Xian	Jiangxi	486.764	24354	7344.64	563	12223.5	0	0	0	82132.4	36649.2	203545	3961.84	39582.7	2.2032e+09	698056	622479	483862	106	0
942	Yihuang Xian	Jiangxi	1330.36	66561	20073.3	1538.71	33407.6	0	0	0	35674.3	34575.2	88410.1	0	372759	1.01619e+09	299258	1.70129e+06	210173	100	0
943	Yongfeng Xian	Jiangxi	1634.65	81785.3	24664.7	1890.66	41048.8	0	0	0	74895.6	70564.1	185611	0	310847	1.95119e+09	477406	2.0904e+06	441210	204.1	0
944	Ji'an Xian	Jiangxi	848.564	42455.7	12803.7	981.464	21308.9	0	0	0	69809.4	203676	173006	3647.5	517502	2.38241e+09	401162	1.0852e+06	411252	589.1	0
945	Luxi Xian	Jiangxi	467.539	23392.1	7054.56	540.764	11740.7	0	0	0	28585.3	6328.31	70841.8	0	72496.7	1.98925e+09	355266	597923	168407	18.3	0
946	Wan'an Xian	Jiangxi	1050.84	52576.3	15855.9	1215.42	26388.5	0	0	0	49337.5	100402	122271	18128.9	199634	9.87415e+08	323583	1.34386e+06	290645	290.4	0
947	Yudu Xian	Jiangxi	1292.98	64691.1	19509.4	1495.49	32469	0	0	0	47253.1	345119	117106	3718.41	1.24628e+06	2.58604e+09	575684	1.65349e+06	278388	998.2	0
948	Changjiang Qu	Jiangxi	279.181	13968.1	4212.48	322.906	7010.72	0	0	0	7812.66	0	19361.8	0	81873.8	6.19824e+09	0	357022	46035.9	0	0
949	Linghai Shi	Liaoning	710.111	35631.5	5154.58	430.52	0	0	0	0	293717	106028	299651	191758	143931	3.12389e+09	675639	236243	801835	1397.5	1878.41
950	Harqin Zuoyi Mongolzu Zizhixian	Liaoning	442.796	22218.3	3214.18	268.454	0	0	0	0	154770	17526.4	157897	17550.4	947081	1.67307e+09	526220	147318	422533	231	1.08612
951	Xishi Qu	Liaoning	0.115371	5.78903	0.837462	0.069946	0	0	0	0	0	0	0	0	0	1.35622e+09	0	23.3565	0	0	52.914
952	Zhuanghe Shi	Liaoning	2968.74	148963	21549.6	1799.86	0	0	0	0	328385	28261.4	335019	0	211254	9.15889e+09	3.07676e+06	987697	896480	372.5	0
953	Wafangdian Shi	Liaoning	2087.07	104724	15149.7	1265.33	0	0	0	0	260083	56319.8	265337	23361.5	75655.7	2.49511e+10	4.86973e+06	694353	710014	742.3	0
954	Shahekou Qu	Liaoning	18.2287	914.667	132.319	11.0515	0	0	0	0	0	0	0	0	0	2.33985e+09	0	6050.83	0	0	0
955	Zhangwu Xian	Liaoning	319.579	16035.6	2319.77	193.752	0	0	0	0	388419	146266	396266	51427.8	429955	4.28255e+09	539287	106310	1.06039e+06	1927.8	1452.87
956	Tieling Xian	Liaoning	2032.04	101962	14750.2	1231.97	0	0	0	0	253009	354651	258120	0	59350.1	3.33073e+09	2.63935e+06	676067	690718	4674.4	148.746
957	Mingshan Qu	Liaoning	798.024	40042.7	5792.73	483.819	0	0	0	0	12287	1432.5	12535.2	0	12262.9	1.56952e+09	2.20386e+06	265510	33528.7	18.9	0
958	Haicheng Shi	Liaoning	1767.37	88682.1	12829.1	1071.51	0	0	0	0	291328	198607	297214	0	46600.5	1.29356e+10	3.95007e+06	587998	795335	2617.7	1162.2
959	Fengcheng Shi	Liaoning	8948.67	449020	64956.9	5425.33	0	0	0	0	285920	12011	291696	0	145515	1.10356e+09	1.10919e+06	2.97719e+06	780576	158.3	0
960	Xinglongtai Qu	Liaoning	2.19206	109.992	15.9118	1.32898	0	0	0	0	22185.5	85816.5	22633.7	0	373.507	4737027534	421208	742.735	60552.9	1131.1	351.195
961	Bayuquan Qu	Liaoning	123.678	6205.84	897.759	74.9826	0	0	0	0	21117.6	1890.67	21544.2	0	0	2.63689e+09	0	41152.2	57647.2	24.9	0
962	Dengta Shi	Liaoning	412.337	20690	2993.09	249.989	0	0	0	0	201415	203247	205484	1724.79	35003.1	5.20821e+09	5.38265e+06	137183	549863	2678.8	593.587
963	Xihe Qu	Liaoning	11.7679	590.481	85.4211	7.13454	0	0	0	0	4880.35	7655.46	4978.95	0	7817	4.73196e+07	0	3914.38	13325.8	100.9	0
964	Qinghemen Qu	Liaoning	21.4591	1076.76	155.768	13.01	0	0	0	0	9152.1	4262.7	9336.99	2899.65	0	9.09384e+07	0	7148.27	24990.5	56.2	0
965	Xinfu Qu	Liaoning	0	0	0	0	0	0	0	0	1676.55	0	1710.42	0	0	1.94534e+09	0	0	4569.22	0	0.021059
966	Shuangta Qu	Liaoning	43.7258	2194.04	317.398	26.5097	0	0	0	0	13676.5	0	13952.8	22420.4	71352.8	1.28341e+09	0	14553.3	37341.5	0	0.130614
967	Tiexi Qu (Shenyang Shi)	Liaoning	0	0	0	0	0	0	0	0	103.349	0	105.437	0	0	1.4533e+10	0	0	268.668	0	19.1975
968	Xinqiu Qu	Liaoning	41.7645	2095.63	303.161	25.3206	0	0	0	0	6327.24	6396.95	6455.06	0	17948.4	9.18853e+07	0	13886.8	17272	84.3	0
969	Shenhe Qu	Liaoning	0	0	0	0	0	0	0	0	0	0	0	0	0	1.36684e+10	0	0	0	0	0.006507
970	Yakeshi Shi	Inner-Monglia	5144.07	284955	111308	4074.43	0	25390.6	21638	43972.4	364908	427710	449118	0	0	3.62205e+09	4.19305e+06	1.10937e+07	451809	2663.7	806.064
971	Dong Ujimqin Qi	Inner-Monglia	17.5831	974.013	380.465	13.9269	0	15869.1	13523.8	27482.7	73637.6	94400	90630.9	0	0	2.26564e+09	4.49253e+06	37956	91168.5	587.9	21125.9
972	Horqin Qu	Inner-Monglia	19.2473	1066.2	416.476	15.2451	0	72895.5	62122	126243	567635	185976	698628	0	0	1.03981e+10	1.35937e+07	41540.5	702813	1158.2	3096.63
973	Bairin Youqi	Inner-Monglia	40.5931	2248.65	878.356	32.1523	0	8779.2	7481.69	15204.2	25156	2099.44	30961.2	0	0	1.25358e+09	1.88472e+06	87531.9	31155.6	13.1	350.096
974	Sonid Youqi	Inner-Monglia	0.217075	12.0249	4.69709	0.171937	0	9086.35	7743.44	15736.1	2020.68	0	2486.99	0	0	1.29533e+09	1.56392e+06	484.773	2502.9	0	9088.35
975	Urad Zhongqi	Inner-Monglia	3.50938	194.402	75.9363	2.77965	0	11415.5	9728.38	19769.8	28025.9	36287.2	34493.5	0	0	1.62968e+09	2.94709e+06	7569.67	34704.8	226	4097.59
976	Baiyunebokuang Qu	Inner-Monglia	1.84514	102.211	39.9253	1.46147	0	3327.39	2835.63	5762.51	102.498	0	126.152	0	0	4.73776e+08	0	4009.18	118.638	0	0
977	Alxa Youqi	Inner-Monglia	0.940659	52.1077	20.3541	0.745062	0	28103.7	23950.1	48671.1	12988	0	15985.2	0	0	4.00935e+09	1.13589e+06	2040.69	16082	0	0
978	Hanggin Qi	Inner-Monglia	2.46019	136.282	53.2337	1.94862	0	12592.9	10731.8	21808.9	11143	13150.8	13714.5	0	0	1.79627e+09	3.36825e+06	5308.3	13800.5	81.9	15968.5
979	Jiuyuan Qu	Inner-Monglia	16.3168	903.868	353.065	12.924	0	313389	267072	542740	16751.1	44173.4	20616.8	0	0	4.47083e+10	6.19637e+07	35156.9	20733.5	275.1	1.40661
980	Wuchuan Xian	Inner-Monglia	15.3038	847.752	331.145	12.1216	0	10801.2	9204.88	18706	26122.4	1481.33	32150.6	0	0	1.53968e+09	1.3017e+06	32993.8	32337.5	9.2	7.14013
981	Qahar Youyi Zhongqi	Inner-Monglia	5.60778	310.642	121.342	4.44171	0	6526.81	5562.19	11303.4	32477.3	91927.6	39972	0	0	9.31756e+08	916020	12113.8	40205.3	572.5	0.081275
982	Togtoh Xian	Inner-Monglia	4.19679	232.481	90.8105	3.32412	0	27540.6	23470.3	47695.9	44132.8	102233	54317.3	0	0	3.92813e+09	8.36212e+06	9013.89	54648.6	636.7	0
983	Jining Qu	Inner-Monglia	5.42688	300.621	117.427	4.29843	0	19401.3	16533.9	33599.9	702.845	0	865.04	0	0	2.76902e+09	0	11713.7	873.057	0	0.412726
984	Wuda Qu	Inner-Monglia	0.90448	50.1036	19.5712	0.716405	0	18275.1	15574.1	31649.5	8038.79	0	9893.89	0	0	2.60606e+09	0	1913.07	9959.01	0	0
985	Haiyan Xian	Qinghai	10.3219	6127.02	173.998	176.947	0	0	0	0	1144.42	0	1703.08	1.15301e+06	2.19139e+06	3.72963e+08	412280	130773	2331.97	0	0
986	Ulan Xian	Qinghai	2.705	1605.67	45.5985	46.3714	0	0	0	0	20326	0	30248.4	0	0	1.07367e+08	177194	34272.5	41416.8	0	0
987	Pingan Xian	Qinghai	1.50345	892.435	25.3438	25.7734	0	0	0	0	2081.61	2358.24	3097.77	0	0	7.53417e+08	143688	19046.5	4241.57	14.5	0
988	Jainca Xian	Qinghai	9.25343	5492.77	155.986	158.63	0	0	0	0	14104	0	20989.2	0	0	4.05967e+08	31761.7	117236	28739	0	0
989	Tongde Xian	Qinghai	15.4389	9164.4	260.255	264.666	0	0	0	0	26545.1	0	39503.6	1.1182e+06	2.25209e+06	1.92717e+08	30909.8	195605	54090	0	0
990	Madoi Xian	Qinghai	0.245215	145.558	4.13362	4.20368	0	0	0	0	0	0	0	0	0	3.38258e+07	11969.5	3109.27	0	0	0
991	Gadee Xian	Qinghai	15.3609	9118.11	258.941	263.329	0	0	0	0	0	0	0	2.23313e+06	6.59483e+06	3.38601e+07	14341	194614	0	0	0
992	Chengbei Qu	Qinghai	0.182102	108.094	3.06972	3.12175	0	0	0	0	2923.12	2667.16	4350.08	0	0	4.29563e+09	0	2307.03	5956.67	16.4	0
993	Shizhong Qu (Jinan Shi)	Shandong	592.154	6622.82	3436.07	135.229	0	21474.5	18300.7	37190.4	25009.6	18689.5	19451.9	32055	127681	3.0654e+09	1.70555e+06	7877.73	46041.8	68.4	0
994	Hedong Qu (Linyi Shi)	Shandong	359.226	4017.69	2084.46	82.0359	0	18659	15901.3	32314.4	174217	40832	135502	14618.9	17514	2.66262e+09	1.28982e+06	4778.84	320533	149.4	0
995	Fei Xian	Shandong	7339.7	82089.3	42589.8	1676.16	0	30381.7	25891.4	52616.2	227979	77480	177317	250199	678278	4.33419e+09	910964	97643.8	419451	283.5	0
996	Sishui Xian	Shandong	1832.7	20497.4	10634.5	418.531	0	18172.7	15486.9	31472.2	174954	85192.7	136075	77917.8	173985	2.59344e+09	441832	24383.2	321928	311.7	0
997	Wulian Xian	Shandong	9115.24	101947	52892.6	2081.63	0	53519.9	45609.9	92687.8	230928	152818	179610	12371	95505.8	7.63603e+09	1.90954e+06	121263	424892	559.1	0
998	Anqiu Shi	Shandong	3393.44	37953.2	19691	774.955	0	33581.1	28618	58157	394795	131406	307062	15039.7	112879	4.79121e+09	1.61138e+06	45144.7	726388	480.8	0
999	Pingdu Shi	Shandong	4181.03	46761.9	24261.1	954.817	0	90146.8	76823.6	156120	685241	123378	532965	75311.8	315931	1.28606e+10	5.10582e+06	55623.1	1.26081e+06	451.4	22.1397
1000	Haiyang Shi	Shandong	10429.2	116643	60517.2	2381.71	0	30484.1	25978.7	52793.5	180426	105962	140332	221707	845480	4.34874e+09	2.17473e+06	138744	331992	387.7	0
1001	Wendeng Shi	Shandong	8298.77	92815.8	48154.9	1895.18	0	62811	53527.9	108778	278537	107802	216640	12662.1	69463.7	8.96033e+09	3.00741e+06	110403	512472	394.4	0
1002	Shouguang Shi	Shandong	273.184	3055.37	1585.19	62.3866	0	92066.4	78459.6	159444	305843	295566	237878	195844	93628.7	1.31335e+10	2.50741e+06	3633.88	562762	1081.4	3917.91
1003	Chengwu Xian	Shandong	0	0	0	0	0	20399.5	17384.6	35328.6	336184	97959	261476	1987.48	2864.73	2.91024e+09	1.41752e+06	1.61946	618587	358.4	0
1004	Jiaxiang Xian	Shandong	456.945	5110.61	2651.5	104.352	0	25416.2	21659.8	44016.7	221400	379259	172200	5421.68	32740.5	3.62459e+09	2.84429e+06	6077.38	407350	1387.6	0
1005	Yanzhou Shi	Shandong	69.141	773.293	401.201	15.7896	0	40159.1	34223.8	69549.1	167950	127071	130628	1048.55	1048.55	5.73023e+09	2.8456e+06	921.725	309042	464.9	0
1006	Gangcheng Qu	Shandong	2494.92	27903.8	14477.1	569.76	0	19657.2	16752	34043.1	12958.5	14077	10078.8	16138.2	120178	2.8041e+09	1.17189e+06	33191.6	23862.8	51.5	0
1007	Taiqian Xian	Henan	8.13762	369.631	72.0405	14.2154	3.09811	0	0	0	47184.2	9828.98	78640.4	2648.57	2899.5	1.96095e+09	955239	1334.96	149567	77.4	0
1008	Taishan Qu	Shandong	2504.44	28010.4	14532.4	571.936	0	46148.4	39327.9	79921.6	36663.7	9187.2	28516.2	4436.73	12190.6	6.58378e+09	0	33316.8	67468.1	33.6	0
1009	Dong'e Xian	Shandong	186.527	2086.17	1082.35	42.5969	0	23138.2	19718.5	40071.6	211816	246668	164746	1340.87	0	3.30042e+09	2.27352e+06	2480.23	389732	902.5	0
1010	Boshan Qu	Shandong	10295.3	115145	59739.8	2351.11	0	42641.8	36339.6	73848.8	26767.7	11102.8	20819.3	14216.2	128083	6.08195e+09	2.6562e+06	136963	49253.1	40.6	0
1011	Huaiyin Qu	Shandong	0	0	0	0	0	33683.5	28705.3	58334.3	15482.1	13988.7	12041.7	0	3367.73	4.80686e+09	6.37247e+06	0	28478.4	51.2	0
1012	Huantai Xian	Shandong	0	0	0	0	0	56616.9	48249.3	98051.3	92439.1	15765.7	71897.1	0	648.781	8.07637e+09	0	0	170062	57.7	88.6782
1013	Pingyuan Xian	Shandong	113.084	1264.76	656.187	25.8248	0	22293.5	18998.7	38608.8	298215	59282	231945	11476.6	124.452	3.18137e+09	775455	1505.51	548684	216.9	1970.92
1014	Huimin Xian	Shandong	361.377	4041.74	2096.95	82.5271	0	22012	18758.8	38121.2	283414	114519	220433	87203.5	7823.87	3.13869e+09	390183	4806.77	521444	419	2419.81
1015	Hekou Qu	Shandong	204.043	2282.07	1183.99	46.597	0	27284.6	23252.1	47252.6	170218	172767	132392	710642	441796	3.89425e+09	5.65979e+06	2715.66	313173	632.1	3771.08
1016	Lixia Qu	Shandong	1107.79	12389.9	6428.14	252.985	0	102253	87140.9	177086	5557.69	1613.12	4322.65	1.80191	7377.99	1.45864e+10	5.17086e+06	14739.1	10210.3	5.9	0
1017	Laoshan Qu	Shandong	6235.6	69740.7	36183	1424.01	0	53699	45762.6	92998.1	11512.4	2218.04	8954.06	18085.3	75210.5	7.66029e+09	1.16014e+06	82955.1	21187.2	8.1	0
1018	Zhaoyuan Shi	Shandong	5841.03	65327.8	33893.5	1333.91	0	70540.8	60115.3	122165	193895	30397.2	150808	100139	381854	1.00643e+10	3.55951e+06	77705.9	356743	111.2	0
1019	Ying Xian	Shanxi	79.8484	5818.69	205.903	15.8076	0	0	0	0	95907.4	104271	74594.6	0	0	1.01563e+09	1.63095e+06	70420.4	187609	614.1	0
1020	Zuoyun Xian	Shanxi	19.8886	1449.31	51.2862	3.93733	0	0	0	0	12529.5	5077.53	9745.2	0	0	6.06842e+08	1.52962e+06	17545.4	24515.7	29.9	82.4267
1021	Yuanping Shi	Shanxi	192.595	14034.8	496.642	38.128	0	0	0	0	140995	174939	109663	319101	556397	1.74998e+09	1.89805e+06	169872	275799	1030.3	20.3848
1022	Wuzhai Xian	Shanxi	124.083	9042.14	319.97	24.5646	0	0	0	0	53524.9	77189.3	41630.5	142221	106597	2.8459e+08	103590	109448	104696	454.6	0
1023	Yangqu Xian	Shanxi	438.069	31922.8	1129.64	86.7243	0	0	0	0	47298.3	38357.5	36787.5	395356	416498	1.27829e+09	2.76573e+06	386388	92518.3	225.9	0
1024	Lan Xian	Shanxi	224.114	16331.6	577.918	44.3677	0	0	0	0	63737.6	46913.8	49573.7	101797	248451	5.24541e+08	663188	197674	124680	276.3	3.06205
1025	Yuci Qu	Shanxi	100.71	7338.91	259.699	19.9375	0	0	0	0	72304	73012.8	56236.4	234611	111396	3.54598e+09	5.044e+06	88836.8	141429	430	842.102
1026	Pingyao Xian	Shanxi	108.312	7892.91	279.303	21.4425	0	0	0	0	98727.3	32805.8	76787.9	172073	125202	1.56751e+09	120959	95537.2	193124	193.2	816.864
1027	Jiaocheng Xian	Shanxi	792.714	57766.5	2044.16	156.933	0	0	0	0	28222	8319.15	21950.4	102676	181080	7.97071e+08	1.35818e+06	699193	55202.3	49	374.702
1028	Xi Xian	Shanxi	194.406	14166.7	501.31	38.4864	0	0	0	0	36041.5	4975.91	28032.3	1.04891e+06	34845.9	2.26569e+08	104703	171480	70507.9	29.3	1204.77
1029	Tunliu Xian	Shanxi	104.33	7602.72	269.034	20.6542	0	0	0	0	131286	88834.8	102111	3942.84	177658	1.43467e+09	3.37348e+06	92019	256815	523.2	760.986
1030	Qinshui Xian	Shanxi	727.256	52996.4	1875.36	143.975	0	0	0	0	140477	14839.7	109260	0	795034	2.8725e+09	4.67008e+06	641457	274788	87.4	1578.44
1031	Hongtong Xian	Shanxi	125.531	9147.67	323.704	24.8513	0	0	0	0	127315	28778.3	99022.8	246540	94510.4	2.64592e+09	8.27256e+06	110724	249039	169.5	962.015
1032	Jiang Xian	Shanxi	409.22	29820.6	1055.25	81.0131	0	0	0	0	84635.4	7421.53	65827.5	2942.34	85533.8	9.55141e+08	2.631e+06	360943	165557	43.7	0
1033	Changzhi Xian	Shanxi	25.5225	1859.87	65.8144	5.05268	0	0	0	0	75123.9	56692.9	58429.7	571.714	14100.8	2.10869e+09	0	22515.2	146945	333.9	305.309
1034	Jiaoqu (Yangquan Shi)	Shanxi	57.8556	4216.04	149.191	11.4536	0	0	0	0	11081.5	917.952	8618.93	52751.1	324894	5.47351e+09	8.5578e+06	51031.2	21680.3	5.4	339.989
1035	Xiangfen Xian	Shanxi	29.8215	2173.15	76.9002	5.90376	0	0	0	0	131941	22312	102621	55089	66162.5	1.97276e+09	2.69027e+06	26304.6	258101	131.4	165.618
1036	Xiaoyi Shi	Shanxi	88.2201	6428.76	227.492	17.4649	0	0	0	0	19457.4	20493	15133.5	90047.4	444572	5.02775e+09	1.19348e+07	77811.3	38059.5	120.7	526.402
1037	Cheng Qu (Datong Shi)	Shanxi	0.791922	57.7088	2.04211	0.156776	0	0	0	0	15.2428	0	11.8555	0	0	2.48294e+09	0	695.92	31.5682	0	0
1038	Jinyuan Qu	Shanxi	63.218	4606.81	163.019	12.5152	0	0	0	0	13398.4	11445.6	10421	20535.1	18742.8	8.78122e+08	3.20067e+06	55767.8	26215.5	67.4	183.818
1039	Wubu Xian	Shaanxi	1.96947	1873.85	12.1692	40.5711	66.3803	0	0	0	4085.05	2510.13	6079.23	6101.03	169818	2.55843e+08	71866.1	13824.2	27131.3	6.5	470.092
1040	Hengshan Xian	Shaanxi	2.58049	2455.22	15.9447	53.1582	86.9748	0	0	0	21344	73125.8	31763.4	1.82941e+06	229839	1.3657e+09	981951	18104.8	141846	189.4	4688.67
1041	Ansai Xian	Shaanxi	6.32849	6021.25	39.1034	130.367	213.3	0	0	0	23799.2	4788.29	35417.1	1.65671e+06	566701	2.89463e+08	936048	44438.2	158145	12.4	3297.8
1042	Wuqi Xian	Shaanxi	6.47579	6161.4	40.0136	133.401	218.264	0	0	0	13968.1	1853.3	20786.8	420557	2.41845e+06	2.21072e+09	2.67152e+06	45445.2	92844.1	4.8	4243.52
1043	Fu Xian	Shaanxi	199.729	190033	1234.12	4114.42	6731.81	0	0	0	50525.9	43898	75190.9	6582.17	2.67154e+06	7.17651e+08	641067	1.40201e+06	335783	113.7	4599.08
1044	Chengcheng Xian	Shaanxi	0.589204	560.599	3.64066	12.1376	19.8589	0	0	0	37865.9	8494.88	56350.7	1036.89	199535	1.28901e+09	580680	4118.24	251659	22	905.87
1045	Yintai Xian	Shaanxi	10.4311	9924.68	64.4532	214.881	351.577	0	0	0	20409.7	19729.4	30373	0	217363	1.11676e+09	2.01874e+06	73213.1	135633	51.1	674.006
1046	Chunhua Xian	Shaanxi	14.2827	13589.3	88.2523	294.224	481.395	0	0	0	34346.6	10270	51113.4	0	333971	1.02355e+09	503661	100257	228255	26.6	1073.91
1047	Qianyang Xian	Shaanxi	12.0787	11492.3	74.6335	248.821	407.108	0	0	0	28434.4	8609.64	42315.1	1087.78	680560	6.44466e+08	625883	84806	188955	22.3	1124.42
1048	Linwei Qu	Shaanxi	9.24177	8793.1	57.1044	190.381	311.491	0	0	0	102407	33203	152398	53397.7	122560	4.96003e+09	1.22047e+06	64873.8	680559	86	0
1049	Baqiao Qu	Shaanxi	2.09495	1993.24	12.9446	43.1559	70.6096	0	0	0	7360.35	29574.6	10953.4	28858.1	40821	4.93553e+09	0	14707.1	48920.3	76.6	0
1050	Qindu Qu	Shaanxi	0.054556	51.9073	0.337098	1.12385	1.83879	0	0	0	14051.1	48029.4	20910.4	2726.91	6685.66	6.50993e+09	5.33574e+06	384.92	93372.9	124.4	0
1051	Wugong Xian	Shaanxi	0.120023	114.196	0.741616	2.47247	4.04534	0	0	0	35556	100615	52913.2	0	4342	1.71212e+09	0	833	236293	260.6	0
1052	Qishan Xian	Shaanxi	15.4502	14700.2	95.4662	318.275	520.745	0	0	0	47427	56639.1	70579.3	121344	246668	2.30357e+09	2.10359e+06	108451	315194	146.7	67.8159
1053	Jintai Qu	Shaanxi	1.22205	1162.72	7.551	25.1743	41.1889	0	0	0	12182.5	48879.1	18129.5	149.056	141071	4.59888e+09	0	8561.55	80972.1	126.6	0
1054	Feng Xian	Shaanxi	199.096	189431	1230.21	4101.39	6710.48	0	0	0	41037.3	0	61070.4	3052.51	2.44607e+06	2.33479e+09	1.40812e+06	1.39759e+06	272719	0	0
1055	Zhashui Xian	Shaanxi	163.291	155364	1008.97	3363.8	5503.68	0	0	0	84249.6	0	125377	111089	1.45122e+06	1.08099e+09	457271	1.14624e+06	559905	0	0
1056	Foping Xian	Shaanxi	65.0361	61878.7	401.855	1339.74	2192.02	0	0	0	34575	0	51453.3	9694.77	1.2207e+06	1.28136e+08	8397.7	456547	229779	0	0
1057	Huayin Shi	Shaanxi	17.5288	16677.8	108.31	361.094	590.803	0	0	0	37082.1	10848.7	55184.3	69338.5	244432	1.22171e+09	495854	123055	246451	28.1	0
1058	Hantai Qu	Shaanxi	9.01809	8580.28	55.7223	185.773	303.952	0	0	0	43040.9	0	64052.1	0	211336	3.45075e+09	1.3747e+06	63286.5	286054	0	0
1059	Lianhu Qu	Shaanxi	0	0	0	0	0	0	0	0	5.19066	0	7.72456	0	0	7.19334e+09	0	0	48.6542	0	0
1060	Hanyin Xian	Shaanxi	38.451	36584.3	237.587	792.091	1295.98	0	0	0	85324	31930.9	126976	3112.12	1.42537e+06	1.26564e+09	727405	269918	567056	82.7	0
1061	Hancheng Shi	Shaanxi	35.4122	33693	218.81	729.492	1193.56	0	0	0	26519.1	86406.5	39464.8	24362.6	667743	4.83074e+09	2.88143e+06	248575	176223	223.8	1471.13
1062	Yanchuan Xian	Shaanxi	6.86859	6535.13	42.4407	141.493	231.504	0	0	0	20103.4	0	29917.2	334779	822792	1.13525e+09	593989	48196.9	133617	0	2207.09
1063	Yangpu Qu	Shanghai	0	0	0	0	0	0	0	0	0	0	0	0	0	2.33861e+10	0	0	0	0	0
1064	Putuo Qu (Shanghai Shi)	Shanghai	0	0	0	0	0	0	0	0	115.872	2602.78	377.742	0	0	1.72789e+10	0	0	967.948	15.1	0
1065	Songjiang Qu	Shanghai	0	0	0	0	898.391	0	0	0	18192.5	26217.4	59307.6	0	5825.14	1.72532e+10	0	5467.52	152057	152.1	0
1066	Huangpu Qu	Shanghai	0	0	0	0	0	0	0	0	0	0	0	0	0	2.29322e+10	0	0	0	0	0
1067	Huidong Xian	Sichuan	1172.85	102635	9162.4	1713.61	11885.2	0	0	0	70744.3	27780.7	55023.4	252424	1.19298e+06	1.88698e+09	211259	906310	328387	38.3	0
1068	Yanbian Xian	Sichuan	1920.32	168045	15001.7	2805.71	19459.7	0	0	0	54937.1	48961.4	42728.8	0	1.4947e+06	2.08414e+09	324397	1.48399e+06	255002	67.5	0
1069	Butuo Xian	Sichuan	243.11	21274.2	1899.18	355.198	2463.56	0	0	0	27784.7	0	21610.3	2129.18	1.80462e+06	3.75552e+08	28869.7	187887	128970	0	0
1070	Gulin Xian	Sichuan	1164.45	101899	9096.73	1701.33	11800	0	0	0	96939.3	2031.36	75397.2	1451.18	576826	2.24014e+09	461642	899878	449928	2.8	483.714
1071	Xingwen Xian	Sichuan	585.321	51220.7	4572.56	855.189	5931.38	0	0	0	81222.3	19149.4	63172.9	36174.3	319485	1.31264e+09	78602.5	452318	376993	26.4	528.681
1072	Xichang Shi	Sichuan	861.834	75418	6732.69	1259.19	8733.43	0	0	0	86678.1	3.14387e+06	67416.3	2651.88	1.49925e+06	6.27794e+09	643477	666008	402279	4333.9	0
1073	Gao Xian	Sichuan	478.588	41880.6	3738.75	699.245	4849.79	0	0	0	183202	6166.34	142490	0	70427.9	1.90118e+09	330411	369869	850334	8.5	505.553
1074	Meigu Xian	Sichuan	522.83	45752.2	4084.37	763.885	5298.12	0	0	0	27586	0	21455.7	10608.3	2.4172e+06	3.1779e+08	14070.9	404005	128031	0	0
1075	Jiulong(Gyaisi) Xian	Sichuan	1828.19	159983	14281.9	2671.09	18526	0	0	0	22618	74357.4	17591.7	67605.5	6.2886e+06	3.6535e+08	45343.3	1.41279e+06	104947	102.5	0
1076	Longmatan Qu	Sichuan	3.53936	309.725	27.6496	5.17121	35.8663	0	0	0	44404.9	13641.4	34537.1	0	0	3.27206e+09	0	2701.73	206066	18.8	125.245
1077	Fushun Xian	Sichuan	117.573	10288.7	918.486	171.781	1191.43	0	0	0	214166	0	166574	0	0	3.65385e+09	515529	90840.3	993989	0	513.038
1078	Jinkouhe Qu	Sichuan	334.912	29307.7	2616.35	489.326	3393.84	0	0	0	5708.69	0	4440.09	2480.64	450745	4.73712e+08	48032.3	258775	26533	0	0
1079	Qianwei Xian	Sichuan	323.851	28339.8	2529.94	473.166	3281.76	0	0	0	231148	6094.08	179781	0	2729.42	2.17269e+09	249222	250250	1.0728e+06	8.4	529.256
1080	Batang Xian	Sichuan	924.436	80896.2	7221.74	1350.66	9367.82	0	0	0	2962.74	0	2304.35	1.53146e+06	3.42111e+06	1.39401e+08	11681.6	714373	13758.3	0	0
1081	Weiyuan Xian	Sichuan	318.763	27894.6	2490.19	465.732	3230.21	0	0	0	155905	76750.1	121259	2352.55	0	4.61265e+09	458308	246317	723604	105.8	497.174
1082	Jiajiang Xian	Sichuan	253.838	22213.1	1983	370.873	2572.28	0	0	0	64204.6	51867.9	49936.9	0	5105.35	1.90055e+09	153689	196150	297952	71.5	288.539
1083	Luding(Jagsamka) Xian	Sichuan	554.02	48481.6	4328.03	809.456	5614.19	0	0	0	18119.7	0	14093.1	564496	1.61694e+06	3.20892e+08	18611.4	428092	84082.9	0	0
1084	Yucheng Qu	Sichuan	388.223	33972.9	3032.82	567.217	3934.08	0	0	0	74429.7	0	57889.8	3624.46	1.51952e+06	2.1859e+09	109747	299987	345447	0	415.315
1085	Pujiang Xian	Sichuan	126.421	11063	987.61	184.709	1281.1	0	0	0	68034.5	12621.7	52915.7	0	4667.43	1.68919e+09	100982	97668.9	315805	17.4	224.656
1086	Danba(Rongzhag) Xian	Sichuan	1320.18	115527	10313.3	1928.86	13378.1	0	0	0	10514.1	0	8177.63	361841	3.15729e+06	2.04552e+08	13385.2	1.02024e+06	48767.3	0	0
1087	Dayi Xian	Sichuan	504.912	44184.2	3944.39	737.706	5116.55	0	0	0	75314.9	65870.7	58578.3	6658.31	497152	2.95851e+09	75332.7	390179	349593	90.8	347.626
1088	Guanghan Shi	Sichuan	7.74235	677.523	60.4836	11.312	78.4574	0	0	0	66047.3	46785.5	51370.1	0	0	4.63268e+09	0	5980.54	306538	64.5	212.102
1089	Xichong Xian	Sichuan	116.135	10162.8	907.254	169.68	1176.86	0	0	0	148335	14291.8	115372	0	17495.5	1.64845e+09	79434.9	89757	688465	19.7	428.468
1090	Luhuo(Zhaggo) Xian	Sichuan	349.733	30604.7	2732.13	510.98	3544.03	0	0	0	5925.47	0	4608.7	21349.4	5.80091e+06	8.49484e+07	1782.35	270240	27513	0	0
1091	Qu Xian	Sichuan	484.339	42383.9	3783.68	707.648	4908.07	0	0	0	199262	2970.76	154982	27857.9	85667.1	3.4448e+09	411469	374310	924815	4.1	776.054
1092	Luojiang Xian	Sichuan	10.1757	890.459	79.4927	14.8672	103.115	0	0	0	69895.3	21911.4	54363	0	0	1.53442e+09	289139	7865.33	324426	30.2	171.823
1093	Zitong Xian	Sichuan	187.033	16367	1461.11	273.266	1895.31	0	0	0	117353	19807.8	91274.7	0	234246	1.43084e+09	163069	144565	544645	27.3	555.734
1094	Beichuan Qiangzu Zizhixian	Sichuan	1657.19	145019	12946.1	2421.26	16793.3	0	0	0	78241.5	7547.35	60854.5	0	1.29795e+06	7.23724e+08	38354.9	1.28065e+06	363141	10.4	7.71589
1095	Barkam Xian	Sichuan	1691.81	148048	13216.5	2471.84	17144.1	0	0	0	11688.4	0	9090.94	236152	6.40591e+06	3.48008e+08	10367.8	1.30738e+06	54290.9	0	0
1096	Langzhong Shi	Sichuan	151.861	13289.1	1186.34	221.877	1538.89	0	0	0	219947	8631.27	171070	0	47852	2.87576e+09	166248	117381	1.02085e+06	11.9	725.365
1097	Lizhou Qu	Sichuan	475.269	41590.2	3712.83	694.397	4816.17	0	0	0	83263.7	22128.2	64760.7	0	1.08883e+06	2.86905e+09	220740	367244	386462	30.5	390.154
1098	Nanjiang Xian	Sichuan	2310.65	202202	18050.9	3375.99	23415.1	0	0	0	248021	47588.4	192905	2920.62	1.15503e+06	1.68042e+09	132944	1.78558e+06	1.15112e+06	65.6	810.383
1099	Lezhi Xian	Sichuan	78.5295	6872.02	613.476	114.736	795.783	0	0	0	180203	25171.2	140158	0	20047	2.91465e+09	147390	60662.2	836348	34.7	549.977
1100	Shuangliu Xian	Sichuan	65.8099	5758.94	514.11	96.1522	666.888	0	0	0	110145	112801	85668.4	0	0	1.3711e+10	1.79238e+06	50867.3	511203	155.5	412.738
1101	Deegee Xian	Sichuan	1631.87	142802	12748.2	2384.25	16536.6	0	0	0	4787.35	0	3723.49	874767	7.64352e+06	1.04147e+08	2604.01	1.26103e+06	22240.3	0	0
1102	Daocheng(Dabba) Xian	Sichuan	911.938	79802.5	7124.1	1332.4	9241.17	0	0	0	3197.59	0	2487.01	561897	6.317e+06	8.22477e+07	8572.58	704693	14878.3	0	0
1103	Beichen Qu	Tianjin	0	39061.8	5074.23	0	0	0	0	0	29893.4	10931.2	29537.5	629.048	9910.97	1.86352e+10	0	12079.5	78704.9	113.2	725.28
1104	Hexi Qu	Tianjin	0	0	0	0	0	0	0	0	78.943	0	78.0032	0	0	8.14527e+09	0	0	207.267	0	70.6358
1105	Meetog Xian	Tibet	0	55941.1	8500.24	41356.9	3491.15	0	0	0	54497.1	15976.3	82874.2	411524	2.5418e+06	5.76539e+07	0	2.06249e+07	335218	111.2	0
1106	Lhozhag Xian	Tibet	0	146.687	22.2891	108.445	9.15442	0	0	0	1487.71	0	2262.37	0	0	5.3541e+07	0	54108.1	9151.51	0	0
1107	Qusum Xian	Tibet	0	16.6655	2.53231	12.3207	1.04005	0	0	0	1222.12	0	1858.48	0	0	1.86449e+07	0	6161.35	7517.71	0	0
1108	Qonggyai Xian	Tibet	0	11.6344	1.76784	8.60123	0.726074	0	0	0	157.087	0	238.884	0	0	2.96128e+07	0	4280.86	966.365	0	0
1109	Gonggar Xian	Tibet	0	58.8008	8.93477	43.4711	3.66962	0	0	0	627.369	0	954.046	0	0	1.75829e+08	0	21700.8	3858.84	0	0
1110	Nyeemo Xian	Tibet	0	3.45887	0.525575	2.55712	0.21586	0	0	0	200.769	0	305.312	0	0	4.07632e+07	0	1291.4	1235.07	0	0
1111	Maizhokunggar Xian	Tibet	0	99.0494	15.0505	73.2267	6.18145	0	0	0	1254.88	0	1908.3	221524	3.97753e+06	9.87958e+07	0	36524.6	7718.52	0	0
1112	Lhorong Xian	Tibet	0	325.134	49.404	240.369	20.2908	0	0	0	214.21	0	325.751	200213	4.63992e+06	1.18872e+08	0	119863	1317.79	0	0
1113	Zhagyab Xian	Tibet	0	337.24	51.2435	249.319	21.0463	0	0	0	587.607	0	893.58	96875.9	8.50575e+06	5.01854e+06	0	124329	3614.84	0	0
1114	Nagqu Xian	Tibet	0	7.70384	1.1706	5.69541	0.480779	0	0	0	0	0	0	2.64082e+06	1.24124e+07	3.7785e+07	0	2833.39	0	0	0
1115	Sog Xian	Tibet	0	415.693	63.1645	307.32	25.9424	0	0	0	2053.89	0	3123.38	52858.2	6.04069e+06	2.71907e+07	0	153242	12633.7	0	0
1116	Tingri Xian	Tibet	0	77.9817	11.8493	57.6515	4.86666	0	0	0	75.8835	0	115.397	0	0	8.23704e+07	0	28741.7	466.558	0	0
1117	Gyirong Xian	Tibet	0	281.426	42.7627	208.057	17.5632	0	0	0	46.3421	0	70.4729	1.76655e+06	7.05663e+06	7.24977e+06	0	103754	284.77	0	0
1118	Kangmar Xian	Tibet	0	14.6216	2.22175	10.8097	0.912499	0	0	0	24.2211	0	36.8333	0	0	2.23218e+07	0	5381.46	149.161	0	0
1119	Gamba Xian	Tibet	0	0	0	0	0	0	0	0	0	0	0	0	0	2.23681e+07	0	0	0	0	0
1120	Xaitongmoin Xian	Tibet	0	7.23218	1.09893	5.34671	0.451344	0	0	0	207.629	0	315.744	0	0	2.50653e+07	0	2643.19	1276.88	0	0
1121	Coqeen Xian	Tibet	0	0	0	0	0	0	0	0	0	0	0	0	0	2.02493e+07	0	0	0	0	0
1122	Burang Xian	Tibet	0	45.1225	6.85636	33.3588	2.81599	0	0	0	2.1001	0	3.19364	0	0	2.7089e+07	0	16628.3	12.7778	0	0
1123	Yecheng(Kargilik) Xian	Xinjiang	15.9763	7604.61	505.096	66.363	0	0	0	0	64159.9	9047.56	323043	0	0	1.27381e+09	674066	11094.9	113984	38.4	14145.3
1124	Lop Xian	Xinjiang	17.6247	8389.24	557.211	73.2101	0	0	0	0	31056.8	0	156370	0	0	5.39231e+08	140521	12240.1	55177.6	0	17305.7
1125	Wuqia(Ulugqat) Xian	Xinjiang	10.0755	4795.88	318.541	41.8521	0	0	0	0	208.253	0	1048.54	0	0	2.98247e+08	372944	6995.48	371.277	0	18621.9
1126	Bachu(Maralbexi) Xian	Xinjiang	18.425	8770.18	582.513	76.5345	0	0	0	0	152355	2897.3	767102	0	0	2.57814e+09	1.81925e+06	12795.3	270668	12.3	26545.2
1127	Xayar Xian	Xinjiang	15.1999	7235.04	480.549	63.1379	0	0	0	0	48192.4	8835.03	242647	0	0	9.31678e+08	838370	10556.6	85613.3	37.5	41869.2
1128	Akqi Xian	Xinjiang	15.6896	7468.16	496.033	65.1722	0	0	0	0	1951.24	0	9824.41	0	0	1.31807e+08	87691.1	10896.3	3463.85	0	7830.14
1129	Shanshan(Piqan) Xian	Xinjiang	46.6149	22188.4	1473.75	193.631	0	0	0	0	4160.53	5772.92	20948.1	0	0	1.41888e+09	4.73095e+06	32369.3	7392.2	24.5	14192.1
1130	Korla Shi	Xinjiang	21.3216	10149	674.091	88.5667	0	0	0	0	69388.9	12040.3	349371	0	0	1.18097e+10	2.51393e+07	14807.8	123272	51.1	6821.77
1131	Wensu Xian	Xinjiang	20.5332	9773.71	649.166	85.2919	0	0	0	0	103588	56987.5	521560	0	0	8.57626e+08	1.19712e+06	14257.8	184027	241.9	12470
1132	Hoxud Xian	Xinjiang	26.6908	12704.7	843.841	110.87	0	0	0	0	20902.2	16889.4	105242	0	0	496739302	173455	18534.3	37131.6	71.7	39.8175
1133	Tekes Xian	Xinjiang	356.16	169530	11260.1	1479.44	0	0	0	0	55626.1	17691.8	280075	0	0	4.16492e+08	179331	247331	98825.8	75.1	19.7514
1134	Hutubi Xian	Xinjiang	93.7673	44632.7	2964.49	389.495	0	0	0	0	92269.5	437033	464574	0	0	2.52989e+09	2.15419e+06	65115.6	163923	1855.1	12201.3
1135	Yining(Gulja) Xian	Xinjiang	53.5847	25506	1694.1	222.583	0	0	0	0	151296	39248	761768	0	0	1.02018e+09	946543	37210.7	268790	166.6	78.787
1136	Usu Shi	Xinjiang	51.6915	24604.8	1634.25	214.718	0	0	0	0	170333	114400	857618	0	0	2.75313e+09	5.7373e+06	35896.3	302608	485.6	12200.8
1137	Fukang Shi	Xinjiang	54.1163	25759	1710.91	224.791	0	0	0	0	20372.5	6007.13	102575	0	0	2.2007e+09	8.13223e+06	37580.9	36194.1	25.5	10779.4
1138	Toutunhe Qu	Xinjiang	0	0	0	0	0	0	0	0	6234	9919.35	31388	0	0	7.89983e+09	5.0921e+06	0	11076.3	42.1	402.798
1139	Qinghe(Qinggil) Xian	Xinjiang	58.1118	27660.9	1837.23	241.388	0	0	0	0	1937.66	0	9756.03	0	0	2.20761e+08	256989	40354.5	3441.07	0	0
1140	Wuerhe Qu	Xinjiang	27.5389	13108.4	870.653	114.392	0	0	0	0	1462.3	0	7362.61	0	0	1.08819e+09	1.63373e+06	19122.8	2594.78	0	3093.54
1141	Emin(Dorbiljin) Xian	Xinjiang	85.5014	40698.2	2703.16	355.16	0	0	0	0	66364.7	855827	334144	0	0	1.17234e+09	874579	59376.2	117905	3632.8	1022.79
1142	Jeminay Xian	Xinjiang	16.0778	7652.94	508.306	66.7847	0	0	0	0	1226.88	1791.3	6177.3	0	0	1.81934e+08	281893	11165.5	2182.65	7.6	0
1143	Tianshan Qu	Xinjiang	7.92542	3772.46	250.565	32.921	0	0	0	0	638.34	0	3214.02	0	0	3.37718e+09	0	5502.08	1133.44	0	55.8869
1144	Daguan Xian	Yunnan	613.908	21233.4	4881.3	1652.96	9243.68	0	0	0	20145.8	2040.11	70510.2	0	659823	4.99237e+08	34581.6	490155	182878	10.5	0
1145	Xundian Huizu Yizu Zizhixian	Yunnan	1102.4	38129	8765.37	2968.23	16598.9	0	0	0	27181.2	1205.02	95134.2	2375.46	3.40515e+06	1.24659e+09	141001	880125	246751	6.2	0.652975
1146	Yiliang Xian	Yunnan	736.645	25478.6	5857.21	1983.43	11091.7	0	0	0	30603.7	1166.08	107113	3429.52	818135	2.32887e+09	363742	588132	277828	6	0.163545
1147	Xishan Qu	Yunnan	385.425	13330.8	3064.59	1037.77	5803.39	0	0	0	4326.84	13523.5	15143.9	0	383716	8.10666e+09	127973	307766	39281	69.6	0.348378
1148	Yimen Xian	Yunnan	1117.38	38647	8884.47	3008.56	16824.4	0	0	0	19574.6	44901.8	68511.2	1296.39	505712	1.22051e+09	169646	892012	177714	231.1	0.351415
1149	Chuxiong Shi	Yunnan	1946.8	67334.6	15479.4	5241.81	29313.2	0	0	0	67113.6	4489.1	234898	3895.06	1.47784e+06	4.75761e+09	845854	1.55434e+06	609277	23.1	0
1150	Luxi Xian	Yunnan	429.02	14838.7	3411.22	1155.15	6459.81	0	0	0	25852.9	4060.74	90485	15132.1	762656	1.22031e+09	127885	342511	234700	20.9	0.619955
1151	Xinping Yizu Daizu Zizhixian	Yunnan	3487.38	120619	27728.8	9389.86	52509.9	0	0	0	41204.5	32641.7	144216	0	1.65359e+06	1.79558e+09	260823	2.78429e+06	374077	168	0
1152	Wenshan Shi	Yunnan	1017.44	35190.6	8089.88	2739.49	15319.7	0	0	0	44488.6	94891.9	155710	89667	1.32364e+06	2.99853e+09	1.04349e+06	812347	403879	488.4	0
1153	Kaiyuan Shi	Yunnan	680.53	23537.7	5411.03	1832.34	10246.8	0	0	0	9445.49	41267.2	33059.2	91531.2	1.37232e+06	2.3797e+09	598435	543396	85741.9	212.4	0.187471
1154	Honghe Xian	Yunnan	1596.92	55233.2	12697.4	4299.75	24045	0	0	0	13309.4	1786.98	46582.8	409.843	2.02695e+06	5.07511e+08	48481.7	1.2749e+06	120831	9.2	0.102545
1155	Malipo Xian	Yunnan	984.578	34053.9	7828.57	2651	14824.9	0	0	0	12348.8	16067.7	43220.8	7574.74	1.79457e+06	7.75325e+08	81859.7	786001	112086	82.7	0
1156	Hekou Yaozu Zizhixian	Yunnan	982.119	33968.9	7809.02	2644.38	14787.9	0	0	0	3522.05	2293.23	12327.2	0	1.10565e+06	5.85491e+08	63169.5	784079	31959.7	11.8	0.0028
1157	Mengla Xian	Yunnan	9631.6	333132	76582.7	25933.3	145024	0	0	0	62674.3	9521.21	219360	0	5.28317e+06	1.14192e+09	55663.8	7.68961e+06	568970	49	0
1158	Simao Qu	Yunnan	5257.34	181837	41802.1	14155.5	79160.4	0	0	0	48979.8	12997.8	171429	0	1.24846e+06	1.8698e+09	221504	4.19726e+06	444655	66.9	0
1159	Linxiang Qu	Yunnan	1898.29	65656.7	15093.6	5111.18	28582.7	0	0	0	45656.8	16340.3	159799	0	1.76162e+06	1.43254e+09	172926	1.51547e+06	414492	84.1	0
1160	Nanjian Yizu Zizhixian	Yunnan	982.789	33992.1	7814.35	2646.18	14798	0	0	0	25359.6	0	88758.6	0	893516	6.99518e+08	55091.8	784655	230228	0	0
1161	Yongping Xian	Yunnan	1496.54	51761.3	11899.3	4029.47	22533.6	0	0	0	12950.2	874.022	45325.8	40540.3	1.76809e+06	5.65471e+08	70743.4	1.19486e+06	117573	4.5	0
1162	Dali Shi	Yunnan	597.811	20676.7	4753.31	1609.62	9001.31	0	0	0	14036.3	0	49126.9	18289.8	647281	5.0468e+09	410035	477320	127438	0	0
1163	Lushui Xian	Yunnan	1346.53	46572.8	10706.5	3625.56	20274.8	0	0	0	16238.6	10996.7	56835.2	825512	2.6329e+06	6.70367e+08	46619.1	1.07503e+06	147406	56.6	0
1164	Weixi Lisuzu Zizhixian	Yunnan	1960.88	67821.8	15591.4	5279.73	29525.2	0	0	0	17614.6	893.492	61651	91445.1	2.23939e+06	5.81376e+08	79730.3	1.56559e+06	159892	4.6	0
1165	Qilin Qu	Yunnan	341.606	11815.3	2716.18	919.784	5143.61	0	0	0	18700.6	11366.6	65452.1	8557.93	1.32861e+06	7.60153e+09	702122	272733	169750	58.5	0.42758
1166	Jiangchuan Xian	Yunnan	260.453	9008.36	2070.91	701.275	3921.66	0	0	0	9371.94	9462.8	32801.8	10214.8	275566	1.11279e+09	52745	207976	85061.6	48.7	0.27167
1167	Longchuan Xian	Yunnan	2266.27	78384.3	18019.6	6102	34123.5	0	0	0	51476.4	18107.8	180167	0	1.36463e+06	6.11264e+08	32284.9	1.80936e+06	467312	93.2	0
1168	Yongde Xian	Yunnan	1837.48	63553.4	14610.1	4947.45	27667.1	0	0	0	62345.4	13988.7	218209	0	3.1758e+06	8.35346e+08	79074.2	1.46694e+06	565988	72	0
1169	Menglian Daizu Lahuzu Wazu Zizhixian	Yunnan	1871.68	64736.5	14882.1	5039.55	28182.1	0	0	0	33970	1088.2	118895	0	1.6609e+06	3.75102e+08	27390.1	1.49424e+06	308376	5.6	0
1170	Gucheng Qu	Yunnan	539.237	18650.8	4287.58	1451.91	8119.36	0	0	0	10003.7	6799.63	35012.8	8266.3	936960	1.54568e+09	150910	430555	90833.1	35	0
1171	Jianchuan Xian	Yunnan	1137.5	39343	9044.45	3062.74	17127.4	0	0	0	18700.6	0	65452.1	0	1.25977e+06	4.03314e+08	114740	908061	169774	0	0
1172	Putuo Qu (Zhoushan Shi)	Zhejiang	12.7423	2139.32	779.198	39.1232	4895.16	0	0	0	8645.27	0	11527	45827.1	33508	5.19314e+09	0	86761.9	76520.6	0	0
1173	Cixi Shi	Zhejiang	4.14837	696.478	253.676	12.737	1593.67	0	0	0	47479.5	19001.2	63306	349105	5381.65	1.90301e+10	3.75175e+06	28261.8	420220	65.5	0
1174	Ninghai Xian	Zhejiang	195.294	32788.2	11942.4	599.62	75025.5	0	0	0	36493.8	8093.1	48658.4	160641	166137	6.64652e+09	1.88446e+06	1.32964e+06	322986	27.9	0
1175	Linhai Shi	Zhejiang	264.753	44449.9	16189.9	812.885	101710	0	0	0	49787.4	53349.5	66383.2	130946	169424	8.0005e+09	1.10429e+06	1.80254e+06	440640	183.9	0
1176	Longyou Xian	Zhejiang	95.7212	16070.8	5853.42	293.898	36773	0	0	0	22512.7	31621.7	30016.9	4289.15	136691	3.02489e+09	1.45086e+06	651682	199245	109	0
1177	Changshan Xian	Zhejiang	105.892	17778.4	6475.38	325.126	40680.3	0	0	0	13401.9	37249.9	17869.2	403.747	352738	1.72677e+09	1.2171e+06	720967	118612	128.4	0
1178	Wuyi Xian	Zhejiang	210.333	35313.1	12862	645.796	80803.1	0	0	0	23072.1	27559.8	30762.8	2390.45	29091.3	3.43954e+09	1.67785e+06	1.43203e+06	204193	95	0
1179	Qingtian Xian	Zhejiang	420.106	70532.3	25689.8	1289.87	161391	0	0	0	25226.6	23555.7	33635.5	28400	78367	3.3532e+09	1.25115e+06	2.86027e+06	223263	81.2	0
1180	Qingyuan Xian	Zhejiang	327.904	55052.4	20051.6	1006.78	125970	0	0	0	12016	1508.55	16021.4	13401.9	71664.2	1.31398e+09	165804	2.23256e+06	106341	5.2	0
1181	Taishun Xian	Zhejiang	318.945	53548.2	19503.7	979.273	122528	0	0	0	20589.1	3713.62	27452.2	9940.39	51824.5	1.26357e+09	369145	2.17153e+06	182228	12.8	0
1182	Lin'an Shi	Zhejiang	477.486	80165.9	29198.6	1466.05	183435	0	0	0	32549.2	15200.9	43399	15149.5	126297	7.30757e+09	2.18986e+06	3.251e+06	288076	52.4	0
1183	Yunhe Xian	Zhejiang	168.826	28344.5	10323.9	518.356	64857.6	0	0	0	5467.58	0	7290.1	14118.3	41047.4	1.38631e+09	240651	1.14948e+06	48396.2	0	0
1184	Yueqing Shi	Zhejiang	125.046	20994.1	7646.63	383.934	48038.4	0	0	0	13531.8	4989.39	18042.4	34773.7	130452	1.20881e+10	3.45484e+06	851336	119759	17.2	0
1185	Dongyang Shi	Zhejiang	167.101	28054.8	10218.3	513.058	64194.6	0	0	0	30335.1	12736	40446.8	30197	185026	7.53589e+09	2.78628e+06	1.13767e+06	268479	43.9	0
1186	Yinzhou Qu	Zhejiang	117.949	19802.6	7212.65	362.144	45312.1	0	0	0	29613.3	31564	39484.5	5883.7	19363	2.36564e+10	3.57583e+06	803043	262091	108.8	0
1187	Xihu Qu (Hangzhou Shi)	Zhejiang	15.8164	2655.44	967.184	48.5619	6076.14	0	0	0	3118.14	3655.88	4157.52	0	12677.5	1.4997e+10	5.26565e+06	107705	27605	12.6	0
1188	Haining Shi	Zhejiang	1.10852	186.111	67.7868	3.40354	425.857	0	0	0	35539.3	43543.9	47385.7	0	0	1.02041e+10	0	7535.62	314537	150.1	0
1189	Yunyang Xian	Chongqing	2463.8	147805	9276.15	2234.06	1202.84	0	0	0	223090	10729	175272	0	2.53254e+06	3.11791e+09	352862	812111	918785	13.9	1403.97
1190	Liangping Xian	Chongqing	959.541	57563.6	3612.66	870.069	468.455	0	0	0	217899	37590.3	171193	0	458196	4.01875e+09	412386	316283	897412	48.7	732.527
1191	Hechuan Qu	Chongqing	446.876	26808.4	1682.48	405.208	218.168	0	0	0	309571	145112	243217	16359.8	2604.74	7.86639e+09	1.1433e+06	147303	1.27496e+06	188	905.316
1192	Fengdu Xian	Chongqing	2291.06	137442	8625.79	2077.43	1118.51	0	0	0	226415	32650.4	177884	19135.8	1.08566e+06	2.44886e+09	598482	755162	932479	42.3	856.307
1193	Changshou Qu	Chongqing	368.353	22097.8	1386.84	334.006	179.833	0	0	0	178927	50634.4	140575	0	39720.5	6.89657e+09	707604	121423	736900	65.6	548.214
1194	Shapingba Qu	Chongqing	50.7595	3045.1	191.109	46.0264	24.7811	0	0	0	31233	97872.3	24538.4	2543.06	2543.06	1.21036e+10	3.19654e+06	16728.9	128639	126.8	153.284
1195	Yongchuan Qu	Chongqing	873.413	52396.7	3288.39	791.972	426.407	0	0	0	183993	19759.8	144555	0	6744.59	8.97814e+09	1.65093e+06	287887	757773	25.6	606.513
1196	Youyang Tujiazu Miaozu Zizhixian	Chongqing	3654.38	219229	13758.7	3313.63	1784.1	0	0	0	153904	54184.5	120916	7509.62	4.46697e+06	1.92841e+09	417608	1.20454e+06	633859	70.2	0
1197	Nanchuan Qu	Chongqing	3087.88	185244	11625.8	2799.95	1507.52	0	0	0	88141.5	41217.8	69249	0	256028	2.99973e+09	514411	1.01781e+06	363015	53.4	529.683
1198	Subei Mongolzu Zizhixian	Gansu	0	1126.25	8.08002	1.10949	0	0	0	0	4669.63	0	6949.19	0	0	2.97449e+08	592724	7558.79	11202.2	0	0
1199	Beihu Qu	Hunan	434.82	28086.1	5469.51	524.93	8055.35	0	0	0	24136	6592.71	24136	3332.94	150146	4.34445e+09	78246.2	423680	72134.6	7.2	0
1200	Luqu Xian	Gansu	0	46567.8	334.09	45.875	0	0	0	0	4026.98	0	5992.81	1692.98	5.56743e+06	1.459e+08	77144.5	312349	9652.07	0	0
1201	Jingtai Xian	Gansu	0	3099.87	22.2393	3.05375	0	0	0	0	13523.4	93355.9	20125.1	0	0	9.97616e+08	1.10163e+06	20790.8	32425.7	335.5	2.81867
1202	Pingluo Xian	Ningxia	59.4786	3846.14	171.827	88.1164	0	0	0	0	151259	73960.1	225098	0	0	2.21845e+09	3.38773e+06	19890.2	142009	497	119.631
1203	Songshan Qu	Inner-Monglia	76.5913	4242.77	1657.29	60.6652	0	47684.1	40636.7	82581.2	193224	77615.2	237814	0	0	6.80154e+09	1.1278e+07	165195	239232	483.4	0
1204	Longde Xian	Ningxia	87.8612	5681.48	253.821	130.165	0	0	0	0	80038.6	2350.96	119111	106685	378874	3.55996e+08	421177	29381.4	75144.5	15.8	0
1205	Xinbin Manzu Zizhixian	Liaoning	9251.86	464234	67157.8	5609.14	0	0	0	0	175796	5909.78	179348	0	74337.4	2.01277e+09	823956	3.07806e+06	479937	77.9	0.004263
1206	Rutog Xian	Tibet	0	0	0	0	0	0	0	0	0	0	0	0	0	1.42447e+06	3261.73	0	0	0	0
1207	Yuanmou Xian	Yunnan	331.77	11475	2637.96	893.298	4995.49	0	0	0	15974.7	18263.6	55911.4	137252	1.56972e+06	7.57249e+08	59232.5	264926	145041	94	0
1208	Huating Xian	Gansu	0	15641.5	112.216	15.4088	0	0	0	0	98164	2031.37	146084	44353	662538	6.46389e+08	446401	104909	235385	7.3	866.809
1209	Pingli Xian	Shaanxi	55.7998	53090.8	344.784	1149.48	1880.71	0	0	0	96956.3	13473.6	144287	2384.82	3.51877e+06	1.07361e+09	377876	391699	644336	34.9	0
1210	Qingfeng Xian	Henan	28.0148	1272.5	248.008	48.9384	10.6656	0	0	0	169730	159627	282883	0	0	3.75877e+09	2.85298e+06	4586.88	538104	1257.2	1559.46
1211	Honggu Qu	Gansu	0	737.427	5.29049	0.726455	0	0	0	0	517.821	0	770.603	0	0	1.7714e+09	743259	4941.59	1238.62	0	0
1212	Meilan Qu	Hainan	695.383	8944.78	4506.2	98.2061	710.334	0	0	0	14830	1905.13	11534.4	9605.34	37528	4.13068e+09	422540	200813	89128.3	37.3	0
1213	Tieshangang Qu	Guangxi	179.76	2315.81	2105.74	212.69	1282.33	0	0	0	13284.9	15046.2	32830.4	84213	0	2.91647e+09	0	24888.3	101341	45.1	0
1214	Zhongshan Xian	Guangxi	7073.41	91125.3	82859.1	8369.19	50458.6	0	0	0	40840.7	30195.2	100928	0	214005	3.03122e+09	268937	976954	311567	90.5	0
1215	Fogang Xian	Guangdong	4722.69	106719	42500.1	47.1732	36862.2	12362.6	10535.4	21409.9	15264.2	16925.5	56782.8	0	76524.3	1.76191e+09	355558	1.35788e+06	178170	161.7	0
1216	Shunde Qu	Guangdong	60.4076	1365.03	543.615	0.603389	471.501	309217	263517	535515	2262.77	3202.47	8417.51	0	0	4.41152e+10	9.6216e+06	17334.7	26408.8	30.6	0
1217	Wujiang Qu	Guangdong	1940.76	43855.5	17465.2	19.3856	15148.3	23112.6	19696.7	40027.3	5982.58	10237	22255.2	0	186034	3.29685e+09	153417	558008	69839.6	97.8	0
1218	Yuping Dongzu Zizhixian	Guizhou	91.016	26887.3	2211.05	59.6266	790.599	0	0	0	15717.6	2891.87	20208.3	2535.15	285185	8.79467e+08	0	105807	67683	8.5	0
1219	Suijiang Xian	Yunnan	305.613	10570.3	2429.98	822.87	4601.64	0	0	0	27631.2	11113.5	96709.2	0	213320	2.69913e+08	85424.3	244064	250855	57.2	288.132
1220	Zhenxiong Xian	Yunnan	1014.09	35074.6	8063.21	2730.46	15269.2	0	0	0	62315.2	1516.56	218103	6460.71	1.34562e+06	1.51141e+09	356617	809631	565715	7.8	0
1221	Fengzhen Shi	Inner-Monglia	4.48622	248.514	97.0732	3.55337	0	15613.2	13305.6	27039.5	65686.7	1289.5	80845.2	0	0	2.22676e+09	2.28152e+06	9647.63	81322.2	8	0
1222	Xiyang Xian	Shanxi	402.229	29311.1	1037.22	79.629	0	0	0	0	73935	9558.9	57505	513984	393986	8.15305e+08	1.62124e+06	354782	144624	56.3	447.635
1223	Zuoquan Xian	Shanxi	425.715	31022.6	1097.78	84.2786	0	0	0	0	30310.2	4616.86	23574.6	504175	913733	6.83331e+08	520881	375503	59293.4	27.2	544.381
1224	Xia Xian	Shanxi	453.296	33032.5	1168.91	89.7389	0	0	0	0	159523	13413.6	124073	6957.32	163783	8.10774e+08	1.06215e+06	399823	312051	79	0.143705
1225	Yongji Shi	Shanxi	117.567	8567.28	303.166	23.2746	0	0	0	0	237833	52736.5	184981	16253	142450	2.14679e+09	2.20122e+06	103694	465226	310.6	0
1226	Tuquan Xian	Inner-Monglia	73.5885	4076.43	1592.31	58.2867	0	8190.51	6980	14184.6	193048	134428	237598	162990	1.6434e+06	1.16914e+09	1.28829e+06	158725	239014	837.2	77.8602
1227	Naiman Qi	Inner-Monglia	43.8854	2431.02	949.596	34.76	0	16585.8	14134.5	28723.9	442177	33143.4	544218	0	0	2.36733e+09	3.80873e+06	94630.5	547474	206.4	6463.93
1228	Yutian Xian	Hebei	72.129	4834.12	278.025	11.7966	0	0	0	0	174359	106446	241611	0	66013.3	5.84811e+09	2.21935e+06	15078.6	412071	574.9	9.01278
1229	Huanghua Shi	Hebei	0.761256	51.0197	2.93431	0.124502	0	0	0	0	237595	129920	329238	37138.6	899.941	4.55537e+09	1.18968e+06	154.39	561524	701.7	3927.3
1230	Baima Xian	Qinghai	31.9145	18944.2	537.987	547.105	0	0	0	0	3648.88	0	5430.13	4.41657e+06	3.89364e+06	4.66245e+07	10122.5	404343	7434.7	0	0
1231	Zhengning Xian	Gansu	0	55470.6	397.96	54.6453	0	0	0	0	115086	1613.79	171267	13129.1	375557	5.56837e+08	439049	372079	275952	5.8	1502.76
1232	Baihe Xian	Shaanxi	56.2362	53506.1	347.481	1158.47	1895.43	0	0	0	19366.3	0	28820.3	13457.5	1.46257e+06	8.32098e+08	352991	394761	128700	0	0
1233	Dongxing Qu	Sichuan	31.5224	2758.49	246.255	46.0561	319.434	0	0	0	153737	10229.1	119573	0	0	3.98954e+09	707639	24367	713573	14.1	455.186
1234	Jianshi Xian	Hubei	4689.42	147547	22454	5481.75	14468.9	0	0	0	33793.4	0	62093.9	3012.12	1.00483e+06	1.19265e+09	124017	1.61446e+06	188525	0	0
1235	Zixi Xian	Jiangxi	1029.88	51527.3	15539.5	1191.18	25862	0	0	0	12531.9	14416	31057.2	0	44677.3	5.13862e+08	86560.1	1.317e+06	73823.6	41.7	0
1236	Guangchang Xian	Jiangxi	956.126	47837.3	14426.7	1105.87	24010	0	0	0	26791.4	10374.3	66396	8045.44	399840	8.28936e+08	153785	1.22268e+06	157838	30	0
1237	Xunwu Xian	Jiangxi	1682.71	84190.1	25389.9	1946.25	42255.7	0	0	0	30583	0	75792.8	2122.55	305877	9.65594e+08	159536	2.15189e+06	180173	0	0
1238	Xinfeng Xian	Jiangxi	1545.73	77336.6	23323	1787.82	38815.9	0	0	0	56192.1	251076	139259	3733.71	270479	2.41025e+09	656874	1.97669e+06	331024	726.2	0
1239	Xuanzhou Qu	Anhui	6006.38	104702	40877.6	5560.02	41798.3	0	0	0	206065	58522.1	277832	3440.2	871331	4.42396e+09	1.46052e+06	575637	1.07482e+06	256	0
1240	Wuxing Qu	Zhejiang	41.3123	6936	2526.28	126.843	15870.9	0	0	0	13614.8	69189.2	18153.1	11415.1	12671.5	9.55552e+09	2.41766e+06	281284	120490	238.5	0
1241	Qidong Shi	Jiangsu	6.8377	167.138	90.8161	8.86752	15.2122	89071.8	75907.5	154258	129108	44194.5	204421	98043.2	23445.3	1.27071e+10	3.17709e+06	305.435	561935	82.6	0
1242	Wuhe Xian	Anhui	87.6007	1527.04	596.184	81.0908	609.613	0	0	0	189726	52911.7	255803	0	0	2.94999e+09	612124	8382.37	989591	231.5	3.44623
1243	Dawu Xian	Hubei	2194.41	69044.2	10507.3	2565.17	6770.68	0	0	0	79849	4741.38	146719	0	8956.86	1.76657e+09	549537	755530	445534	6.2	61.9194
1244	Jieshou Shi	Anhui	13.814	240.802	94.0136	12.7874	96.1313	0	0	0	96042.5	122682	129492	0	0	2.05592e+09	1.43975e+06	1338.28	500947	536.7	0
1245	Xiangshan Qu	Anhui	19.2048	334.773	130.702	17.7776	133.646	0	0	0	11658	11315.9	15718.2	0	18175.7	2.59644e+09	0	1854.57	60838.2	49.5	0.684485
1246	Liangyuan Qu	Henan	9.73846	442.345	86.2124	17.0119	3.70758	0	0	0	115328	17808.6	192213	2714.34	0	2.96289e+09	0	1606.79	365632	140.3	0
1247	Wenfeng Qu	Henan	0	0	0	0	0	0	0	0	30796.9	0	51328.2	0	0	1.98585e+09	0	0	97667.1	0	322.271
1248	Guan Xian	Shandong	1517.41	16971.2	8805.03	346.53	0	28999.5	24713.6	50222.5	306722	106869	238562	13057.3	275.462	4.13593e+09	1.89005e+06	20187.9	564353	391	2049.88
1249	Lanshan Qu	Shandong	4020.63	44967.8	23330.3	918.185	0	52521.6	44759.3	90959	146910	0	114263	29394.3	38991.3	7.4937e+09	5.71026e+06	53489.2	270330	0	0
1250	Danjiangkou Shi	Hubei	4530.55	142548	21693.3	5296.04	13978.7	0	0	0	66132.7	56491.7	121516	0	359430	2.89368e+09	269124	1.55982e+06	368978	73.9	11.1935
1251	Tongdao Dongzu Zizhixian	Hunan	1623.05	104837	20416	1959.4	30068.1	0	0	0	31497.8	0	31497.8	808.006	723919	5.73453e+08	65877.9	1.58132e+06	94143	0	0
1252	Miyun Xian	Beijing	4725.86	56243.6	7222.89	10339.6	0	0	0	0	11033.2	2778.68	97028	11221.8	516722	4.14288e+09	924305	820331	240001	53.8	33.2054
1253	Caofeidian Qu	Hebei	3.23534	216.834	12.4708	0.529135	0	0	0	0	73769.7	100706	102224	2703.03	42324.2	2.74016e+09	0	684.54	174352	543.9	1098.39
1254	Yingshouyingzi Kuangqu	Hebei	267.772	17946.2	1032.14	43.7937	0	0	0	0	4437.03	0	6148.45	0	57457.2	4.47818e+08	0	56014.1	10495.4	0	0
1255	Yongning Xian	Ningxia	31.7503	2053.11	91.7232	47.0375	0	0	0	0	67040.9	62724.4	99767.9	0	0	1.79102e+09	1.12041e+07	10617.4	62941.5	421.5	0
1256	Zadoi Xian	Qinghai	1.8576	1102.66	31.3138	31.8446	0	0	0	0	0	0	0	3.0865e+07	1.03387e+07	1.50399e+08	38667.2	23532.9	0	0	0
1257	Wuyuan Xian	Jiangxi	2645.22	132347	39912.9	3059.5	66426	0	0	0	50453.6	60087.9	125037	2780.38	267903	1.37015e+09	257968	3.38278e+06	297235	173.8	0
1258	Taierzhuang Qu	Shandong	360.455	4031.43	2091.6	82.3166	0	17737.6	15116.1	30718.6	167411	10220.6	130209	4711.48	51588.6	2.53149e+09	1.49161e+06	4793.51	308007	37.4	2.63318
1259	Zaoyang Shi	Hubei	1700.23	53495.4	8141.06	1987.5	5245.92	0	0	0	285537	62069	524661	4343.01	73897	8.17159e+09	1.55187e+06	585378	1.59312e+06	81.2	540.641
1260	Fugu Xian	Shaanxi	1.33116	1266.54	8.22519	27.422	44.8665	0	0	0	5777.2	11158.8	8597.44	144825	2.29162e+06	1.94001e+09	5.13846e+06	9337.82	38395.6	28.9	3363.22
1261	Huicheng Qu	Guangdong	3351.49	75733.7	30160.4	33.4767	26159.5	65396.1	55730.9	113256	23509.5	27948.1	87455.5	0	112932	9.32863e+09	9.7785e+06	963633	274400	267	0
1262	Chuanshan Qu	Sichuan	26.1028	2284.22	203.916	38.1377	264.514	0	0	0	56472.6	24231.8	43923.2	0	6720.1	3.348e+09	0	20185	262137	33.4	235.382
1263	Wanyuan Shi	Sichuan	2357.77	206325	18419	3444.84	23892.5	0	0	0	246395	99456.4	191640	0	1.16774e+06	1.84656e+09	176600	1.82204e+06	1.14362e+06	137.1	1301.08
1264	Anlong Xian	Guizhou	421.292	124455	10234.4	275.998	3659.5	0	0	0	55991.4	41077.7	71988.9	280555	3.0276e+06	1.41691e+09	246279	489680	241082	120.7	1.62092
1265	Jinping Xian	Guizhou	503.234	148662	12225	329.68	4371.28	0	0	0	46537.8	11878.4	59834.3	23306.2	327734	5.49962e+08	165311	584911	200384	34.9	0
1266	Huashan Qu	Anhui	123.652	2155.47	841.536	114.463	860.492	0	0	0	3655.47	4279.12	4928.58	0	24725.1	4.59836e+09	0	11844.1	19069	18.7	0
1267	Lenghu Xingzheng Weiyuanhui	Qinghai	0.030149	17.8964	0.508231	0.516846	0	0	0	0	0	0	0	0	0	3.51159e+08	419220	380.449	0	0	3100.4
1268	Golmud Shi	Qinghai	0.549522	326.192	9.26337	9.42037	0	0	0	0	923.187	0	1373.86	0	0	1.81199e+09	2.39067e+06	6961.73	1881.27	0	5891.21
1269	Litong Qu	Ningxia	65.3613	4226.54	188.822	96.8316	0	0	0	0	56277	24643	83749.5	0	0	2.31373e+09	5.11594e+06	21857	52835.8	165.6	345.977
1270	Haiyuan Xian	Ningxia	133.842	8654.81	386.656	198.285	0	0	0	0	81404.7	54182.8	121144	0	0	8.57363e+08	983382	44757.6	76426.9	364.1	56.0855
1271	Xin Barag Youqi	Inner-Monglia	10.8538	601.243	234.855	8.59686	0	9060.75	7721.63	15691.8	2591.74	3261.05	3189.83	0	0	1.29344e+09	3.67701e+06	23424.7	3202.71	20.3	5010.15
1272	Yuecheng Qu	Zhejiang	25.3359	4253.69	1549.31	77.7903	9733.25	0	0	0	7418.22	4729.54	9890.96	0	2400.21	1.32852e+10	1.18864e+07	172493	65647.2	16.3	0
1273	Baohe Qu	Anhui	0	0	0	0	0	0	0	0	10176	0	13720.1	0	0	1.24018e+10	0	0	53084	0	0
1274	Zhongshan Qu	Liaoning	45.1102	2263.51	327.448	27.3491	0	0	0	0	114.832	0	117.152	0	0	1.13389e+10	0	15008.7	313.584	0	0
1275	Zhifu Qu	Shandong	1444.89	16160.1	8384.22	329.968	0	43000.2	36645	74469.4	4990.58	1940.78	3881.56	8629.6	21665.2	6.13309e+09	0	19223.6	9189.18	7.1	0
1276	Xuwen Xian	Guangdong	1348.04	30461.8	12131.2	13.4651	10521.9	16125.1	13741.9	27926	37502.5	2689.97	139509	79510.3	11849.7	2.30055e+09	108922	387544	437719	25.7	397.642
1277	Fengyang Xian	Anhui	670.483	11687.7	4563.1	620.656	4665.88	0	0	0	193135	61374.8	260399	0	297567	2.48087e+09	752272	64267.5	1.00741e+06	268.5	0.39115
1278	Feidong Xian	Anhui	231.468	4034.9	1575.3	214.267	1610.79	0	0	0	243558	71060.6	328383	0	84080.6	7.38999e+09	3.08607e+06	22169.6	1.27039e+06	310.9	0
1279	Wuwei Xian	Anhui	666.776	11623.1	4537.87	617.226	4640.09	0	0	0	242582	24384.2	327068	0	386242	6.11451e+09	3.18086e+06	63898.1	1.26528e+06	106.7	0
1280	Tongcheng Shi	Anhui	3274.25	57075.9	22283.5	3030.92	22785.5	0	0	0	136364	59866.9	183856	0	116266	3.51425e+09	1.31877e+06	313807	711253	261.9	0
1281	Huoshan Xian	Anhui	13377.3	233190	91041.8	12383.2	93092.6	0	0	0	36653.5	1276.94	49419	0	1.85613e+06	2.28621e+09	1.39644e+06	1.28206e+06	191161	5.6	0
1282	Xiejiaji Qu	Anhui	6.06467	105.718	41.2743	5.61398	42.204	0	0	0	19709.9	0	26574.4	0	10634.9	1.3923e+09	3.10872e+06	593.039	102784	0	2.37616
1283	Jingde Xian	Anhui	6594.31	114951	44878.9	6104.26	45889.8	0	0	0	24588	10419.3	33151.3	2702.68	110456	5.50107e+08	536051	631980	128254	45.6	0
1284	Qingyang Xian	Anhui	5542.77	96620.3	37722.4	5130.86	38572.1	0	0	0	78963	18556.4	106464	0	607775	1.25652e+09	587951	531211	411897	81.2	0
1285	Wangjiang Xian	Anhui	601.413	10483.7	4093.03	556.719	4185.23	0	0	0	123174	964.5	166073	0	129257	1.6216e+09	283900	57630.2	642442	4.2	0
1286	Yingdong Qu	Anhui	12.1293	211.436	82.5485	11.228	84.408	0	0	0	98475.3	16097.6	132772	0	0	2.14579e+09	574361	1172.28	513651	70.4	13.9974
1287	Fengtai Xian	Anhui	84.9053	1480.05	577.84	78.5957	590.856	0	0	0	134524	50058.9	181375	0	0	3.51448e+09	2.02592e+06	8141.29	701701	219	21.735
1288	Yingjiang Qu	Anhui	0	0	0	0	0	0	0	0	7582.62	0	10223.5	0	20464	2.18399e+09	0	4.41369	39549.4	0	0
1289	Shunyi Qu	Beijing	175.133	2084.3	267.669	383.168	0	0	0	0	9841.53	5423.09	86547.9	480.22	27881.4	2.30458e+10	4.80085e+06	30400.3	214078	105	1795.05
1290	Haidian Qu	Beijing	188.25	2240.41	287.717	411.867	0	0	0	0	1489.23	0	13096.5	0	0	7.4332e+10	0	32674.6	32394	0	635.261
1291	Guangze Xian	Fujian	4639.27	63820	42551	8643.32	178544	0	0	0	27536.4	19848.8	46995.5	68478.1	554303	1.28821e+09	239969	1.71056e+06	338700	164.3	0
1292	Pingnan Xian	Fujian	3230.15	44435.5	29626.7	6018.02	124314	0	0	0	27346.7	63896.8	46671.7	201672	1.13001e+06	1.07616e+09	250571	1.19094e+06	336372	528.9	0
1293	Tongan Qu	Fujian	1249.19	17184.4	11457.4	2327.33	48075.4	0	0	0	8982.78	0	15330.6	51997.2	333369	4.58028e+09	6.09402e+06	460631	110491	0	0
1294	Huli Qu	Fujian	0.841769	11.5798	7.72064	1.56828	32.3958	0	0	0	56.9131	0	97.1316	11368.8	0	1.19717e+10	0	322.441	698.753	0	0
1295	Mingxi Xian	Fujian	5160.89	70995.6	47335.2	9615.14	198619	0	0	0	20638.9	8263.5	35223.7	72449.4	691029	1.06523e+09	274389	1.90286e+06	253858	68.4	0
1296	Youxi Xian	Fujian	10516.8	144674	96459.1	19593.6	404743	0	0	0	30970.2	23050.8	52855.8	279140	1.85406e+06	3.1403e+09	965540	3.87765e+06	380938	190.8	0
1297	Liancheng Xian	Fujian	6891.28	94799.8	63206.3	12839	265214	0	0	0	18057.2	30335.5	30817.7	130091	1.50569e+06	2.48107e+09	889269	2.54088e+06	222105	251.1	0
1298	Xiuyu Qu	Fujian	60.888	837.604	558.46	113.439	2343.3	0	0	0	11346.2	3841.97	19364.3	148318	100054	5.1971e+09	0	22430.1	139554	31.8	0
1299	Zhangping Shi	Fujian	9935.96	136684	91131.9	18511.5	382389	0	0	0	36890.7	0	62960.2	118705	1.19188e+06	3.29221e+09	930180	3.66349e+06	453759	0	0
1300	Minhou Xian	Fujian	5710.56	78557.2	52376.8	10639.2	219773	0	0	0	31303.8	2464.88	53425.1	102294	766694	1.06295e+10	3.37477e+06	2.10549e+06	385050	20.4	0
1301	Hanjiang Qu	Fujian	1794.37	24684.2	16457.8	3343.05	69057.1	0	0	0	25579.3	10812.6	43655.3	22052.6	239985	8.25803e+09	412661	661557	314639	89.5	0
1302	Luojiang Qu	Fujian	658.263	9055.38	6037.54	1226.4	25333.5	0	0	0	8408.9	0	14351.2	27033.9	120880	2.20678e+09	794380	242752	103438	0	0
1303	Shishi Shi	Fujian	17.116	235.455	156.986	31.8884	658.715	0	0	0	1825.96	0	3116.31	18356.4	3052.26	9.61058e+09	0	6271.95	22467	0	0
1304	Gaolan Xian	Gansu	0	758.879	5.44439	0.747588	0	0	0	0	3393.57	40514.3	5050.2	0	0	1.83384e+09	8.79802e+06	5093.79	8133.29	145.6	0
1305	Anding Qu	Gansu	0	1169.16	8.38783	1.15176	0	0	0	0	28558.7	7457.77	42500.1	1.48326e+06	1.02391e+06	1.11627e+09	332696	7834.02	68480.9	26.8	0
1306	Guanghe Xian	Gansu	0	925.135	6.63716	0.911371	0	0	0	0	16024.7	0	23847.4	237467	159298	2.80758e+08	0	6201.88	38429.7	0	0
1307	Gangu Xian	Gansu	0	5325.56	38.2069	5.24633	0	0	0	0	40695.2	7233.76	60561.1	18670.8	496929	9.07641e+08	372005	35726.7	97581.3	26	0
1308	Zhang Xian	Gansu	0	54507.9	391.054	53.6969	0	0	0	0	77996.7	1724.71	116072	205981	740360	3.34006e+08	134955	365608	187019	6.2	0
1309	Lintan Xian	Gansu	0	41446.1	297.345	40.8294	0	0	0	0	29760.8	5008.82	44289	147568	579754	2.63049e+08	49177.4	278005	71366.8	18	0
1310	Renhua Xian	Guangdong	7506.89	169634	67555.4	74.9835	58593.8	11236.4	9575.69	19459.6	20076.2	13062.2	74683.5	0	147048	1.60448e+09	445908	2.15837e+06	234331	124.8	0
1311	Meijiang Qu	Guangdong	1140.48	25771.4	10263.3	11.3918	8901.8	6578	5605.81	11392	1009.41	1035.41	3754.99	0	23368.1	9.37797e+08	0	327974	11793.6	9.9	0
1312	Wengyuan Xian	Guangdong	6518.12	147290	58657.3	65.107	50876	10033.4	8550.5	17376.2	22251.7	20338.7	82776.3	0	411182	1.43211e+09	246642	1.87414e+06	259711	194.3	0
1313	Chaoan Xian	Guangdong	4040.5	91303.2	36360.9	40.359	31537.4	88227.1	75187.7	152795	22636.7	21509.4	84208.4	0	437724	1.25867e+10	5.04782e+06	1.16174e+06	264228	205.5	0
1314	Jiexi Xian	Guangdong	4970.23	112312	44727.6	49.6457	38794.3	26056.1	22205.1	45124.9	36023	37212.2	134006	4765.76	261056	3.71716e+09	567427	1.42899e+06	420460	355.5	0
1315	Dongyuan Xian	Guangdong	15955.3	360543	143584	159.372	124537	11159.6	9510.25	19326.6	29548.1	112794	109919	0	467110	1.59259e+09	906758	4.58741e+06	344876	1077.6	0
1316	Huilai Xian	Guangdong	1311.71	29640.7	11804.2	13.1021	10238.3	27719.8	23622.9	48006.1	40358.3	69564.7	150133	38043.1	570042	3.95366e+09	400606	377177	471058	664.6	0
1317	Haifeng Xian	Guangdong	4326.64	97769.2	38935.9	43.2171	33770.8	30714.4	26175	53192.4	42710.6	69973.1	158884	125405	1.23012e+06	4.38209e+09	1.69479e+06	1.24401e+06	498528	668.5	0
1318	Dabu Xian	Guangdong	11346.2	256390	102106	113.333	88560.7	7832.17	6674.63	13564.1	26835.4	9714.08	99827.8	213.219	928555	1.11654e+09	407344	3.26229e+06	313213	92.8	0
1319	Nan'ao Xian	Guangdong	160.33	3622.98	1442.83	1.60147	1251.43	1535.72	1308.75	2659.62	62.6682	0	233.126	17445.4	35856.2	2.206e+08	0	46128	743.709	0	0
1320	Futian Qu	Guangdong	24.9806	564.487	224.803	0.249522	194.982	4555.97	3882.63	7890.21	0	0	0	0	0	6.4916e+08	0	7244.48	0	0	0
1321	Yantian Qu	Guangdong	318.843	7204.91	2869.31	3.1848	2488.68	3583.35	3053.75	6205.78	0	0	0	0	12853.5	5.10287e+08	0	91659.5	0	0	0
1322	Liannan Yaozu Zizhixian	Guangdong	2632.95	59497	23694.3	26.2996	20551.1	4402.4	3751.75	7624.25	7399.33	4344.54	27525.5	0	194395	6.29698e+08	73901.4	756970	86357.9	41.5	0
1323	Guangning Xian	Guangdong	10134.8	229018	91204.7	101.233	79105.8	15689.9	13371.1	27172.5	17034.6	2156.66	63368.6	0	39724.8	2.24014e+09	714171	2.91398e+06	198827	20.6	0
1324	Fengkai Xian	Guangdong	11678.6	263903	105098	116.654	91155.7	15357.2	13087.5	26596.2	32583	16098.2	121209	7550.18	221000	2.19266e+09	420202	3.35783e+06	380313	153.8	0
1325	Xinxing Xian	Guangdong	5009.74	113205	45083.2	50.0404	39102.7	25109	21398.1	43484.8	27043.6	19836.6	100602	0	249838	3.5819e+09	868880	1.4404e+06	315666	189.5	0
1326	Xinhui Qu	Guangdong	1694.59	38292.8	15249.8	16.9266	13226.8	64986.6	55381.9	112546	19604	8291.05	72926.7	11307.7	83269.8	9.2729e+09	2.6474e+06	487252	228809	79.2	0
1327	Yangdong Xian	Guangdong	4527.39	102306	40742.5	45.2224	35337.8	32659.7	27832.8	56561.3	44514.6	31967.5	165594	23645.7	338524	4.66103e+09	2.3329e+06	1.30174e+06	519579	305.4	0
1328	Huazhou Shi	Guangdong	4543.74	102675	40889.6	45.3857	35465.4	45943.6	39153.4	79567	31940.6	18036.3	118819	0	190456	6.55591e+09	1.32593e+06	1.30637e+06	372818	172.3	0
1329	Mazhang Qu	Guangdong	242.993	5490.92	2186.72	2.42716	1896.64	13949.5	11887.8	24158.2	24111.6	7380.52	89695.1	411906	4274.54	1.98983e+09	0	69854.1	281427	70.5	0
1330	Duanzhou Qu	Guangdong	243.901	5511.45	2194.9	2.43624	1903.73	20220.3	17231.9	35018.3	682.636	0	2539.41	0	2609.17	2.88428e+09	0	70092.5	7962.08	0	0
1331	Baiyun Qu (Guangzhou Shi)	Guangdong	560.928	12675.3	5047.85	5.60289	4378.23	201512	171730	348987	5615.52	910.532	20889.7	0	12200.5	2.87489e+10	3.62486e+06	161286	65545.5	8.7	0
1332	Haizhu Qu	Guangdong	29.0683	656.858	261.589	0.290352	226.888	153316	130657	265519	44.763	0	166.518	0	0	2.18734e+10	0	8397.92	523.584	0	0
1333	Lingui Xian	Guangxi	8212.84	105804	96206.6	9717.36	58586.8	0	0	0	21604.2	49411.7	53389.4	0	621685	4.2287e+09	798116	1.13428e+06	164835	148.1	0
1334	Pingle Xian	Guangxi	6021.48	77573.5	70536.6	7124.56	42954.6	0	0	0	30189.8	13811.6	74606.4	0	578175	1.56948e+09	257383	831710	230327	41.4	0
1335	Donglan Xian	Guangxi	8279.42	106662	96986.5	9796.13	59061.7	0	0	0	11280.7	2704.27	27877.4	0	685913	4.32461e+08	32657.9	1.14355e+06	86058.3	8.1	0
1336	Xilin Xian	Guangxi	12511.9	161188	146566	14803.9	89254.1	0	0	0	11140.3	32131.6	27530.6	0	865848	3.97986e+08	54060.8	1.72804e+06	84983	96.3	0
1337	Teng Xian	Guangxi	24987.6	321910	292709	29565.1	178250	0	0	0	56194.7	61022.4	138871	0	180728	3.29561e+09	1.12127e+06	3.45113e+06	428713	182.9	0
1338	Mashan Xian	Guangxi	7263.63	93575.9	85087.4	8594.26	51815.5	0	0	0	21982	57855.2	54323.1	0	749346	7.64147e+08	47872.6	1.00321e+06	167700	173.4	0
1339	Tianyang Xian	Guangxi	9024.14	116256	105710	10677.3	64374.2	0	0	0	45669.7	18518.4	112861	0	367241	1.8943e+09	243484	1.2464e+06	348423	55.5	0
1340	Qintang Qu	Guangxi	3142.47	40483.8	36811.4	3718.14	22417	0	0	0	55867.3	84743.6	138062	0	170498	1.79616e+09	162561	434026	426217	254	0
1341	Long'an Xian	Guangxi	7942.73	102325	93042.4	9397.76	56659.9	0	0	0	42409.6	19084.2	104805	2983.45	195624	1.2544e+09	132985	1.09697e+06	323537	57.2	0
1342	Ningming Xian	Guangxi	23275.6	299855	272654	27539.4	166038	0	0	0	56464.6	37202.1	139538	0	657201	1.7519e+09	319082	3.21466e+06	430767	111.5	0
1343	Qinbei Qu	Guangxi	8409.72	108341	98512.9	9950.3	59991.2	0	0	0	62196.7	49114.1	153703	0	276993	3.62101e+09	656612	1.16152e+06	474517	147.2	0
1344	Heshan Shi	Guangxi	658.169	8479.05	7709.9	778.739	4695.08	0	0	0	7182.21	9409.83	17749	2231.76	124055	4.78287e+08	111455	90961.7	54807.2	28.2	0
1345	Gangkou Qu	Guangxi	642	8270.75	7520.49	759.608	4579.74	0	0	0	1216.23	13345	3005.6	135819	114752	1.72368e+09	0	88653.3	9286.45	40	0
1346	Huanjiang Maonanzu Zizhixian	Guangxi	15745.6	202848	184447	18630.1	112322	0	0	0	42003	42706.1	103800	1665.22	1.52748e+06	7.05358e+08	101965	2.17466e+06	320436	128	0
1347	Qingxiu Qu	Guangxi	3539.08	45593.3	41457.4	4187.41	25246.3	0	0	0	18095.9	0	44719.4	0	268962	1.12444e+10	147234	488841	138067	0	0
1348	Yinhai Qu	Guangxi	216.853	2793.68	2540.25	256.579	1546.94	0	0	0	20118.1	18184	49716.9	51584.7	4320.39	1.5071e+09	380726	29914.9	153476	54.5	0
1349	Xiangzhou Xian	Guangxi	4351.33	56057.3	50972.2	5148.45	31040.5	0	0	0	27570.2	32164.6	68132.8	6372.37	1.53237e+06	1.47062e+09	212288	600986	210347	96.4	0
1350	Xingye Xian	Guangxi	5819.85	74975.9	68174.6	6885.99	41516.2	0	0	0	49451.5	29295	122207	0	156316	2.29993e+09	238709	803763	377282	87.8	0
1351	Shiqian Xian	Guizhou	560.781	165662	13623	367.38	4871.16	0	0	0	48621.4	0	62513.2	12963.2	604652	9.87014e+08	309845	651786	209364	0	0
1352	Zunyi Xian	Guizhou	1118.18	330325	27163.9	732.545	9712.93	0	0	0	102423	13885.5	131687	11628.4	474457	5.10595e+09	7.96182e+06	1.29966e+06	441019	40.8	0
1353	Kaili Shi	Guizhou	235.599	69598.9	5723.39	154.346	2046.5	0	0	0	41317.8	25217.9	53122.9	37022.1	691041	3.29547e+09	1.42972e+06	273816	177918	74.1	0
1354	Xiuwen Xian	Guizhou	159.387	47085.1	3871.99	104.418	1384.5	0	0	0	20313.8	3437.88	26117.8	0	553255	2.14051e+09	1.27699e+06	185269	87475	10.1	1.27998
1355	Zhijin Xian	Guizhou	302.617	89397	7351.46	198.251	2628.65	0	0	0	70426.1	23686	90547.8	37779.6	2.48734e+06	2.55393e+09	1.39241e+06	351737	303248	69.6	5.841
1356	Shuicheng Xian	Guizhou	428.296	126524	10404.6	280.587	3720.35	0	0	0	69815.6	113395	89762.9	176141	4.22207e+06	3.85963e+09	2.00309e+06	497795	300618	333.2	7.56778
1357	Jianhe Xian	Guizhou	858.105	253495	20845.9	562.164	7453.83	0	0	0	43304.1	4254.38	55676.6	32369.6	337383	6.31821e+08	154283	997378	186464	12.5	0
1358	Zhenfeng Xian	Guizhou	259.676	76711.7	6308.29	170.12	2255.65	0	0	0	29263.1	90694.4	37624	169211	1.22798e+06	1.43785e+09	1.0527e+06	301824	126000	266.5	1.34535
1359	Huishui Xian	Guizhou	621.75	183673	15104.1	407.323	5400.76	0	0	0	42990	36583.1	55272.8	66747.7	893915	1.32952e+09	492253	722648	185103	107.5	1.39223
1360	Nanming Qu	Guizhou	13.5708	4008.99	329.675	8.89055	117.881	0	0	0	168.102	0	216.132	20169.1	0	9.70573e+09	0	15788	723.786	0	0.173396
1361	Qiongzhong Lizu Miaozu Zizhixian	Hainan	15473.1	199032	100268	2185.2	15805.8	0	0	0	15891.6	0	12360.1	0	568149	7.71914e+08	79704.7	4.4685e+06	95510.5	0	0
1362	Ledong Lizu Zizhixian	Hainan	10001	128644	64808.3	1412.4	10216	0	0	0	35483.3	4980.44	27598.1	84939.4	415510	1.69752e+09	212220	2.8882e+06	213260	97.5	0
1363	Zhangbei Xian	Hebei	103.055	6906.8	397.231	16.8545	0	0	0	0	135970	18438.3	188416	0	0	1.48277e+09	540019	21546.9	321374	99.6	20.8395
1364	Shuangluan Qu	Hebei	174.613	11702.7	673.056	28.5577	0	0	0	0	9169.86	3447.5	12706.8	0	197359	1.43332e+09	0	36524	21679.4	18.6	0
1365	Qiaodong Qu ( Zhangjiakou Shi)	Hebei	5.42395	363.516	20.9069	0.887079	0	0	0	0	3681.09	2022.02	5100.94	0	28998.2	9.92463e+08	0	1137.8	8701.14	10.9	0.234273
1366	Qinglong Manzu Zizhixian	Hebei	3861.09	258772	14882.8	631.476	0	0	0	0	117203	27270.1	162410	2551.93	2.1552e+06	1.98681e+09	529779	807636	277016	147.3	0.217387
1367	Rongcheng Xian	Hebei	4.28207	286.986	16.5055	0.700326	0	0	0	0	45339.9	1386.75	62828.1	0	0	8.73116e+08	624527	896.54	107154	7.5	557.788
1368	Yi Xian	Hebei	1476.17	98933.6	5689.98	241.426	0	0	0	0	131090	4903.97	181653	62973.5	1.29192e+06	1.72707e+09	253714	308781	309823	26.5	197.59
1369	Xian Xian	Hebei	0	0	0	0	0	0	0	0	184022	22923.9	255001	0	0	3.01525e+09	579269	0	434941	123.8	2103.28
1370	Gaoyang Xian	Hebei	0.570942	38.2648	2.20073	0.093377	0	0	0	0	71419.7	3478.49	98967.3	0	0	1.51782e+09	1.0453e+06	123.085	168798	18.8	874.557
1371	Anguo Shi	Hebei	3.52081	235.966	13.5712	0.575823	0	0	0	0	73901.2	7925.38	102406	11266.8	0	1.86195e+09	775256	742.735	174654	42.8	855.904
1372	Wuji Xian	Hebei	0	0	0	0	0	0	0	0	70680.2	31105	97942.6	0	0	2.86682e+09	2.46259e+06	0	167050	168	884.345
1373	Xingtang Xian	Hebei	46.3415	3105.83	178.626	7.57908	0	0	0	0	99258	20406.1	137543	109702	228127	2.1205e+09	1.69094e+06	9696.52	234585	110.2	328.31
1374	Luquan Qu	Hebei	109.335	7327.71	421.44	17.8817	0	0	0	0	61083.1	1595.92	84643.7	382.074	81600.9	1.31251e+09	4.90941e+06	22866.5	144356	8.6	658.082
1375	Nanpi Xian	Hebei	0	0	0	0	0	0	0	0	136266	18515.8	188826	0	0	1.4862e+09	396413	0	322044	100	1439.9
1376	Wuyi Xian	Hebei	0	0	0	0	0	0	0	0	174425	62566.3	241703	0	0	1.07555e+09	307432	0	412244	337.9	1461.5
1377	Jizhou Shi	Hebei	0	0	0	0	0	0	0	0	201688	25906.6	279481	0	0	1.58179e+09	512196	0	476664	139.9	1624.79
1378	Zhao Xian	Hebei	0	0	0	0	0	0	0	0	146899	204115	203559	1667.12	0	3.18935e+09	0	0	347173	1102.4	1201.94
1379	Zanhuang Xian	Hebei	704.257	47199.6	2714.6	115.18	0	0	0	0	68379.5	45638.7	94754.5	474.847	213179	1.48992e+09	841530	147314	161604	246.5	0.393333
1380	Xingtai Xian	Hebei	756.213	50681.7	2914.86	123.678	0	0	0	0	111731	28091.3	154827	19852.2	1.08185e+06	2.92067e+09	3.1946e+06	158182	264064	151.7	301.721
1381	Linxi Xian	Hebei	0	0	0	0	0	0	0	0	121624	13480.1	168536	0	0	1.19198e+09	1.1889e+06	0	287465	72.8	979.304
1382	Quzhou Xian	Hebei	0	0	0	0	0	0	0	0	162362	65750.4	224988	0	0	1.78434e+09	597038	0	383726	355.1	1202.26
1383	Wei Xian	Hebei	0	0	0	0	0	0	0	0	222788	168765	308721	0	0	2.05852e+09	0	0	526553	911.5	1526.12
1384	Ci Xian	Hebei	21.9813	1473.19	84.728	3.59501	0	0	0	0	138057	207447	191308	22827	233328	4.80296e+09	1.30716e+06	4597.59	326301	1120.4	705.712
1385	Haigang Qu	Hebei	23.5989	1581.61	90.9634	3.85957	0	0	0	0	15841.8	5167.38	21952.3	7934.03	23976.4	5.7757e+09	0	4939.63	37427.2	27.9	0
1386	Luan Xian	Hebei	138.739	9298.35	534.777	22.6906	0	0	0	0	96579.3	42896.2	133831	230757	98889.5	7.12972e+09	3.24953e+06	29026.6	228251	231.7	2.786
1387	Yangyuan Xian	Hebei	158.627	10631.2	611.436	25.9432	0	0	0	0	45816.4	18663	63488.5	0	0	6.63119e+08	151524	33175.8	108289	100.8	0.111735
1388	Jingxiu Qu	Hebei	0	0	0	0	0	0	0	0	13853.4	5965.34	19196.8	0	0	2.75917e+09	5.01396e+06	0	32750.6	32.2	269.931
1389	Xinhua Qu (Cangzhou Shi)	Hebei	0	0	0	0	0	0	0	0	4699.96	1371.25	6512.81	0	0	1.02711e+09	0	0	11091.3	7.4	127.394
1390	Yuanyang Xian	Henan	43.2228	1963.29	382.641	75.5049	16.4556	0	0	0	270263	82399	450438	56.307	0	2.43225e+09	1.68553e+06	7079.57	856872	649	0
1391	Guancheng Huizu Qu	Henan	23.8792	1084.65	211.398	41.7141	9.09119	0	0	0	11327.3	33322.6	18878.8	0	0	9.07422e+09	0	3916.51	35948.9	262.5	0.172208
1392	Zhongyuan Qu	Henan	2.66807	121.19	23.6198	4.6608	1.01578	0	0	0	10916.3	5119.97	18193.9	0	0	8.55193e+09	0	446.092	34602	40.3	0.20864
1393	Yiyang Xian	Henan	1293.88	58771.3	11454.4	2260.25	492.6	0	0	0	187761	56473.8	312935	3623.59	259833	3.56321e+09	2.65176e+06	212156	595284	444.8	3.00396
1394	Sui Xian	Henan	1.86765	84.8333	16.5339	3.26256	0.711043	0	0	0	219123	185946	365205	0	0	2.34325e+09	951189	305.435	694704	1464.5	0
1395	Shangshui Xian	Henan	3.6019	163.607	31.8868	6.29208	1.3713	0	0	0	362397	1.10514e+06	603994	0	0	3.54041e+09	962846	591.104	1.14899e+06	8703.9	0
1396	Shenqiu Xian	Henan	0	0	0	0	0	0	0	0	261941	590732	436568	0	0	3.39538e+09	1.2023e+06	0	830496	4652.5	0
1397	Yicheng Qu	Henan	316.033	14355	2797.77	552.072	120.319	0	0	0	141167	8322.1	235279	0	16822.5	4.3783e+09	2.04491e+06	51810.5	447562	65.6	0
1398	Wugang Shi	Henan	718.245	32624.5	6358.46	1254.69	273.447	0	0	0	79445.2	80292.8	132409	2091.82	39071.8	1.80075e+09	747182	117772	251864	632.4	0
1399	Wolong Qu	Henan	29.8824	1357.33	264.542	52.2009	11.3767	0	0	0	161947	27363.6	269912	26486.5	8104.03	5.30284e+09	1.43648e+06	4909.77	513452	215.5	378.638
1400	Neixiang Xian	Henan	5843.74	265437	51733.4	10208.3	2224.8	0	0	0	182932	11866.7	304887	5446.17	484757	2.42676e+09	881420	958163	580004	93.5	222.953
1401	Huangchuan Xian	Henan	43.3562	1969.34	383.822	75.738	16.5063	0	0	0	351403	15531.2	585672	0	1651.87	3.30131e+09	1.03195e+06	7098.81	1.1141e+06	122.3	0
1402	Tongbai Xian	Henan	2860.44	129928	25322.8	4996.84	1089.01	0	0	0	180466	2123.33	300777	1678.1	186975	2.19325e+09	464315	469013	572159	16.7	30.1208
1403	Luoshan Xian	Henan	2356.04	107017	20857.5	4115.72	896.98	0	0	0	355230	69453.6	592050	2872.53	14362.7	2.64165e+09	689820	386310	1.12627e+06	547	0
1404	Fengquan Qu	Henan	0	0	0	0	0	0	0	0	11096.1	4880.24	18493.6	0	1485.91	2.60453e+09	4.61731e+06	0	35180.8	38.5	7.70622
1405	Xincai Xian	Henan	0	0	0	0	0	0	0	0	377911	245159	629851	0	0	2.6031e+09	902538	0	1.19816e+06	1930.8	0
1406	Luanchuan Xian	Henan	11241.1	510600	99515.1	19636.9	4279.66	0	0	0	53605.6	2106.21	89342.7	7574.44	109654	2.46574e+09	894213	1.84316e+06	169920	16.6	0
1407	Jia Xian	Henan	75.1062	3411.51	664.899	131.201	28.5941	0	0	0	105670	28459.5	176117	620.84	81978	3.91518e+09	639894	12322	335055	224.2	1.73509
1408	Hubin Qu	Henan	11.2059	509	99.2033	19.5754	4.26626	0	0	0	11918.1	1849.36	19863.4	0	44435.4	2.6103e+09	0	1839.47	37761.9	14.5	0.488819
1409	Yanling Xian	Henan	4.26891	193.905	37.7917	7.45728	1.62524	0	0	0	198677	18955.9	331129	0	0	4.05137e+09	2.6806e+06	692.443	629873	149.3	0
1410	Qinyang Shi	Henan	293.354	13324.9	2597	512.455	111.684	0	0	0	89257.1	6900.83	148762	3303.41	71065.6	5.52741e+09	2.47691e+06	48105.6	282966	54.3	4.24242
1411	Dengfeng Shi	Henan	784.813	35648.2	6947.78	1370.97	298.79	0	0	0	121236	15685.3	202059	11429.6	295977	8.20806e+09	3.27448e+06	128687	384407	123.6	2.91222
1412	Jiefang Qu	Henan	44.5568	2023.88	394.451	77.8353	16.9634	0	0	0	2979.52	0	4965.86	0	2948.68	1.32941e+09	0	7297.96	9432.52	0	0.254376
1413	Shancheng Qu	Henan	2.66807	121.19	23.6198	4.6608	1.01578	0	0	0	4957.3	11609.8	8262.17	0	208.04	1.50344e+09	0	446.092	15678	91.4	74.7873
1414	Tongxu Xian	Henan	15.0746	684.726	133.452	26.3335	5.73913	0	0	0	168445	136219	280742	0	0	3.22743e+09	1.62904e+06	2467.06	534043	1072.8	0
1415	Qi Xian	Henan	231.455	10513.3	2049.02	404.324	88.1185	0	0	0	64496.3	16044.9	107494	2948.65	205386	3.35655e+09	1.57542e+06	37955.4	204492	126.3	436.342
1416	Mengjin Xian	Henan	0	0	0	0	0	0	0	0	104514	21986.8	174190	399.786	43409.9	4.47503e+09	1.03094e+06	0	331326	173.1	0.940676
1417	Yuanhui Qu	Henan	0.266807	12.119	2.36198	0.46608	0.101578	0	0	0	57407.1	65943.2	95678.4	0	0	1.68809e+09	0	36.4819	182008	519.3	0
1418	Weibin Qu	Henan	0	0	0	0	0	0	0	0	4572.02	907.554	7620.03	409.117	0	1.09735e+09	0	0	14517.9	7.2	0.20584
1419	Huma Xian	Heilongjiang	5374.47	268028	91812.4	4413.64	0	2329.18	1984.94	4033.76	103644	15113.6	95671.8	0	0	3.31102e+08	40963	1.81822e+07	381219	158.3	0
1420	Sunwu Xian	Heilongjiang	527.768	26320.1	9015.89	433.415	0	1638.1	1396	2836.93	159271	106713	147020	0	0	2.33188e+08	17580.8	1.78555e+06	585835	1118.6	0
1421	Wuyiling Qu	Heilongjiang	253.428	12638.6	4329.33	208.121	0	435.121	370.813	753.559	6337.24	3101.35	5849.76	0	0	6.08879e+07	28355.4	857416	23297.8	32.5	0
1422	Nehe Shi	Heilongjiang	68.2116	3401.74	1165.26	56.0169	0	12541.7	10688.1	21720.2	707340	2.6368e+06	652929	1206.04	174973	1.78753e+09	543673	230785	2.60172e+06	27637.9	5779.87
1423	Xinqing Qu	Heilongjiang	272.398	13584.6	4653.39	223.699	0	767.86	654.375	1329.81	1817.13	349.448	1677.35	0	63154.3	1.08976e+08	81728.6	921556	6680.67	3.5	0
1424	Wuying Qu	Heilongjiang	255.719	12752.8	4368.45	210.002	0	844.646	719.813	1462.79	11606.9	0	10714.1	0	0	1.19868e+08	28626	865074	42699.1	0	0
1425	Bei'an Shi	Heilongjiang	545.444	27201.5	9317.84	447.931	0	12337	10513.6	21365.6	409990	1.66259e+06	378452	0	0	1.76034e+09	97231.1	1.84531e+06	1.50799e+06	17426.7	5408.93
1426	Nancha Qu	Heilongjiang	751.074	37456.4	12830.6	616.799	0	2969.06	2530.25	5141.93	39272.7	1092.02	36251.7	0	327197	4.24319e+08	127478	2.54096e+06	144491	11.3	0.017654
1427	Fujin Shi	Heilongjiang	57.7558	2880.31	986.644	47.4303	0	22498.3	19173.2	38963.4	846805	1.84836e+06	781666	1458.69	157867	3.21041e+09	507514	195411	3.11469e+06	19373.7	22.1494
1428	Beilin Qu	Heilongjiang	1.892	94.3549	32.3211	1.55375	0	17200.1	14658	29787.7	331285	428641	305802	0	18969.7	2.45299e+09	327230	6467.9	1.21849e+06	4492.9	2456.62
1429	Huanan Xian	Heilongjiang	396.324	19764.9	6770.42	325.47	0	12797.7	10906.3	22163.5	374010	730739	345240	0	182899	1.82518e+09	395945	1.34082e+06	1.37566e+06	7659.2	4.16976
1430	Qinggang Xian	Heilongjiang	1.19495	59.5926	20.4133	0.981317	0	7806.58	6652.81	13519.7	258396	536097	238519	93183.2	425988	1.11468e+09	270216	4115.2	950451	5619	2367.52
1431	Ranghulu Qu	Heilongjiang	4.08274	203.608	69.7456	3.35283	0	37113.2	31628.1	64274.2	18262.1	153975	16857.4	225764	460939	5.29444e+09	1.39803e+07	13833.8	67163.1	1614.1	1056.47
1432	Mishan Shi	Heilongjiang	293.409	14632.5	5012.32	240.954	0	14538.2	12389.5	25177.7	625138	1.10958e+06	577050	2397.83	245741	2.07345e+09	299280	992674	2.29937e+06	11630.3	20.5937
1433	Bin Xian	Heilongjiang	299.932	14957.7	5123.75	246.311	0	33248.3	28334.4	57580.8	339667	260208	313539	0	15219.1	4.74235e+09	1.34061e+06	1.01477e+06	1.24936e+06	2727.5	1075.29
1434	Songbei Qu	Heilongjiang	1.3941	69.5247	23.8156	1.14487	0	23266.2	19827.6	40293.3	52151.6	75437	48139.9	866.396	49397.5	3.31972e+09	270741	4753.49	191834	790.6	668.658
1435	Xi'an Qu (Mudanjiang Shi)	Heilongjiang	20.812	1037.9	355.532	17.0913	0	4888.71	4166.19	8466.46	16694.9	16555.1	15410.6	0	154.731	6.97436e+08	0	70420.6	61446.1	173.7	0
1436	Fuyuan Xian	Heilongjiang	271.452	13537.4	4637.23	222.923	0	3762.52	3206.44	6516.07	361677	63337.4	333855	0	16495.4	5.3819e+08	28888	918312	1.33029e+06	664.1	15.4937
1437	Tiefeng Qu	Heilongjiang	0.946	47.1775	16.1606	0.776876	0	11569.1	9859.25	20035.8	6246.38	47306.5	5765.89	96321.6	272746	1.65215e+09	414932	3260.82	22964.4	495.7	636.904
1438	Jiguan Qu	Heilongjiang	4.92916	245.819	84.205	4.04793	0	5016.69	4275.25	8688.09	7268.51	2533.5	6709.4	0	7340.97	7.14515e+08	0	16701.7	26693.7	26.4	0.386943
1439	Xiangyang Qu (Hegang Shi)	Heilongjiang	0.049789	2.48302	0.850556	0.040888	0	1305.36	1112.44	2260.68	113.571	0	104.834	0	0	1.87355e+08	0	216.568	431.221	0	0.03498
1440	Taoshan Shi	Heilongjiang	8.11568	404.733	138.641	6.66478	0	4120.85	3511.81	7136.65	2203.27	0	2033.79	0	0	5.8839e+08	0	27540.2	8115.4	0	0.188541
1441	Baoshan Qu (Shuangyashan Shi)	Heilongjiang	48.6443	2425.91	830.993	39.9478	0	6654.79	5671.25	11525	53537.2	111736	49418.9	0	13867.1	9.50011e+08	0	164585	196949	1171.4	1.40918
1442	Lishu Qu	Heilongjiang	55.9136	2788.44	955.174	45.9175	0	2431.56	2072.19	4211.07	16104.3	0	14865.5	0	35380.4	3.46041e+08	0	189218	59233.9	0	1.09681
1443	Gucheng Xian	Hubei	5721.28	180013	27394.8	6687.94	17652.6	0	0	0	84127.1	71551.8	154580	0	168806	4.58955e+09	1.24059e+06	1.96971e+06	469362	93.6	1.29384
1444	Zhongxiang Shi	Hubei	3548.5	111649	16991	4148.06	10948.7	0	0	0	355094	383895	652469	2364.34	20520.8	6.19989e+09	1.14496e+06	1.22166e+06	1.98121e+06	502.2	0
1445	Dongxihu Qu	Hubei	8.11241	255.246	38.844	9.48308	25.0303	0	0	0	32020.3	58326.9	58835.8	0	17767.9	2.14521e+10	2.49747e+06	2823.75	178634	76.3	507.492
1446	Xiaochang Xian	Hubei	651.246	20490.6	3118.31	761.281	2009.37	0	0	0	100667	45330.5	184972	0	2729.16	1.84817e+09	608326	224240	561688	59.3	808.763
1447	Yingcheng Shi	Hubei	74.1384	2332.67	354.991	86.6648	228.749	0	0	0	116889	139505	214777	0	2782.91	3.88954e+09	794181	25555.6	652184	182.5	1135.41
1448	Dangyang Shi	Hubei	2700.53	84968.7	12930.8	3156.81	8332.29	0	0	0	168639	121924	309866	0	6945.94	7.08682e+09	1.31603e+06	929773	940912	159.5	1423.22
1449	Dianjun Qu	Hubei	1181.26	37166.7	5656.12	1380.84	3644.68	0	0	0	17093.7	0	31409	2912.2	0	1.26721e+09	248353	406713	95365.5	0	249.826
1450	Xingshan Xian	Hubei	5380.1	169278	25761.2	6289.13	16599.9	0	0	0	44620.1	0	81987.5	0	159343	1.56541e+09	222954	1.85231e+06	248978	0	0
1451	Xishui Xian	Hubei	1450.54	45639.5	6945.53	1695.63	4475.55	0	0	0	189495	2978.06	348188	0	0	3.34861e+09	616367	499409	1.05728e+06	3.9	0
1452	Huarong Qu	Hubei	10.5912	333.238	50.7131	12.3807	32.6784	0	0	0	37030.2	8561.92	68041.3	0	5753.25	3.75668e+09	482798	3642.71	206585	11.2	0
1453	Qianjiang Shi	Hubei	42.3648	1332.95	202.852	49.5228	130.714	0	0	0	243553	234601	447518	0	0	8.89972e+09	1.48796e+06	14549	1.35891e+06	306.9	2052.97
1454	Xian'an Qu	Hubei	2200.27	69228.5	10535.4	2572.02	6788.76	0	0	0	70298.2	47394.2	129170	67082.5	444348	3.7911e+09	737231	757504	392234	62	0
1455	Hannan Qu	Hubei	2.92948	92.1723	14.027	3.42445	9.0387	0	0	0	21334.3	42731.2	39200.9	0	0	1.73152e+09	0	977.304	119054	55.9	120.788
1456	Junshan Qu	Hunan	19.3352	1248.91	243.214	23.3421	358.198	0	0	0	87263.1	59676.2	87263.1	0	0	2.65704e+09	235658	18890.8	260813	65.2	0
1457	Linli Xian	Hunan	462.156	29851.9	5813.37	557.93	8561.77	0	0	0	171687	131256	171687	0	63513.3	2.3212e+09	155235	450268	513133	143.4	1101.67
1458	Cili Xian	Hunan	1770.95	114390	22276.4	2137.95	32808.1	0	0	0	288936	9885.78	288936	13093.6	973778	2.39305e+09	144119	1.72537e+06	863557	10.8	0.17138
1459	Miluo Shi	Hunan	598.391	38651.7	7527.05	722.399	11085.6	0	0	0	232605	30018.9	232605	0	16048	6.57745e+09	964879	583039	695190	32.8	754.964
1460	Furong Qu	Hunan	1.88907	122.02	23.7623	2.28055	34.9964	0	0	0	1735.27	0	1735.27	0	0	1.19899e+10	0	1791.74	5169	0	0
1461	Yuelu Qu	Hunan	33.3365	2153.3	419.334	40.245	617.583	0	0	0	5310.98	0	5310.98	0	43.4635	1.26517e+10	0	32483.1	15879.9	0	0
1462	Lianyuan Shi	Hunan	813.078	52518.9	10227.6	981.577	15062.9	0	0	0	160591	82103.3	160591	0	73352.9	4.41057e+09	1.09101e+06	792203	479976	89.7	0.59501
1463	Xupu Xian	Hunan	1970.41	127274	24785.4	2378.75	36503.3	0	0	0	164088	53543.6	164088	0	118220	2.06001e+09	169803	1.91979e+06	490419	58.5	0
1464	Hengdong Xian	Hunan	836.636	54040.5	10523.9	1010.02	15499.3	0	0	0	124611	52261.9	124611	1829.75	110363	3.79422e+09	526707	815118	372427	57.1	0
1465	Huitong Xian	Hunan	1608.6	103904	20234.3	1941.96	29800.5	0	0	0	109401	13639	109401	7652.8	57364.7	9.4207e+08	44080.4	1.56724e+06	326985	14.9	0
1466	Changning Shi	Hunan	612.726	39577.6	7707.36	739.704	11351.2	0	0	0	94401.3	201094	94401.3	0	65626.3	4.37525e+09	313286	596998	282149	219.7	0
1467	Luxi Xian	Hunan	762.962	49281.8	9597.16	921.075	14134.4	0	0	0	30354.1	0	30354.1	0	107122	8.59757e+08	196936	743352	90702.8	0	0
1468	Anxiang Xian	Hunan	2.44468	157.908	30.7512	2.9513	45.2895	0	0	0	249314	36611.6	249314	0	0	2.32825e+09	212863	2414.66	745131	40	1106.01
1469	Taojiang Xian	Hunan	1501.26	96970.1	18884	1812.37	27811.8	0	0	0	188145	13086.8	188145	0	9711.43	3.36772e+09	214957	1.46267e+06	562313	14.3	0
1470	Yongshun Xian	Hunan	1871.18	120864	23537.2	2258.95	34665	0	0	0	147629	0	147629	9880.41	1.23463e+06	9.65034e+08	64917	1.82305e+06	441239	0	0
1471	Lingling Qu	Hunan	591.612	38213.8	7441.78	714.215	10960	0	0	0	99948.9	38899	99948.9	0	592056	3.02666e+09	233704	576366	298714	42.5	0
1472	Hecheng Qu	Hunan	278.916	18015.9	3508.43	336.717	5167.12	0	0	0	24990.5	23248.7	24990.5	0	1228.42	3.99259e+09	223913	271720	74690.3	25.4	0
1473	Shaoyang Xian	Hunan	554.498	35816.5	6974.92	669.409	10272.5	0	0	0	123704	86402	123704	9002.35	52705.6	2.14437e+09	414965	540231	369725	94.4	0.421201
1474	Shifeng Qu	Hunan	49.3381	3186.88	620.614	59.5627	914.024	0	0	0	7848.15	8880.11	7848.15	0	6353.17	4.93036e+09	2.97709e+06	48064	23447.3	9.7	0
1475	Shaoshan Shi	Hunan	115.456	7457.58	1452.29	139.382	2138.9	0	0	0	16840	0	16840	0	0	1.12923e+09	493538	112541	50347.5	0	0
1476	Shigu Qu	Hunan	21.002	1356.58	264.18	25.3544	389.078	0	0	0	6349.51	0	6349.51	0	6250.83	1.73723e+09	0	20417.9	18969.6	0	0
1477	Taonan Shi	Jilin	7.21867	812.106	609.41	0	0	0	0	0	251976	1.06381e+06	370405	634958	631852	2.15902e+09	318526	26688.6	584523	7598.2	3082.05
1478	Fuyu Shi	Jilin	9.27008	1042.89	782.593	0	0	0	0	0	592491	769252	870961	369379	117085	6.05481e+09	1.4277e+06	34263.6	1.37444e+06	5494.4	4128.52
1479	Shulan Shi	Jilin	593.324	66749.5	50089.2	0	0	0	0	0	511842	79230.3	752408	0	2647.38	3.37533e+09	968888	2.19439e+06	1.18735e+06	565.9	106.341
1480	Kuancheng Qu	Jilin	0.19353	21.7723	16.3381	0	0	0	0	0	34090.5	43985.4	50113.1	0	2081.7	4.23493e+09	0	740.423	79069.6	314.2	236.309
1481	Changling Xian	Jilin	24.7331	2782.5	2088	0	0	0	0	0	569430	765461	837063	1.35871e+06	612085	4.70908e+09	1.74559e+06	91503	1.32094e+06	5467.3	5157.87
1482	Huadian Shi	Jilin	1063.14	119604	89751.5	0	0	0	0	0	443974	21082.2	652641	0	83889.5	4.05635e+09	1.68884e+06	3.93198e+06	1.0299e+06	150.6	1.35864
1483	Yitong Manzu Zizhixian	Jilin	119.466	13440	10085.5	0	0	0	0	0	375761	132455	552369	0	9282.1	2.78652e+09	674214	441847	871667	946.1	0.397705
1484	Yanji Shi	Jilin	126.511	14232.5	10680.2	0	0	0	0	0	36512.2	18735.3	53672.9	0	17480.7	3.10033e+09	5612.35	467891	84703.9	133.8	0.218186
1485	Antu Xian	Jilin	1642.72	184808	138681	0	0	0	0	0	108193	8592.05	159044	0	462651	1.18647e+09	246707	6.07555e+06	250963	61.4	0.440886
1486	Jiangyuan Qu	Jilin	223.527	25147	18870.5	0	0	0	0	0	45839.4	849.763	67383.9	0	29221.3	1.36578e+09	1.64435e+06	826710	106331	6.1	0
1487	Ji'an Shi	Jilin	664.292	74733.4	56080.4	0	0	0	0	0	122176	4882.77	179599	0	0	1.60063e+09	357614	2.45684e+06	283425	34.9	0
1488	Hunchun Shi	Jilin	1155.08	129948	97513.7	0	0	0	0	0	117020	77503.8	172020	583.708	102743	5.84819e+08	787939	4.27199e+06	271461	553.6	1.19515
1489	Erdaojiang Qu	Jilin	50.879	5723.93	4295.28	0	0	0	0	0	22857.2	0	33600.1	0	4654.9	1.58151e+09	0	188190	53040.8	0	0
1490	Tiedong Qu (Siping Shi)	Jilin	18.366	2066.19	1550.48	0	0	0	0	0	39558.8	7742.29	58151.4	0	3293.57	1.59478e+09	1.53663e+06	67906.3	91755.4	55.3	9.72002
1491	Longshan Qu	Jilin	11.3989	1282.39	962.312	0	0	0	0	0	25403.8	0	37343.7	0	6640.5	2.01916e+09	1.95061e+06	42145.7	58942.7	0	0
1492	Xiangshui Xian	Jiangsu	7.79179	190.46	103.488	10.1048	17.3348	28052.5	23906.5	48582.4	175362	76291.7	277657	0	18048.6	4.0037e+09	989283	347.719	763283	142.6	6.7876
1493	Shuyang Xian	Jiangsu	66.4688	1624.74	882.817	86.2005	147.877	70566.4	60137.1	122210	360333	209458	570527	0	13490.1	1.00668e+10	2.62602e+06	2970.94	1.56836e+06	391.5	0
1494	Pizhou Shi	Jiangsu	423.195	10344.4	5620.74	548.824	941.505	82852.1	70607.1	143487	273928	384940	433720	0	1434.05	1.18195e+10	2.07827e+06	18915.7	1.19228e+06	719.5	0.510613
1495	Chuzhou Qu	Jiangsu	41.9273	1024.86	556.865	54.3737	93.2779	43153.7	36775.9	74735.3	235646	57458.1	373106	0	3244.34	6.15476e+09	3.53362e+06	1873.12	1.02568e+06	107.4	2519.77
1496	Sihong Xian	Jiangsu	192.039	4694.13	2550.6	249.047	427.239	41234.1	35139.9	71410.8	353928	432772	560385	0	2197.3	5.8812e+09	1.80352e+06	8582.68	1.5405e+06	808.9	395.243
1497	Xinghua Shi	Jiangsu	13.1983	322.616	175.296	17.1164	29.3631	83415.2	71086.9	144462	357885	202827	566651	0	0	1.19023e+10	3.58082e+06	591.104	1.55771e+06	379.1	4154.03
1498	Rudong Xian	Jiangsu	11.3962	278.564	151.36	14.7792	25.3537	79089.6	67400.6	136970	284059	54037.8	449760	194973	360785	1.12849e+10	3.11349e+06	508.544	1.23638e+06	101	0
1499	Xishan Qu	Jiangsu	57.8289	1413.55	768.065	74.9958	128.655	74354.5	63365.3	128770	36031	14395	57049.1	0	1861.3	1.0607e+10	1.7163e+07	2584.46	156844	26.9	0
1500	Gusu Qu	Jiangsu	0	0	0	0	0	35833.5	30537.5	62057.8	522.188	0	826.798	0	0	5.11337e+09	0	0	2287.02	0	0
1501	Yizheng Shi	Jiangsu	177.462	4337.82	2357	230.143	394.81	48068.1	40963.9	83246.1	122378	78806.9	193765	0	8992.16	6.85824e+09	1.94701e+06	7931	532651	147.3	143.035
1502	Jinhu Xian	Jiangsu	16.5907	405.537	220.352	21.5158	36.9102	23522.1	20045.7	40736.5	167994	9686.59	265990	0	0	3.35709e+09	989332	742.735	731200	18.1	2287.09
1503	Jintan Qu	Jiangsu	750.238	18338.6	9964.43	972.953	1669.1	59765.1	50932.2	103504	73001.9	21992.8	115586	0	5509.79	8.52724e+09	2.08218e+06	33534.4	317721	41.1	0
1504	Jianye Qu	Jiangsu	0	0	0	0	0	37829.9	32238.9	65515.3	3376.82	0	5346.63	0	2601.12	5.39851e+09	0	0	14718	0	0
1505	Chongchuan Qu	Jiangsu	0	0	0	0	0	33837	28836.1	58600.3	3655.32	12306.2	5787.59	0	0	4.82896e+09	0	0	15896.6	23	0
1506	Gungling Qu	Jiangsu	0	0	0	0	0	56847.3	48445.6	98450.3	20910.7	4978.19	33108.7	0	8541.42	8.11066e+09	0	0	91038.2	9.3	37.2871
1507	Xinbei Qu	Jiangsu	21.5202	526.032	285.824	27.9086	47.8772	130383	111113	225802	30820.7	20435	48799.4	0	4388.71	1.86006e+10	1.23878e+07	961.071	134171	38.2	0
1508	Gaogang Qu	Jiangsu	16.5907	405.537	220.352	21.5158	36.9102	49373.4	42076.3	85506.8	28813.2	7919.85	45620.9	0	2631.23	7.04216e+09	7.07308e+06	742.735	125399	14.8	0
1509	Yunlong Qu	Jiangsu	52.6343	1286.58	699.073	68.2593	117.099	38418.6	32740.6	66534.8	9527.03	0	15084.5	2140.89	4277.97	5.47953e+09	0	2353.78	41490.7	0	0
1510	Yugan Xian	Jiangxi	304.455	15232.7	4593.84	352.139	7645.41	0	0	0	148869	30046.2	368936	0	377039	1.97069e+09	285456	389320	877009	86.9	0
1511	Anyi Xian	Jiangxi	164.741	8242.38	2485.72	190.542	4136.93	0	0	0	46565.1	0	115401	0	12736	1.46492e+09	296837	210650	274325	0	0
1512	Yiyang Xian	Jiangxi	954.054	47733.7	14395.4	1103.48	23958	0	0	0	37926.8	6221.95	93992.6	0	302910	1.46152e+09	595136	1.22003e+06	223437	18	0
1513	Linchuan Qu	Jiangxi	546.512	27343.3	8246.15	632.105	13723.9	0	0	0	93150.6	37752.7	230852	0	223142	5.45208e+09	942931	698949	548768	109.2	0
1514	Zhangshu Shi	Jiangxi	169.216	8466.27	2553.24	195.718	4249.3	0	0	0	82677.7	11238.5	204897	0	260572	4.83722e+09	739358	216376	487059	32.5	0
1515	Yifeng Xian	Jiangxi	974.854	48774.3	14709.3	1127.53	24480.3	0	0	0	55998.4	81284.2	138779	0	56117.9	1.56276e+09	429273	1.2467e+06	329891	235.1	0
1516	Jishui Xian	Jiangxi	1350.24	67556	20373.4	1561.72	33907	0	0	0	88676	55802.5	219762	0	253283	2.01614e+09	557604	1.72669e+06	522389	161.4	0
1517	Anyuan Qu	Jiangxi	55.2727	2765.43	833.993	63.9294	1387.99	0	0	0	7532.37	9022.71	18667.2	3541.7	0	3.14311e+09	1.83186e+06	70647.6	44360.6	26.1	0
1518	Ningdu Xian	Jiangxi	2317.56	115953	34968.9	2680.53	58197.9	0	0	0	82631.8	126992	204783	11292	782435	2.06446e+09	436144	2.96372e+06	486793	367.3	0
1519	Gan Xian	Jiangxi	1422.75	71183.8	21467.5	1645.58	35727.8	0	0	0	48129.7	210004	119278	5306.06	641093	2.13822e+09	770756	1.81948e+06	283537	607.4	0
1520	De'an Xian	Jiangxi	508.31	25432	7669.73	587.92	12764.5	0	0	0	37672	6190.93	93361.1	0	82738.4	1.32919e+09	269475	650003	221932	17.9	0
1521	Xihu Qu (Nanchang Shi)	Jiangxi	0	0	0	0	0	0	0	0	168.179	0	416.791	0	0	6.06478e+09	9.87102e+06	0	980.21	0	0
1522	Chaoyang Xian	Liaoning	637.773	32001.8	4629.49	386.664	0	0	0	0	245315	5492.21	250271	349977	2.12866e+06	2.40262e+09	483431	212189	669721	72.4	1.82239
1523	Laobian Qu	Liaoning	17.075	856.776	123.944	10.3521	0	0	0	0	8428.66	20043.4	8598.94	0	0	3.81107e+09	3.27972e+06	5675.45	23007.1	264.2	195.471
1524	Pulandian Shi	Liaoning	1268.39	63644.6	9207.06	768.991	0	0	0	0	263930	34461.2	269262	6865.23	23735.9	1.10714e+10	5.55299e+06	422009	720540	454.2	0
1525	Shuncheng Qu	Liaoning	284.737	14287.3	2066.86	172.628	0	0	0	0	8221.96	1165.72	8388.06	0	6396.59	3.27133e+09	4.53943e+06	94723.4	22436.6	15.4	0.253675
1526	Xinmin Shi	Liaoning	156.213	7838.35	1133.92	94.7075	0	0	0	0	471017	675670	480533	1319.48	31054	7.86497e+09	3.14268e+06	51952.8	1.28587e+06	8905.5	4274.06
1527	Xiuyan Manzu Zizhixian	Liaoning	6737.11	338050	48903.6	4084.52	0	0	0	0	227114	15461.7	231703	0	171745	3.36217e+09	1.05347e+06	2.24144e+06	620024	203.8	0
1528	Panshan Xian	Liaoning	19.267	966.768	139.856	11.6811	0	0	0	0	180412	119037	184057	89263.4	1194.87	3.91345e+09	969370	6402.55	492528	1568.9	3256.44
1529	Linghe Qu	Liaoning	10.1527	509.435	73.6967	6.15529	0	0	0	0	3146.39	376.973	3209.96	0	0	1.38455e+09	2.79065e+06	3364.05	8590.42	5	0
1530	Baita Qu	Liaoning	0.230743	11.5781	1.67492	0.139893	0	0	0	0	401.912	400.172	410.031	0	0	2.58111e+09	0	71.9146	1099.39	5.3	0
1531	Qianshan Qu	Liaoning	508.903	25535.4	3694.05	308.534	0	0	0	0	18958.7	32622.7	19341.7	0	0	6.02154e+09	8.74603e+06	169327	51757.7	430	0
1532	Longgang Qu	Liaoning	58.6087	2940.83	425.431	35.5328	0	0	0	0	1550.23	597.358	1581.55	10902.6	0	7.06131e+08	0	19486.4	4217.8	7.9	0
1533	Gongchangling Qu	Liaoning	443.142	22235.7	3216.69	268.664	0	0	0	0	14549.2	0	14843.1	3495.3	2111.49	8.45624e+08	376057	147447	39722.6	0	0
1534	Taiping Qu	Liaoning	49.9558	2506.65	362.621	30.2868	0	0	0	0	4822.94	0	4920.37	0	1209.24	2.74601e+07	0	16620.9	13168.7	0	0
1535	Zhen'an Qu	Liaoning	744.723	37368.2	5405.82	451.504	0	0	0	0	38089.7	869.938	38859.2	0	27730	1.35676e+09	0	247776	103970	11.5	0
1536	Pingshan Qu	Liaoning	290.505	14576.8	2108.73	176.125	0	0	0	0	7418.14	0	7568	0	3576	1.13762e+09	0	96640	20257.3	0	0
1537	Heping Qu (Shenyang Shi)	Liaoning	1.03834	52.1013	7.53716	0.629518	0	0	0	0	34.4496	0	35.1455	0	0	1.24553e+10	0	352.792	82.5355	0	2.58875
1538	Diaobingshan Shi	Liaoning	67.3769	3380.79	489.078	40.8487	0	0	0	0	37354.8	120463	38109.5	0	0	1.446e+09	797773	22431.7	101971	1587.7	235.666
1539	Yinzhou Shi	Liaoning	128.178	6431.61	930.42	77.7105	0	0	0	0	8727.22	17474.2	8903.53	0	11880.9	1.04501e+09	0	42630.6	23817.6	230.3	0.105214
1540	Hailaer Qu	Inner-Monglia	0.795942	44.0911	17.2227	0.630437	0	29383.5	25040.8	50887.4	75497.2	241627	92919.7	0	0	4.19059e+09	1.20974e+06	1694.93	93471.2	1504.8	270.494
1541	Xi Ujimqin Qi	Inner-Monglia	191.858	10628	4151.45	151.964	0	13258.4	11298.9	22961.4	17673.6	15538	21752.1	0	0	1.89217e+09	3.07952e+06	413753	21875.4	96.8	8513.16
1542	Abag Qi	Inner-Monglia	0.253254	14.029	5.47994	0.200594	0	7473.84	6369.25	12943.5	7277.37	0	8956.76	0	0	1.06454e+09	1.99864e+06	519.277	9004.5	0	9992.23
1543	Erenhot Shi	Inner-Monglia	1.08538	60.1243	23.4855	0.859686	0	8881.58	7568.94	15381.5	1888.89	0	2324.79	0	0	1.2669e+09	1.38532e+06	2376.39	2345.2	0	1326.69
1544	Guyang Xian	Inner-Monglia	6.259	346.717	135.433	4.95753	0	15562	13262	26950.8	27484.2	767.307	33826.6	0	0	2.21977e+09	3.52459e+06	13472.8	34034.9	4.8	7.62075
1545	Linhe Qu	Inner-Monglia	2.02603	112.232	43.8395	1.60475	0	30663.2	26131.4	53103.8	53914	117536	66355.7	0	0	4.37374e+09	4.82496e+06	4390.79	66745.5	732	0
1546	Donghe Qu	Inner-Monglia	0	0	0	0	0	29255.5	24931.7	50665.8	16209.4	0	19950	0	0	4.17281e+09	0	0	20070.6	0	0.10185
1547	Hainan Qu	Inner-Monglia	1.15773	64.1326	25.0512	0.916999	0	21346.5	18191.6	36968.7	366.065	0	450.541	0	0	3.04495e+09	1.09005e+07	2467.87	457.296	0	320.315
1548	Saihan Qu	Inner-Monglia	11.107	615.272	240.335	8.79746	0	74124.1	63169	128371	33136.2	33772.2	40783	0	0	1.05736e+10	2.45867e+06	23962.4	41027.2	210.3	0
1549	Dongsheng Qu	Inner-Monglia	9.18951	509.052	198.844	7.27868	0	103533	88231.6	179303	5695.97	1513.3	7010.42	0	0	1.47703e+10	1.48747e+07	19840.6	7045.39	9.4	2891.83
1550	Kailu Xian	Inner-Monglia	4.95655	274.568	107.25	3.9259	0	24750.7	21092.7	42864.2	341026	129899	419724	0	0	3.53261e+09	4.51458e+06	10724.3	422246	809	3898.29
1551	Qahar Youyi Qianqi	Inner-Monglia	4.66712	258.534	100.987	3.69665	0	30330.5	25847.8	52527.5	45670.3	35328.1	56209.5	0	0	4.32747e+09	5.39099e+06	10096.6	56549.9	220	6.80462
1552	Holingol Shi	Inner-Monglia	1.77278	98.203	38.3596	1.40416	0	15766.7	13436.5	27305.4	9180.91	3740.62	11299.6	0	0	2.24766e+09	7.32942e+06	3806.47	11367	23.3	345.814
1553	Gangca Xian	Qinghai	5.08398	3017.81	85.7014	87.1539	0	0	0	0	11726.1	0	17450.3	0	0	3.45576e+08	51218	64410.1	23893.5	0	0
1554	Huangzhong Xian	Qinghai	8.55357	5077.34	144.189	146.633	0	0	0	0	35252.4	33958	52461.4	674949	690637	2.98865e+09	2.18139e+06	108371	71831.9	208.8	0
1555	Xinghai Xian	Qinghai	12.5839	7469.73	212.129	215.724	0	0	0	0	4179.55	975.704	6219.86	2.75646e+06	6.81238e+06	1.50286e+08	143238	159434	8515.97	6	0
1556	Tengzhou Shi	Shandong	978.73	10946.4	5679.23	223.511	0	111519	95037.1	193133	312393	71745.9	242973	33493.7	265533	1.59084e+10	6.898e+06	13020	574797	262.5	0
1557	Ju Xian	Shandong	3296.03	36863.7	19125.7	752.709	0	32634.1	27810.9	56516.9	326401	7901.75	253867	35828.2	191737	4.65591e+09	2.54874e+06	43848.1	600564	28.9	0
1558	Xintai Shi	Shandong	3427.55	38334.7	19888.9	782.745	0	83901.5	71501.4	145304	242213	85028.9	188388	210545	274588	1.19707e+10	3.36108e+06	45599	445661	311.1	0
1559	Linqu Xian	Shandong	10285.4	115035	59682.7	2348.87	0	27233.4	23208.5	47163.9	225597	31216.3	175464	89361.7	426971	3.88383e+09	841404	136831	415074	114.2	0
1560	Gaomi Shi	Shandong	141.355	1580.95	820.234	32.281	0	64449.1	54923.9	111615	433301	145974	337012	2445.24	12189.3	9.19637e+09	4.96898e+06	1881.72	797277	534.1	0
1561	Hanting Qu	Shandong	35.646	398.675	206.842	8.14043	0	21730.4	18518.8	37633.6	137751	3201.03	107140	159639	15561	3.10003e+09	1.82931e+06	475.633	253480	11.7	1297.77
1562	Qixia Shi	Shandong	14383.2	160866	83460.6	3284.66	0	27924.5	23797.4	48360.8	190266	56685.9	147985	132000	983317	3.98428e+09	1.68391e+06	191344	350058	207.4	0
1563	Dingtao Xian	Shandong	149.345	1670.31	866.595	34.1056	0	10263.7	8746.81	17775.1	239122	26566	185984	0	2660.82	1.46385e+09	611500	1986.9	439996	97.2	0
1564	Dongming Xian	Shandong	1183.39	13235.3	6866.78	270.248	0	30586.4	26065.9	52970.8	382488	237179	297491	8710.12	3580.03	4.36442e+09	2.58714e+06	15742.1	703773	867.8	1300.26
1565	Yuncheng Xian	Shandong	394.257	4409.49	2287.74	90.036	0	34502.5	29403.3	59752.8	436619	310626	339593	7591.46	11406.9	4.92137e+09	1.45927e+06	5247.03	803336	1136.5	0
1566	Qihe Xian	Shandong	231.699	2591.39	1344.47	52.9128	0	45559.7	38826.3	78902.1	393660	134141	306180	10653.9	0	6.49956e+09	2.43714e+06	3081.34	724293	490.8	261.964
1567	Zhangqiu Shi	Shandong	8295.39	92778	48135.3	1894.41	0	96571.2	82298.6	167246	248934	119736	193615	21987.7	205515	1.37769e+10	5.80637e+06	110355	458037	438.1	0
1568	Dongying Qu	Shandong	174.85	1955.57	1014.59	39.9302	0	45201.4	38520.9	78281.5	126920	34568.6	98715.2	160688	138889	6.44732e+09	1.26055e+07	2324.64	233510	126.5	2003.02
1569	Zhanhua Xian	Shandong	250.444	2801.04	1453.24	57.1936	0	12055.4	10273.7	20878	231126	40995.8	179765	229634	49445.5	1.71909e+09	1.35141e+06	3329.86	425282	150	2923.84
1570	Feicheng Shi	Shandong	1042.03	11654.4	6046.55	237.967	0	75531.9	64368.7	130809	261438	57921	203341	30957.1	136752	1.07763e+10	2.09731e+06	13862.8	481016	211.9	0
1571	Zhangdian Qu	Shandong	173.313	1938.39	1005.68	39.5793	0	94395.6	80444.5	163478	23563.5	25368.8	18327.1	0	22078.9	1.34652e+10	5.33841e+06	2303.8	43333.8	92.8	0
1572	Shanghe Xian	Shandong	0	0	0	0	0	18787	16010.4	32536	236996	65784.9	184330	79771.9	3764.55	2.67877e+09	775916	0	436080	240.7	2056.24
1573	Lanshan Qu	Shandong	250.444	2801.04	1453.24	57.1936	0	85846.8	73159.1	148673	72590.2	104298	56459.1	32245.4	91945.9	1.22459e+10	5.71989e+06	3332.61	133569	381.6	0
1574	Laizhou Shi	Shandong	4411.5	49339.5	25598.4	1007.45	0	80395	68513.1	139231	266401	152288	207200	217595	244888	1.14709e+10	4.91968e+06	58686.5	490188	557.2	183.923
1575	Jimo Shi	Shandong	2621.52	29319.8	15211.8	598.673	0	125801	107208	217867	368396	56572.5	286530	40777.3	85963.9	1.79482e+10	8.87192e+06	34873.9	677822	207	0
1576	Shanyin Xian	Shanxi	47.8321	3485.61	123.344	9.4693	0	0	0	0	65315.2	66184	50800.7	0	0	2.1664e+09	1.42089e+06	42186.9	127772	389.8	4.54462
1577	Shenchi Xian	Shanxi	69.6665	5076.72	179.648	13.7919	0	0	0	0	42070	12922.5	32721.1	223950	228578	3.25332e+08	159236	61449.5	82296.7	76.1	2.3626
1578	Xinfu Qu	Shanxi	128.789	9385.1	332.106	25.4963	0	0	0	0	112598	391952	87576.4	493550	251073	1.79838e+09	1.61456e+06	113599	220258	2308.4	0
1579	Qingxu Xian	Shanxi	32.5593	2372.66	83.9601	6.44575	0	0	0	0	60727.1	13650.7	47232.2	15601.3	92659.8	1.87524e+09	0	28721.4	118791	80.4	389.949
1580	Lishi Qu	Shanxi	395.712	28836.3	1020.42	78.339	0	0	0	0	39776	7147.16	30936.9	292886	131744	1.09002e+09	1.36557e+06	349025	77808.1	42.1	15.9108
1581	Qin Xian	Shanxi	189.134	13782.5	487.715	37.4427	0	0	0	0	111104	29306.7	86414.5	908.863	419331	3.76832e+08	245591	166827	217339	172.6	850.542
1582	Jiexiu Shi	Shanxi	112.317	8184.75	289.63	22.2354	0	0	0	0	42999.8	13803.2	33444.3	127105	40849.4	2.18182e+09	1.69402e+06	99058.1	84107.3	81.3	476.503
1583	Gu Xian	Shanxi	437.39	31873.4	1127.89	86.5899	0	0	0	0	58456	1968.01	45465.7	40437.3	290786	7.08609e+08	1.97787e+06	385783	114346	11.6	771.173
1584	Wenxi Xian	Shanxi	97.8363	7129.51	252.289	19.3686	0	0	0	0	107461	17183.7	83581.1	22706.2	173313	9.84127e+08	1.51834e+06	86294.4	210207	101.2	0
1585	Nanjiao Qu	Shanxi	63.9421	4659.57	164.886	12.6586	0	0	0	0	2301.66	7692.51	1790.18	0	0	9.06508e+09	1.40927e+07	56404.9	4503.16	45.3	50.4566
1586	Loufan Xian	Shanxi	192.052	13995.2	495.242	38.0205	0	0	0	0	23923.5	765.525	18607.2	34957.2	345231	2.15038e+08	209723	169402	46793.2	4.5	6.10232
1587	Jiaoqu (Changzhi Shi)	Shanxi	14.232	1037.11	36.6997	2.8175	0	0	0	0	19167.8	28541.2	14908.3	6779.31	2301.7	2.81075e+09	4.3871e+06	12561.2	37488.1	168.1	167.228
1588	Pu Xian	Shanxi	327.177	23842	843.685	64.7711	0	0	0	0	34875.4	8539.33	27125.3	717939	187454	8.21199e+08	364756	288585	68217.8	50.3	999.872
1589	Gaoping Shi	Shanxi	54.0091	3935.74	139.272	10.6922	0	0	0	0	120143	29831.8	93444.8	3782.56	89208.3	3.08206e+09	4.68439e+06	47629.1	235011	175.7	635.429
1590	Jiaokou Xian	Shanxi	477.122	34768.7	1230.34	94.4556	0	0	0	0	25836.5	0	20095	355551	175117	5.71065e+08	1.44322e+06	420836	50545.5	0	450.672
1591	Xinghualing Qu	Shanxi	11.8562	863.983	30.5734	2.34717	0	0	0	0	3818.31	0	2969.8	69298.7	3929.51	8.47315e+09	2.45185e+07	10457.8	7466.44	0	41.8643
1592	Chengqu (Yangquan Shi)	Shanxi	0	0	0	0	0	0	0	0	15.2428	0	11.8555	0	16.251	6.61662e+08	0	0	25.0235	0	9.18642
1593	Suide Xian	Shaanxi	5.35194	5092.11	33.0693	110.25	180.385	0	0	0	20015.2	13705.6	29785.9	24775.8	520468	9.46489e+08	201913	37562.7	133011	35.5	2055.6
1594	Zichang Xian	Shaanxi	8.87079	8440.13	54.8122	182.738	298.987	0	0	0	17035.7	0	25352	610955	751013	1.52089e+09	1.21165e+06	62257.5	113225	0	2688.5
1595	Dingbian Xian	Shaanxi	11.6095	11045.9	71.7345	239.156	391.295	0	0	0	17658.6	16755.4	26279	0	0	4.06937e+09	3.5555e+06	81513	117354	43.4	7674.12
1596	Huangling Xian	Shaanxi	196.958	187396	1216.99	4057.33	6638.4	0	0	0	19511.7	8995.44	29036.6	1589.18	667365	1.39298e+09	1.25636e+06	1.38258e+06	129653	23.3	2566.28
1597	Pucheng Xian	Shaanxi	2.68415	2553.84	16.5852	55.2935	90.4685	0	0	0	96162.1	163124	143105	5260.27	61530.2	2.64387e+09	1.4291e+06	18839.9	639070	422.5	455.859
1598	Wangyi Qu	Shaanxi	1.3148	1250.97	8.12407	27.0848	44.3149	0	0	0	4370.53	10577.7	6504.08	0	70779	1.00843e+09	0	9237.14	29043.5	27.4	183.662
1599	Bin Xian	Shaanxi	5.64654	5372.41	34.8897	116.319	190.315	0	0	0	45631.1	28146.2	67906.6	0	638141	2.63687e+09	1.70783e+06	39636.6	303254	72.9	1334.36
1600	Chencang Qu	Shaanxi	111.905	106472	691.456	2305.25	3771.73	0	0	0	57984.8	114167	86291.1	43140.2	1.53491e+06	3.44088e+09	3.50679e+06	785549	385366	295.7	387.354
1601	Lantian Xian	Shaanxi	55.898	53184.2	345.391	1151.5	1884.02	0	0	0	73920.2	60887.7	110005	331224	1.09135e+06	1.84496e+09	478518	392367	491257	157.7	0
1602	Sanyuan Xian	Shaanxi	0.82925	788.991	5.12389	17.0826	27.9496	0	0	0	35722.1	8070.02	53160.4	26929.9	32745.3	3.01891e+09	3.60862e+06	5821.94	237409	20.9	46.0585
1603	Weicheng Qu	Shaanxi	0.343702	327.016	2.12372	7.08027	11.5844	0	0	0	13007.8	4402.49	19357.7	550.894	12902.8	5.81085e+09	0	2418.05	86449.1	11.4	0
1604	Xingping Shi	Shaanxi	0.621938	591.743	3.84292	12.8119	20.9622	0	0	0	46025.6	6949.25	68493.7	3679.78	4389.64	3.37918e+09	0	4357.82	305858	18	0
1605	Fufeng Xian	Shaanxi	2.20952	2102.25	13.6525	45.516	74.471	0	0	0	50188.5	37605.5	74688.8	46809.8	164919	1.77588e+09	1.18638e+06	15491	333534	97.4	18.9856
1606	Ningshan Xian	Shaanxi	316.413	301052	1955.1	6518.12	10664.6	0	0	0	79614.3	0	118479	60837.1	1.84147e+06	4.66106e+08	178878	2.2211e+06	529098	0	0
1607	Liuba Xian	Shaanxi	153.149	145714	946.302	3154.88	5161.85	0	0	0	17591.1	0	26178.5	0	1.82833e+06	2.80257e+08	53451.5	1.07504e+06	116921	0	0
1608	Luueyang Xian	Shaanxi	135.73	129140	838.667	2796.03	4574.73	0	0	0	106704	0	158794	0	2.37936e+06	7.81251e+08	318817	952774	709132	0	0
1609	Yuyang Qu	Shaanxi	1.69123	1609.13	10.45	34.8394	57.0025	0	0	0	17928.5	51157.3	26680.6	0	0	8.18429e+09	4.82474e+06	11888	119149	132.5	7731.85
1610	Huanglong Xian	Shaanxi	211.175	200923	1304.84	4350.21	7117.59	0	0	0	32306.7	0	48077.7	5541.04	1.3106e+06	3.57745e+08	20082.4	1.48238e+06	214706	0	3082.46
1611	Yanta Qu	Shaanxi	0.87835	835.708	5.42728	18.094	29.6045	0	0	0	2449.99	23821.8	3645.99	0	1602.62	2.60607e+10	0	6151.61	16271.4	61.7	0
1612	Hongkou Qu	Shanghai	0	0	0	0	0	0	0	0	0	0	0	0	0	1.2218e+10	0	0	0	0	0
1613	Changning Qu	Shanghai	0	0	0	0	0	0	0	0	0	0	0	0	0	1.75146e+10	0	0	0	0	0
1614	Miyi Xian	Sichuan	920.786	80576.8	7193.22	1345.32	9330.83	0	0	0	52426	248163	40775.7	32693.8	588999	2.04573e+09	251679	711590	243300	342.1	0
1615	Zhaojue Xian	Sichuan	300.182	26268.5	2345.03	438.583	3041.91	0	0	0	48578	0	37782.9	14664.9	3.35422e+06	4.24298e+08	18707.6	231995	225457	0	0
1616	Gong Xian	Sichuan	567.293	49643.1	4431.72	828.848	5748.69	0	0	0	75007.8	5074.39	58339.4	0	94791.1	1.9133e+09	128062	438421	348144	7	382.807
1617	Pingshan Xian	Sichuan	599.589	52469.3	4684.02	876.036	6075.97	0	0	0	115547	0	89869.6	25331.2	113381	6.84747e+08	0	463319	536319	0	558.524
1618	Naxi Qu	Sichuan	462.992	40515.9	3616.92	676.459	4691.76	0	0	0	136503	6672.18	106169	0	0	2.13612e+09	314936	357765	633534	9.2	443.972
1619	Cuiping Qu	Sichuan	179.069	15670.1	1398.9	261.631	1814.61	0	0	0	185207	5515.99	144050	0	15632.1	7.58995e+09	516587	138391	859582	7.6	430.556
1620	Ebian Yizu Zizhixian	Sichuan	995.555	87119.8	7777.32	1454.57	10088.5	0	0	0	52949.9	0	41183.2	25522.4	1.22789e+06	6.38825e+08	50705.8	769339	245744	0	0
1621	Rong Xian	Sichuan	237.469	20780.6	1855.12	346.956	2406.4	0	0	0	251905	216826	195926	0	25937	3.16989e+09	105593	183520	1.1692e+06	298.9	624.065
1622	Shimian Xian	Sichuan	1705.86	149278	13326.3	2492.36	17286.4	0	0	0	40015	0	31122.8	65578	1.08564e+06	1.10195e+09	123455	1.3182e+06	185761	0	0
1623	Litang Xian	Sichuan	1083.04	94775.8	8460.79	1582.39	10975.1	0	0	0	3414.37	0	2655.62	3.92176e+06	1.30418e+07	1.67197e+08	10019.9	836939	15847.2	0	0
1624	Da'an Qu	Sichuan	113.591	9940.23	887.38	165.964	1151.08	0	0	0	24045.1	0	18701.8	0	0	3.44508e+09	0	87771.9	111635	0	155.324
1625	Hongya Xian	Sichuan	882.738	77247.3	6895.99	1289.73	8945.27	0	0	0	132149	4857.6	102782	0	1.39984e+06	1.81217e+09	264097	682196	613330	6.7	434.854
1626	Shizhong Qu (Leshan Shi)	Sichuan	223.975	19599.8	1749.7	327.241	2269.66	0	0	0	133883	0	104131	0	19544.8	4.33199e+09	685379	173123	621425	0	327.036
1627	Qionglai Shi	Sichuan	684.534	59902.7	5347.61	1000.14	6936.76	0	0	0	138165	14436.3	107461	0	59960.8	3.4012e+09	363052	528950	641281	19.9	532.423
1628	Xiaojin Xian	Sichuan	1129.94	98879.6	8827.14	1650.91	11450.3	0	0	0	3233.72	9867.76	2515.11	538502	4.96225e+06	2.11156e+08	17301.1	873219	15049.3	13.6	0
1629	Pengzhou Shi	Sichuan	276.402	24187.6	2159.26	403.839	2800.93	0	0	0	90508	98870.3	70395.1	1441.91	217598	5.90112e+09	155462	213569	420088	136.3	343.343
1630	Nanbu Xian	Sichuan	156.727	13715	1224.36	228.988	1588.2	0	0	0	237741	25821.6	184910	4291.69	69921.9	3.90991e+09	362316	121096	1.1034e+06	35.6	862.213
1631	Zhongjiang Xian	Sichuan	100.982	8836.83	788.879	147.541	1023.31	0	0	0	285615	0	222145	0	36723.2	4.55426e+09	584393	78023.2	1.32566e+06	0	848.523
1632	Zamtang Xian	Sichuan	792.263	69329.9	6189.2	1157.54	8028.44	0	0	0	3324.04	0	2585.37	304133	7.56205e+06	1.11924e+08	3998.39	612207	15400.8	0	0
1633	Garzee Xian	Sichuan	451.489	39509.3	3527.06	659.653	4575.19	0	0	0	8635.29	0	6716.34	1.02165e+06	7.56583e+06	1.29485e+08	2364.68	348876	40116.6	0	0
1634	Youxian Qu	Sichuan	97.2218	8507.75	759.501	142.047	985.201	0	0	0	108537	57600.7	84417.9	4037.77	44868	3.01443e+09	300650	75129.4	503722	79.4	393.511
1635	Cangxi Xian	Sichuan	498.607	43632.5	3895.14	728.495	5052.66	0	0	0	240560	43525.7	187102	0	295088	1.85901e+09	187868	385309	1.1165e+06	60	897.933
1636	Pingchang Xian	Sichuan	516.304	45181.1	4033.39	754.351	5231.99	0	0	0	217906	0	169482	148.794	145256	1.96403e+09	186991	398953	1.01141e+06	0	862.894
1637	Hongyuan Xian	Sichuan	308.367	26984.8	2408.97	450.542	3124.85	0	0	0	939.404	4785.34	730.647	1.23564e+06	1.25259e+07	1.7643e+08	8792.24	238335	4359.02	6.6	0
1638	Qingchuan Xian	Sichuan	1406.45	123077	10987.3	2054.91	14252.4	0	0	0	187104	10445.8	145525	83391.8	2.43931e+06	5.95387e+08	35596.4	1.08689e+06	868371	14.4	107.486
1639	Jiuzhaigou Xian	Sichuan	1711.17	149742	13367.7	2500.12	17340.2	0	0	0	22599.9	0	17577.7	430306	4.50565e+06	3.7006e+08	20933	1.32231e+06	104882	0	0
1640	Qingyang Qu	Sichuan	0.553025	48.3945	4.32026	0.808002	5.6041	0	0	0	1156.19	0	899.258	0	3273.36	1.36689e+10	0	446.092	5383.76	0	25.5671
1641	Gaoping Qu	Sichuan	67.3584	5894.45	526.207	98.4146	682.58	0	0	0	102883	33730.2	80019.9	1350.89	3142.54	2.04151e+09	234599	52063.4	477522	46.5	316.169
1642	Ningnan Xian	Sichuan	529.023	46294.2	4132.76	772.935	5360.89	0	0	0	43555.8	41205.3	33876.8	2722.11	871308	7.96777e+08	113827	408834	202171	56.8	0
1643	Xiqing Qu	Tianjin	0	14765.5	1918.08	0	0	0	0	0	15415.9	11356.4	15232.3	0	6525.74	1.47709e+10	0	4566.04	40587.3	117.6	1001.23
1644	Baodi Qu	Tianjin	0	32522.4	4224.74	0	0	0	0	0	201872	109806	199469	0	18459.3	1.05235e+10	3.77287e+06	10057.4	531508	1137.1	10.7476
1645	Lhuunzee Xian	Tibet	0	2682.98	407.679	1983.51	167.439	0	0	0	3566.94	0	5424.29	0	0	1.08087e+08	0	989201	21940.9	0	0
1646	Gyaca Xian	Tibet	0	398.556	60.5605	294.65	24.873	0	0	0	284.633	0	432.844	109769	1.9767e+06	1.83225e+08	0	146944	1751	0	0
1647	Chanang(Chatang) Xian	Tibet	0	48.8958	7.42971	36.1484	3.05147	0	0	0	413.999	0	629.572	0	0	8.73699e+07	0	18002.4	2546.15	0	0
1648	Quuxuu Xian	Tibet	0	8.33273	1.26616	6.16034	0.520026	0	0	0	569.546	0	866.114	0	0	8.11472e+07	0	3053.23	3503.46	0	0
1649	Linzhi Xian	Tibet	0	2252.19	342.221	1665.04	140.554	0	0	0	2895.19	0	4402.75	523540	3.71481e+06	2.24265e+08	0	830359	17808.8	0	0
1650	Lhuunzhub Xian	Tibet	0	63.0457	9.57979	46.6094	3.93454	0	0	0	1506.61	2097.6	2291.11	253668	3.38264e+06	3.96584e+07	0	23226.4	9267.74	14.6	0
1651	Banbar Xian	Tibet	0	701.364	106.572	518.515	43.7705	0	0	0	1335.52	0	2030.94	1.05e+06	4.81904e+06	3.87633e+07	0	258559	8215.36	0	0
1652	Bainang Xian	Tibet	0	13.9927	2.12619	10.3447	0.873252	0	0	0	324.115	0	492.885	0	0	1.04462e+08	0	5133.54	1994.09	0	0
1653	Saga Xian	Tibet	0	0	0	0	0	0	0	0	54.4625	0	82.8216	0	0	2.14669e+07	0	0	335.293	0	0
1654	Namling Xian	Tibet	0	12.106	1.83951	8.94993	0.75551	0	0	0	604.548	0	919.342	0	0	1.30345e+07	0	4485.62	3718.91	0	0
1655	Gee'gyai Xian	Tibet	0	0	0	0	0	0	0	0	0	0	0	0	0	651719	0	0	0	0	0
1656	Akto Xian	Xinjiang	30.1309	14342.2	952.602	125.159	0	0	0	0	38359.2	0	193137	0	0	4.78346e+08	401551	20923.7	68150.1	0	10909.8
1657	Zepu(Poskam) Xian	Xinjiang	3.57749	1702.86	113.104	14.8603	0	0	0	0	34320.9	0	172805	0	0	7.70092e+08	468177	2482.97	60977.2	0	1286.38
1658	Moyu(Karakax) Xian	Xinjiang	74.7451	35578.2	2363.09	310.479	0	0	0	0	50840.8	0	255982	0	0	6.31268e+08	146963	51907.3	90320.6	0	32219.5
1659	Kalpin Xian	Xinjiang	13.5813	6464.63	429.379	56.4147	0	0	0	0	1127.28	1908.4	5675.82	0	0	1.54361e+08	81943.9	9430.51	2003.4	8.1	11509.3
1660	Kuqa Xian	Xinjiang	25.6337	12201.5	810.419	106.478	0	0	0	0	46766.3	0	235467	0	0	2.51731e+09	3.43871e+06	17799.3	83082.5	0	15763.5
1661	Bohu(Bagrax) Xian	Xinjiang	3.18928	1518.08	100.83	13.2478	0	0	0	0	12762.3	29211.6	64257.6	0	0	4.00113e+08	217480	2215.14	22675.8	124	13.5004
1662	Tulufan Shi	Xinjiang	46.5313	22148.6	1471.1	193.284	0	0	0	0	3286.77	0	16548.8	0	0	1.16536e+09	869634	32314.4	5842.59	0	4884.44
1663	Zhaosu(Mongolkuure) Xian	Xinjiang	277.163	131928	8762.61	1151.29	0	0	0	0	283029	236408	1.42504e+06	0	0	6.89891e+08	370324	192469	502822	1003.5	97.1384
1664	Changji Shi	Xinjiang	69.2385	32957.1	2189	287.606	0	0	0	0	54901.7	116777	276428	0	0	7.28717e+09	6.82143e+06	48080.9	97538.9	495.7	9360.98
1665	Xinyuan(Kuunes) Xian	Xinjiang	599.597	285405	18956.5	2490.63	0	0	0	0	189234	53734.5	952785	0	0	1.28569e+09	1.51095e+06	416381	336182	228.1	0.236476
1666	Barkol Kazak Zizhixian	Xinjiang	46.3461	22060.5	1465.25	192.515	0	0	0	0	6016.69	20589.1	30293.8	0	0	7.23267e+08	1.21779e+06	32182.2	10689.7	87.4	1975.98
1667	Shuimogou Qu	Xinjiang	3.92389	1867.75	124.055	16.2992	0	0	0	0	2634.85	0	13266.4	0	0	2.99132e+09	3.19585e+07	2725.57	4682.86	0	187.708
1668	Huocheng Xian	Xinjiang	75.0377	35717.5	2372.35	311.695	0	0	0	0	113158	22688.3	569747	0	0	1.92755e+09	867953	52108.9	201035	96.3	88.9371
1669	Jinghe(Jing) Xian	Xinjiang	58.6493	27916.8	1854.22	243.62	0	0	0	0	115037	69969	579207	0	0	1.12781e+09	844249	40727.2	204372	297	4732.37
1670	Dushanzi Qu	Xinjiang	2.13813	1017.74	67.5979	8.88147	0	0	0	0	13.5817	0	68.3834	0	0	2.48352e+09	9.00526e+06	1485.47	25.9623	0	661.464
1671	Shihezi Shi	Xinjiang	0.9317	443.484	29.4561	3.87014	0	0	0	0	24012.4	176146	120902	0	0	4.64785e+09	6.89938e+06	646.178	42658.2	747.7	727.033
1672	Kelamayi Qu	Xinjiang	22.5758	10746	713.743	93.7765	0	0	0	0	31283.2	4662.57	157510	0	0	2.0462e+09	1.14164e+07	15679.3	55580.3	19.8	5526.58
1673	Fuyun(Koktokay) Xian	Xinjiang	187.863	89421.7	5939.36	780.354	0	0	0	0	5627.35	0	28333.5	0	0	6.52733e+08	1.66258e+06	130460	9997.09	0	6130.7
1674	Tacheng(Qoqek) Shi	Xinjiang	30.3579	14450.2	959.777	126.102	0	0	0	0	64368.2	273322	324092	0	0	1.30207e+09	602084	21079.9	114356	1160.2	0
1675	Burqin Xian	Xinjiang	247.534	117825	7825.87	1028.22	0	0	0	0	17846.3	36493.9	89855.7	0	0	3.48913e+08	338189	171896	31705.7	154.9	0
1676	Malong Xian	Yunnan	330.428	11428.6	2627.3	889.686	4975.3	0	0	0	18782.8	0	65739.8	9945.24	997280	2.02208e+09	123029	263793	170511	0	0
1677	Guandu Qu	Yunnan	164.767	5698.85	1310.09	443.639	2480.92	0	0	0	3989.35	10918.8	13962.7	1400.66	350826	1.39078e+10	0	131545	36217.2	56.2	0.205258
1678	Lufeng Xian	Yunnan	1986.37	68703.3	15794	5348.35	29909	0	0	0	46085.2	1497.09	161298	3242.95	1.53987e+06	1.99419e+09	127500	1.58587e+06	418356	7.7	0.44014
1679	Shilin Yizu Zizhixian	Yunnan	473.509	16377.4	3764.97	1274.94	7129.69	0	0	0	18060.2	10453.6	63210.8	30011.2	1.28874e+06	1.11709e+09	266271	377997	163954	53.8	0.831686
1680	Huaning Xian	Yunnan	440.198	15225.3	3500.1	1185.25	6628.12	0	0	0	23144.3	4469.63	81004.9	0	548722	1.09968e+09	0	351428	210107	23	0.407209
1681	Hongta Qu	Yunnan	509.503	17622.4	4051.16	1371.85	7671.65	0	0	0	17562.6	8063.07	61469.3	0	161869	9.09882e+09	2.46174e+06	406840	159444	41.5	0.321239
1682	Gejiu Shi	Yunnan	558.911	19331.2	4444.01	1504.88	8415.59	0	0	0	8376.76	249821	29318.7	232899	1.08462e+06	3.29315e+09	385414	446305	76029.2	1285.8	0.546408
1683	Shiping Xian	Yunnan	1747.38	60437.2	13893.8	4704.86	26310.5	0	0	0	20972.2	58715.2	73402.7	0	2.06605e+06	9.96341e+08	109321	1.39509e+06	190398	302.2	0.876501
1684	Mojiang Hanizu Zizhixian	Yunnan	4717.66	163171	37511	12702.4	71034.3	0	0	0	124003	30075.9	434010	0	1.33379e+06	8.1675e+08	114559	3.76637e+06	1.12573e+06	154.8	0
1685	Xichou Xian	Yunnan	469.262	16230.5	3731.19	1263.5	7065.73	0	0	0	16680	7072.22	58379.9	0	1.05431e+06	4.97168e+08	34325.2	374712	151420	36.4	0
1686	Jinghong Shi	Yunnan	9025.07	312153	71760.1	24300.2	135892	0	0	0	117803	74220.5	412309	0	2.81961e+06	2.79537e+09	274817	7.20526e+06	1.06942e+06	382	0
1687	Fengqing Xian	Yunnan	1184.89	40982.2	9421.3	3190.35	17841	0	0	0	76381.7	10879.8	267336	53486.9	2.87586e+06	1.43464e+09	211354	945930	693393	56	0
1688	Nanhua Xian	Yunnan	1313.44	45428.4	10443.4	3536.47	19776.6	0	0	0	20102.5	4313.86	70358.7	19679.5	650392	8.07359e+08	60805.8	1.04867e+06	182499	22.2	0
1689	Binchuan Xian	Yunnan	1164.77	40286.3	9261.32	3136.17	17538.1	0	0	0	25632.2	3612.91	89712.7	22590.2	933361	1.36518e+09	205150	929885	232695	18.6	0
1690	Lanping Baizu Pumizu Zizhixian	Yunnan	1721	59524.8	13684	4633.83	25913.3	0	0	0	24576.5	36020.9	86017.6	19197.2	2.33812e+06	7.31877e+08	73648	1.37408e+06	223100	185.4	0
1691	Gongshan Derungzu Nuzu Zizhixian	Yunnan	1639.62	56710.1	13036.9	4414.72	24688	0	0	0	1362.95	0	4770.34	1.88865e+06	2.22166e+06	1.53987e+08	13837.7	1.30909e+06	12378.4	0	0
1692	Lianghe Xian	Yunnan	1213.06	41956.5	9645.28	3266.2	18265.2	0	0	0	32429.7	5867.2	113504	156168	890597	2.89798e+08	27626.9	968425	294422	30.2	0
1693	Shidian Xian	Yunnan	972.952	33651.8	7736.13	2619.7	14649.9	0	0	0	17515	0	61302.7	61130.7	2.77736e+06	7.98237e+08	82041.2	776774	159025	0	0
1694	Shuangjiang Lahuzu Wazu Bulangzu Daizu Zizhixian	Yunnan	1279.91	44268.6	10176.8	3446.18	19271.7	0	0	0	37725.7	0	132040	52301.8	2.18525e+06	5.85396e+08	68621.9	1.0218e+06	342497	0	0
1695	Dinghai Qu	Zhejiang	35.7812	6007.36	2188.05	109.861	13746	0	0	0	21655.6	11518	28874.1	23782.7	4191.71	6.6404e+09	1.79278e+06	243602	191669	39.7	0
1696	Shangyi Qu	Zhejiang	86.1445	14462.9	5267.8	264.494	33093.9	0	0	0	33529.1	29707.2	44705.4	77883	12847.8	1.26869e+10	4.32542e+06	586548	296747	102.4	0
1697	Chun'an Xian	Zhejiang	614.519	103173	37578.3	1886.79	236078	0	0	0	24097	0	32129.4	7244.74	441776	3.29541e+09	804391	4.18396e+06	213264	0	0
1698	Huangyan Qu	Zhejiang	140.405	23572.8	8585.86	431.092	53939	0	0	0	21182.8	11343	28243.7	138377	16357.3	5.53448e+09	526230	955935	187473	39.1	0
1699	Songyang Xian	Zhejiang	223.841	37581	13688	687.27	85992.4	0	0	0	14286.1	10850.3	19048.1	5019.19	63057.5	2.92064e+09	289693	1.52399e+06	126432	37.4	0
1700	Jiangshan Shi	Zhejiang	212.196	35625.9	12975.9	651.515	81518.7	0	0	0	20583.7	11023.6	27445	3984.73	66725.7	3.80839e+09	770716	1.44477e+06	182174	38	0
1701	Jingning Shezu Zizhixian	Zhejiang	374.782	62922.8	22918.2	1150.71	143979	0	0	0	16184.4	24977.6	21579.2	8445.18	75543.2	7.65271e+08	231185	2.55168e+06	143247	86.1	0
1702	Jindong Qu	Zhejiang	37.6211	6316.27	2300.56	115.51	14452.8	0	0	0	14491.8	19407.2	19322.4	3446.54	1614.68	2.42743e+09	742123	256104	128256	66.9	0
1703	Fuyang Qu	Zhejiang	199.556	33503.8	12203	612.708	76663	0	0	0	20903.1	14186.8	27870.8	8677.03	127930	2.19156e+09	3.04577e+06	1.35866e+06	184997	48.9	0
1704	Jinyun Xian	Zhejiang	205.83	34557.2	12586.7	631.971	79073.3	0	0	0	21823.4	20655.9	29097.9	81919.6	24442.5	1.20651e+09	580688	1.40137e+06	193152	71.2	0
1705	Rui'an Shi	Zhejiang	119.937	20136.5	7334.25	368.249	46076	0	0	0	22200.5	25731.9	29600.7	91741.4	223073	1.08786e+10	857863	816577	196489	88.7	0
1706	Tiantai Xian	Zhejiang	177.98	29881.4	10883.6	546.462	68374.2	0	0	0	31289.7	25587.5	41719.6	15151.1	90941.4	3.16629e+09	857242	1.21175e+06	276930	88.2	0
1707	Deqing Xian	Zhejiang	56.8087	9537.71	3473.9	174.423	21824.1	0	0	0	14726.4	50478.6	19635.2	2193.19	14165.2	6.755e+09	2.41256e+06	386797	130339	174	0
1708	Pujiang Xian	Zhejiang	91.9499	15437.6	5622.81	282.319	35324.2	0	0	0	15821.7	1799.07	21095.6	85071.7	25412.2	3.23286e+09	131087	626010	140029	6.2	0
1709	Yuhuan Xian	Zhejiang	13.4965	2265.95	825.321	41.439	5184.92	0	0	0	3847.15	0	5129.54	48940.6	243411	6.33652e+09	0	91910.9	34055.9	0	0
1710	Gongshu Qu	Zhejiang	0.742822	124.714	45.4241	2.28072	285.368	0	0	0	485.405	0	647.207	0	0	6.64362e+09	1.567e+07	5078.05	4292.63	0	0
1711	Jiangdong Qu	Zhejiang	0	0	0	0	0	0	0	0	34.2851	0	45.7135	0	0	5.37949e+09	1.68368e+07	0	299.433	0	0
1712	Wanzhou Qu	Chongqing	2237.16	134209	8422.87	2028.56	1092.2	0	0	0	323617	32881.3	254252	31341.2	1.89122e+06	1.29899e+10	1.61193e+06	737399	1.33281e+06	42.6	1334.16
1713	Yubei Qu	Chongqing	512.001	30715.3	1927.68	464.259	249.963	0	0	0	133185	5094.85	104638	34354.5	88097.1	2.00055e+10	934958	168753	548521	6.6	561.859
1714	Bishan Xian	Chongqing	440.358	26417.4	1657.94	399.297	214.986	0	0	0	97442.2	31954.7	76556.1	29866.2	2459.23	6.28148e+09	1.48672e+06	145148	401318	41.4	352.958
1715	Dazu Qu	Chongqing	356.584	21391.7	1342.53	323.334	174.087	0	0	0	207121	32881.3	162726	4021.24	10601.2	5.52309e+09	1.01046e+06	117533	853021	42.6	554.226
1716	Qianjiang Qu	Chongqing	801.348	48073.4	3017.06	726.626	391.224	0	0	0	71211.5	38978.8	55947.8	55988.4	3.77695e+06	3.13946e+09	497629	264137	293276	50.5	0
1717	Wulong Xian	Chongqing	3250.96	195027	12239.8	2947.83	1587.14	0	0	0	101506	22152.3	79748.7	37603.8	1.09035e+06	2.21143e+09	271565	1.07157e+06	418061	28.7	178.544
1718	Qijiang Qu	Chongqing	1652.01	99105.1	6219.78	1497.97	806.522	0	0	0	184582	45077.7	145018	559179	507534	3.88584e+09	1.81634e+06	544524	760195	58.4	865.831
1719	Dianjiang Xian	Chongqing	501.016	30056.3	1886.32	454.299	244.6	0	0	0	203378	36045.5	159785	37992.9	19183	3.69065e+09	539909	165137	837612	46.7	585.515
1720	Wuxi Xian	Chongqing	4889.75	293340	18409.8	4433.81	2387.21	0	0	0	169701	23619.6	133327	342566	1.11643e+06	1.22936e+09	170889	1.61174e+06	698902	30.6	450.191
1721	Yuzhong Qu	Chongqing	0.181068	10.8624	0.681719	0.164185	0.088399	0	0	0	120.193	0	94.4304	0	0	1.52951e+09	0	66.1338	504.49	0	8.87328
1722	Dadukou Qu	Chongqing	19.0122	1140.55	71.5805	17.2394	9.28188	0	0	0	3651.58	52796	2868.89	0.151582	0	2.17633e+09	0	6275.04	15043.2	68.4	40.3841
1723	Amdo Xian	Tibet	0	2.04388	0.310567	1.51103	0.127554	0	0	0	0	0	0	0	0	1.2511e+07	23637.3	742.735	0	0	0
1724	Henan Mongolzu Zizhixian	Qinghai	20.7693	12328.5	350.111	356.045	0	0	0	0	0	0	0	688348	7.87284e+06	2.33358e+08	45153.1	263139	0	0	0
1725	Jingyuan Xian	Gansu	0	1667.93	11.9661	1.64311	0	0	0	0	21850.2	33919.9	32516.7	0	0	1.08566e+09	875639	11183.7	52391.2	121.9	2.61217
1726	Jiashan Xian	Zhejiang	0	0	0	0	0	0	0	0	22274.5	10821.5	29699.4	55278.7	0	7.31446e+09	4.72688e+06	0	197148	37.3	0
1727	Jigzhi Xian	Qinghai	18.2584	10838.1	307.785	313.002	0	0	0	0	0	0	0	6.74727e+06	7.71764e+06	5.20484e+07	10275.6	231324	0	0	0
1728	Ziyang Xian	Shaanxi	34.5721	32893.7	213.619	712.185	1165.24	0	0	0	115887	9923.31	172459	28602.4	3.27041e+06	1.18251e+09	728692	242672	770145	25.7	0
1729	Sanshui Qu	Guangdong	419.22	9473.12	3772.61	4.18743	3272.15	109292	93139.4	189276	7688.05	7820.17	28599.5	156517	24555.7	1.55922e+10	5.87465e+06	120539	89726	74.7	0
1730	Pengyang Xian	Ningxia	100.174	6477.67	289.391	148.406	0	0	0	0	98332.7	3303.63	146335	1.28033e+06	523680	6.48358e+08	935897	33498.7	92319.6	22.2	2497.55
1731	Ergun Shi	Inner-Monglia	5575.29	308842	120639	4415.98	0	5221.45	4449.75	9042.71	451797	517452	556058	0	0	7.46148e+08	504786	1.20237e+07	559393	3222.6	300.758
1732	Arun Qi	Inner-Monglia	1506.39	83446.5	32595.5	1193.16	0	17942.3	15290.6	31073.2	1.03085e+06	340887	1.26874e+06	13114.4	600685	2.55973e+09	2.73195e+06	3.24873e+06	1.27635e+06	2123	99.6009
1733	Jalaid Qi	Inner-Monglia	301.843	16720.6	6531.31	239.079	0	10263.7	8746.81	17775.1	599819	1.35164e+06	738239	109317	4.6347e+06	1.46284e+09	1.06329e+06	650964	742674	8417.8	1816.39
1734	Yongren Xian	Yunnan	1210.15	41856	9622.17	3258.37	18221.4	0	0	0	12578.1	0	44023.4	32211.3	476729	5.21244e+08	67913.6	966113	114198	0	0
1735	Mangkam Xian	Tibet	0	3065.03	465.731	2265.96	191.281	0	0	0	2120.96	0	3225.36	60449.2	5.83731e+06	2.43181e+08	7761.73	1.13005e+06	13046.6	0	0
1736	Yizhang Xian	Hunan	1039.66	67154.1	13077.6	1255.11	19260.4	0	0	0	72526.4	26272.3	72526.4	94421.6	196441	2.77388e+09	176574	1.01298e+06	216754	28.7	0
1737	Huize Xian	Yunnan	1017.22	35182.9	8088.1	2738.89	15316.4	0	0	0	31261.4	0	109415	276325	6.1582e+06	2.61242e+09	499038	812045	283779	0	0.290593
1738	Huangmei Xian	Hubei	1050.78	33061.5	5031.38	1228.32	3242.11	0	0	0	138063	179637	253685	70131.1	19066.1	3.84373e+09	542386	361745	770300	235	0
1739	Xixia Qu	Ningxia	16.3023	1054.18	47.0957	24.1516	0	0	0	0	40156.7	8124.88	59759.8	0	0	4.17305e+09	3.42264e+06	5451.61	37701.7	54.6	0
1740	Guangyang Qu	Hebei	8.56413	573.972	33.0109	1.40065	0	0	0	0	36038.5	6275.23	49939.1	4399.95	0	3.7071e+09	0	1784.01	85180.6	33.9	670.154
1741	Zhuanglang Xian	Gansu	0	6846	49.115	6.74415	0	0	0	0	56516.4	12131.7	84105.8	389246	311465	5.55237e+08	353440	45924.2	135515	43.6	0
1742	Menyuan Huizu Zizhixian	Qinghai	28.633	16996.4	482.671	490.852	0	0	0	0	43326.8	57393.3	64477.4	200366	2.92673e+06	2.00881e+08	230826	362766	88284.7	352.9	0
1743	Jinta Xian	Gansu	0	5784.11	41.4967	5.69805	0	0	0	0	6814.89	0	10141.7	0	0	1.09339e+09	575667	38804.4	16345.4	0	0
1744	Wenchang Shi	Hainan	2223.66	28603.1	14409.7	314.038	2271.47	0	0	0	99915.4	12928.2	77711.9	83162.8	902692	2.65119e+09	505525	642158	600499	253.1	0
1745	Longhua Qu	Hainan	276.07	3551.11	1788.98	38.9882	282.006	0	0	0	5250.94	541.534	4084.07	4449.83	2479.72	7.16317e+09	1.37878e+06	79730.9	31557.2	10.6	2.43975
1746	Lanshan Xian	Hunan	1017.88	65747.3	12803.7	1228.82	18856.9	0	0	0	39175	122744	39175	94233.4	90229.5	1.48525e+09	124801	991704	117089	134.1	0
1747	Guanyang Xian	Guangxi	5317.66	68506.3	62291.9	6291.8	37933.8	0	0	0	15908.1	0	39312.9	97050.1	915148	1.08557e+09	173141	734396	121361	0	0
1748	Dunhuang Shi	Gansu	0	8795.49	63.1011	8.66463	0	0	0	0	1363.9	4980.55	2029.71	0	0	1.57245e+09	1.65912e+06	59004.4	3267.82	17.9	0
1749	Fuyuan Xian	Yunnan	812.433	28099.9	6459.81	2187.5	12232.9	0	0	0	36492.6	4099.68	127724	416929	4.17559e+06	2.82837e+09	485229	648701	331278	21.1	6.38461
1750	Ziyuan Xian	Guangxi	6572.18	84668	76987.5	7776.13	46883	0	0	0	15008.5	18051.7	37089.8	14848.4	1.95025e+06	8.20916e+08	150967	907758	114496	54.1	0
1751	Bijiang Qu	Guizhou	326.297	96392.2	7926.7	213.764	2834.33	0	0	0	36774.6	11638.2	47281.6	31582.2	661526	1.26824e+09	986510	379264	158345	34.2	0
1752	Huayuan Xian	Hunan	344.366	22243.5	4331.72	415.731	6379.64	0	0	0	44367.7	0	44367.7	67317.6	357198	9.23928e+08	188351	335496	132595	0	0
1753	Zheng'an Xian	Guizhou	491.335	145147	11936	321.885	4267.92	0	0	0	125179	5786.26	160944	67556.4	659442	1.12959e+09	304091	571055	539003	17	0
1754	Lu Xian	Sichuan	98.4384	8614.22	769.005	143.824	997.53	0	0	0	237669	29017.1	184854	35196.3	0	4.14276e+09	419387	76081.3	1.10313e+06	40	599.669
1755	Ganzhou Qu	Gansu	0	4971.6	35.6675	4.89763	0	0	0	0	56165	83534	83582.9	0	0	2.40834e+09	785989	33344.1	134676	300.2	0
1756	Yongchang Xian	Gansu	0	9082.42	65.1596	8.94729	0	0	0	0	31443.7	195451	46793.5	0	0	2.39428e+09	3.41111e+06	60922.2	75402.4	702.4	0
1757	Gulang Xian	Gansu	0	5191.48	37.245	5.11424	0	0	0	0	17499.6	36229.7	26042.3	0	0	6.52481e+08	674564	34815.8	41964.7	130.2	1.95955
1758	Xingqing Qu	Ningxia	7.02858	454.498	20.3048	10.4127	0	0	0	0	44956.1	22961.5	66902.2	0	0	5.94435e+09	752973	2350.41	42207.3	154.3	0
1759	Hequ Xian	Shanxi	23.1241	1685.1	59.6297	4.57787	0	0	0	0	28664	10104.3	22294.2	20863.1	477742	1.10226e+09	4.02875e+06	20387.7	56066	59.5	13.9155
1760	Lingqiu Xian	Shanxi	217.417	15843.5	560.648	43.0419	0	0	0	0	46307.5	1781.71	36016.9	608144	1.31484e+06	4.68251e+08	740631	191769	90590.1	10.5	0
1761	Yangcheng Xian	Shanxi	786.356	57303.2	2027.76	155.675	0	0	0	0	111074	38543.8	86390.8	1805.51	172878	3.0759e+09	3.58232e+06	693589	217281	227	744.724
1762	Tongguan Xian	Shaanxi	5.1228	4874.1	31.6535	105.53	172.662	0	0	0	15810.7	10038.1	23529	48010	264678	5.75095e+08	0	35976.8	105071	26	0.27982
1763	Linyi Xian	Shanxi	6.31275	460.021	16.2786	1.24973	0	0	0	0	355812	30140	276742	62182.9	2719.62	2.14239e+09	2.58541e+06	5570.56	696010	177.5	0
1764	Hejin Shi	Shanxi	17.0376	1241.56	43.9346	3.37293	0	0	0	0	39120.5	17640.9	30427.1	79428.2	71541.6	2.60197e+09	3.74094e+06	15034	76518.5	103.9	103.996
1765	Xing Xian	Shanxi	417.841	30448.8	1077.48	82.7198	0	0	0	0	74316	7861.87	57801.4	451863	397730	8.87954e+08	1.82301e+06	368544	145377	46.3	1685.26
1766	Huade Xian	Inner-Monglia	9.29805	515.065	201.192	7.36465	0	5707.76	4864.19	9884.92	34102.6	24905.5	41972.4	0	0	8.12684e+08	942186	20038.8	42226.6	155.1	0
1767	Duolun(Dolonnur) Xian	Inner-Monglia	9.29805	515.065	201.192	7.36465	0	8753.61	7459.88	15159.8	68761.6	479.567	84629.7	0	0	1.24728e+09	2.23637e+06	20035.8	85137.8	3	0
1768	Ningcheng Xian	Inner-Monglia	318.883	17664.5	6900.03	252.576	0	18531	15792.3	32092.8	386565	48297.7	475772	127670	995939	2.64202e+09	2.08296e+06	687706	478623	300.8	0
1769	Yuanbaoshan Qu	Inner-Monglia	8.79154	487.007	190.232	6.96346	0	17814.4	15181.5	30851.6	46504.9	33676.2	57236.8	0	0	2.5401e+09	2.91699e+06	18985	57584.3	209.7	0
1770	Zhuolu Xian	Hebei	3329.45	223141	12833.5	544.527	0	0	0	0	79521.4	46622.6	110194	33381.5	637756	1.47203e+09	587528	696419	187933	251.8	15.4799
1771	Zhuozhou Shi	Hebei	22.7425	1524.21	87.6624	3.71951	0	0	0	0	84944.4	2556.57	117709	2981.81	0	4.19937e+09	0	4766.81	200767	13.8	1313.93
1772	Wen'an Xian	Hebei	9.89633	663.256	38.146	1.61853	0	0	0	0	145666	82375.9	201851	4291.65	0	2.24447e+09	1.36312e+06	2079.34	344272	444.9	1811.81
1773	Riwoqee Xian	Tibet	0	629.671	95.6785	465.512	39.2963	0	0	0	431.36	0	655.973	262632	4.14102e+06	1.19252e+08	189.958	232159	2652.94	0	0
1774	Chindu Xian	Qinghai	3.56084	2113.69	60.0255	61.0429	0	0	0	0	13896.3	0	20680.1	6.93474e+06	9.87212e+06	1.42075e+08	28250.5	45115.6	28316.1	0	0
1775	Jingchuan Xian	Gansu	0	5776.06	41.439	5.69013	0	0	0	0	111165	0	165432	1001.8	650874	7.81616e+08	643269	38747.2	266556	0	1646.72
1776	Danfeng Xian	Shaanxi	140.198	133391	866.275	2888.07	4725.32	0	0	0	63310.5	7295.98	94216.5	73275.4	1.58154e+06	1.23043e+09	457296	984138	420760	18.9	0
1777	Wusheng Xian	Sichuan	56.2979	4926.56	439.802	82.2546	570.498	0	0	0	133287	8631.27	103668	30828.8	0	2.97365e+09	391165	43523.4	618597	11.9	370.744
1778	Enshi Shi	Hubei	6945.12	218519	33254.8	8118.57	21428.7	0	0	0	61967.1	0	113862	12426.2	993073	2.66898e+09	287250	2.39107e+06	345735	0	0
1779	Wufeng Tujiazu Zizhixian	Hubei	5046.59	158785	24164.2	5899.27	15570.9	0	0	0	16052.4	0	29495.5	5614.79	760690	1.13035e+09	97843.2	1.73748e+06	89547.5	0	0
1780	Tongcheng Xian	Hubei	1352.74	42562.3	6477.24	1581.3	4173.8	0	0	0	48663.7	3820.54	89417.4	79779.1	143322	1.66869e+09	120131	465764	271498	5	0
1781	Fuliang Xian	Jiangxi	2586.05	129386	39020.1	2991.07	64940.2	0	0	0	52043.7	214910	128978	6599.9	235836	1.9057e+09	1.86693e+06	3.3071e+06	306589	621.6	0
1782	Shangrao Xian	Jiangxi	1234.15	61747.4	18621.7	1427.44	30991.6	0	0	0	31969.2	69460.7	79228.1	18345.4	129321	2.92259e+09	1.11867e+06	1.57827e+06	188338	200.9	0
1783	Huichang Xian	Jiangxi	2081.47	104141	31406.7	2407.46	52269.3	0	0	0	37401.9	36578.3	92691.7	5199.69	406744	1.30406e+09	90029.2	2.66181e+06	220345	105.8	0
1784	Yunxiao Xian	Fujian	2078.61	28594.3	19064.8	3872.61	79996.1	0	0	0	14696.2	2223.15	25081.5	178765	808275	2.59113e+09	717937	766431	180762	18.4	0
1785	Dingnan Xian	Jiangxi	1088.3	54450.3	16421	1258.75	27329.1	0	0	0	22602.2	29456.8	56014.1	2732.17	74294.8	1.01789e+09	209374	1.39177e+06	133167	85.2	0
1786	Shangyou Xian	Jiangxi	840.692	42061.9	12684.9	972.359	21111.2	0	0	0	18988.9	9129.07	47059.5	2057.58	571407	8.77005e+08	55669.2	1.07505e+06	111875	26.4	0
1787	Jinggangshan Shi	Jiangxi	816.411	40847.1	12318.6	944.276	20501.5	0	0	0	23825.3	12306.5	59045.3	95827.4	149570	9.20243e+08	28692.6	1.04401e+06	140357	35.6	0
1788	Lianhua Xian	Jiangxi	628.053	31423	9476.51	726.418	15771.5	0	0	0	19972.5	55558.8	49497.1	106978	162880	9.52101e+08	193655	803168	117659	160.7	0
1789	Zherong Xian	Fujian	1604.97	22078.8	14720.7	2990.19	61768	0	0	0	7866.65	592.444	13425.7	135218	588665	8.7527e+08	368140	591777	96754	4.9	0
1790	Songxi Xian	Fujian	2241.35	30833.1	20557.5	4175.81	86259.3	0	0	0	12705.8	3684.45	21684.6	58502.2	531391	6.74879e+08	180195	826413	156286	30.5	0
1791	Langxi Xian	Anhui	2476.41	43168.1	16853.7	2292.37	17233.3	0	0	0	88373.4	13231.3	119152	52254	245671	1.74358e+09	631068	237340	460922	57.9	0
1792	Changxing Xian	Zhejiang	87.9387	14764.2	5377.52	270.003	33783.2	0	0	0	40656.8	89090.8	54209	1560.88	17347.5	7.47618e+09	3.56811e+06	598734	359834	307.1	0
1793	Shengsi Xian	Zhejiang	1.2228	205.298	74.7751	3.75442	469.76	0	0	0	64.9613	0	86.6151	0	252.962	1.01018e+09	0	8339.91	572.473	0	0
1794	Kunshan Shi	Jiangsu	39.9131	975.622	530.113	51.7616	88.7968	338831	288754	586801	50756.7	64098.6	80364.8	45848.5	0	4.834e+10	1.7481e+07	1784.37	220938	119.8	0
1795	Haimen Shi	Jiangsu	9.96501	243.581	132.352	12.9232	22.1697	97057.5	82713	168088	123422	29477.5	195418	34692.1	56149.6	1.38452e+10	3.79057e+06	446.092	537191	55.1	0
1796	Wuhu Xian	Anhui	116.913	2038.01	795.676	108.225	813.599	0	0	0	84470.9	33023.9	113890	53471.9	48979.5	3.22284e+09	1.03069e+06	11211.5	440617	144.5	0
1797	Lai'an Xian	Anhui	483.152	8422.19	3288.18	447.247	3362.25	0	0	0	162767	102862	219455	31091.3	472787	2.75475e+09	1.45399e+06	46296.7	849013	450	1938.64
1798	Lingbi Xian	Anhui	118.598	2067.37	807.141	109.784	825.322	0	0	0	315679	1.9079e+06	425623	19266.5	28715.2	3.04447e+09	839485	11372	1.64657e+06	8346.9	0
1799	Hong'an Xian	Hubei	2065.06	64974.4	9887.97	2413.97	6371.59	0	0	0	92552	91039.8	170060	43129.1	17205	2.18935e+09	294040	710994	516403	119.1	0
1800	Qiaocheng Qu	Anhui	56.2666	980.827	382.933	52.0852	391.559	0	0	0	301527	47912.6	406541	15844.7	0	5.15755e+09	3.1524e+06	5397.54	1.57274e+06	209.6	4.02443
1801	Suixi Xian	Anhui	39.0834	681.293	265.99	36.179	271.981	0	0	0	315753	4.49917e+06	425723	17753.4	0	3.76837e+09	1.14612e+06	3750.99	1.64696e+06	19683.5	8.82826
1802	Dangshan Xian	Anhui	496.292	8651.25	3377.61	459.41	3453.69	0	0	0	132955	11492.5	179260	474.752	0	2.67345e+09	1.16468e+06	47569.5	693514	50.3	5.02135
1803	Beiguan Qu	Henan	0	0	0	0	0	0	0	0	4854.56	0	8090.93	0	0	1.76395e+09	3.71335e+06	0	15406.8	0	92.7187
1804	Dongchangfu Qu	Shandong	448.956	5021.25	2605.13	102.527	0	31507.9	26851.2	54566.5	318263	93913.6	247538	4761.57	0	4.49486e+09	2.52626e+06	5974	585605	343.6	1311.54
1805	Wucheng Xian	Shandong	22.7397	254.327	131.951	5.19304	0	18275.1	15574.1	31649.5	213262	143000	165871	5306.79	0	2.60551e+09	0	303.722	392378	523.2	1326.96
1806	Ling Xian	Shandong	0	0	0	0	0	28334	24146.4	49070	346732	59962.6	269680	20016.7	6070.64	4.04178e+09	4.253e+06	0	637965	219.4	2522.82
1807	Qingyun Xian	Shandong	0	0	0	0	0	13412	11429.8	23227.4	83535.5	27927.1	64972.1	17410.9	0	1.9143e+09	0	0	153694	102.2	893.778
1808	Jinxiang Xian	Shandong	184.069	2058.68	1068.09	42.0355	0	21884	18649.7	37899.6	247516	92766.8	192512	9754.84	2126.06	3.12215e+09	1.40239e+06	2446.73	455421	339.4	0
1809	Xinglong Xian	Hebei	8187.4	548724	31558.8	1339.04	0	0	0	0	68642.5	8390.21	95118.9	1196.52	1.27956e+06	1.96701e+09	1.23478e+06	1.71258e+06	162233	45.3	0
1810	Linxia Xian	Gansu	0	17717	127.106	17.4534	0	0	0	0	43182.5	0	64262.8	145313	336811	8.25335e+08	380876	118836	103547	0	0
1811	Qixingguan Qu	Guizhou	455.518	134566	11065.9	298.42	3956.8	0	0	0	104891	31820.6	134860	76867.4	1.49946e+06	4.5581e+09	2.44922e+06	529453	451653	93.5	0
1812	Ninglang Yizu Zizhixian	Yunnan	2376.04	82181	18892.4	6397.55	35776.3	0	0	0	22209.7	55801.1	77733.8	14632.8	1.94905e+06	5.12749e+08	76179.5	1.89697e+06	201622	287.2	0
1813	Bobai Xian	Guangxi	22179	285727	259808	26241.9	158215	0	0	0	85297.8	133758	210792	6025.84	815919	4.27099e+09	635253	3.0632e+06	650750	400.9	0
1814	Lishui Qu	Jiangsu	3398.81	83079.4	45142	4407.78	7561.52	55439.5	47245.9	96012.3	95026.6	25143.4	150459	50264.3	6851.47	7.9106e+09	3.99917e+06	151919	413593	47	0
1815	Yutian(Keriya) Xian	Xinjiang	42.046	20013.6	1329.3	174.652	0	0	0	0	16067.1	0	80897.5	0	0	3.41132e+08	121643	29196.2	28545.3	0	35758.1
1816	Qiemo(Qarqan) Xian	Xinjiang	213.562	101654	6751.86	887.105	0	0	0	0	891.865	0	4490.51	0	0	2.83339e+08	246164	148304	1581.77	0	109187
1817	Minhe Huizu Tuzu Zizhixian	Qinghai	5.69742	3381.95	96.0422	97.67	0	0	0	0	35453.6	8440.58	52760.8	0	0	1.13099e+09	273437	72184.3	72241.9	51.9	0
1818	Xunyang Xian	Shaanxi	126.93	120768	784.293	2614.75	4278.13	0	0	0	89424.7	0	133079	170320	3.65187e+06	1.99596e+09	951822	891002	594306	0	0
1819	Yanchang Xian	Shaanxi	18.669	17762.7	115.355	384.582	629.234	0	0	0	25802.8	0	38398.8	129134	1.33401e+06	1.11442e+09	361504	131040	171485	0	2646.43
1820	Jomda Xian	Tibet	0	2313.67	351.562	1710.48	144.391	0	0	0	4530.19	0	6889.1	383003	1.25266e+07	8.61279e+07	2234.95	853026	27865.9	0	0
1821	Baqeen Xian	Tibet	0	67.7624	10.2965	50.0963	4.22889	0	0	0	0	0	0	272829	1.04173e+07	5.632e+07	415.746	24973.3	0	0	0
1822	Qingshuihe Xian	Inner-Monglia	9.37041	519.073	202.758	7.42196	0	8574.44	7307.19	14849.5	19298.9	0	23752.5	373131	1.56679e+06	1.22284e+09	1.18117e+06	20189.6	23894.1	0	193.971
1823	Qingyuan Manzu Zizhixian	Liaoning	7498.45	376252	54430	4546.1	0	0	0	0	152761	5961.98	155847	25233.3	57336.7	2.11401e+09	621454	2.4947e+06	417025	78.6	1.51448
1824	Zhaozhou Xian	Heilongjiang	6.32326	315.344	108.021	5.1928	0	23496.5	20023.9	40692.2	133763	183198	123474	430180	248573	3.35124e+09	2.45954e+06	21409	492022	1920.1	2164.65
1825	Qingshan Qu （Wuhan Shi)	Hubei	0	0	0	0	0	0	0	0	581.675	0	1068.8	59787	0	2.18423e+09	7.92913e+06	0	3227.03	0	0.304479
1826	Maojian Qu	Hubei	972.813	30608.3	4658.05	1137.18	3001.55	0	0	0	4156.16	74451.5	7636.76	20193.8	109828	4.09327e+09	1.81593e+06	334929	23164.8	97.4	0
1827	Yanjin Xian	Yunnan	1073.78	37139.2	8537.83	2891.18	16168	0	0	0	31919.1	8199.36	111717	49146.8	1.33287e+06	6.90771e+08	242753	857336	289772	42.2	217.314
1828	Shaoyang Qu	Yunnan	387.437	13400.4	3080.59	1043.18	5833.69	0	0	0	36964.2	4060.74	129375	21899.9	1.08221e+06	3.41746e+09	583136	309254	335554	20.9	0
1829	Shibei Qu	Shandong	66.3754	742.361	385.153	15.158	0	61966.3	52808.1	107316	0	0	0	0	0	8.84153e+09	1.71196e+07	882.78	0	0	0
1830	Mangya Xingzheng Weiyuanhui	Qinghai	0.140697	83.5167	2.37175	2.41195	0	0	0	0	0	0	0	0	0	4.01118e+08	568388	1782.3	0	0	4865.22
1831	Delhi Shi	Qinghai	0.112557	66.8133	1.8974	1.92956	0	0	0	0	2786.36	11335.6	4146.57	0	0	6.89051e+08	284575	1424.83	5677.44	69.7	1026.52
1832	Tongxin Xian	Ningxia	33.8405	2188.27	97.7613	50.134	0	0	0	0	64762	87695.1	96376.6	0	0	6.03476e+08	917015	11316.7	60801.1	589.3	2240.7
1833	Qingtongxia Shi	Ningxia	24.4938	1583.87	70.76	36.2872	0	0	0	0	67621.9	47173.8	100633	0	0	2.17351e+09	9.47567e+06	8190.79	63486.5	317	0
1834	Xiangzhou Qu	Guangdong	298.859	6753.32	2689.46	2.98518	2332.69	111749	95233.4	193532	2831.26	0	10532.3	9917.6	4858.31	1.59433e+10	3.82027e+06	85978.5	33049.7	0	0
1835	Dianbai Xian	Guangdong	2825.53	63848.6	25427.3	28.2232	22054.2	60379.4	51455.7	104567	43332.8	10122.5	161198	116398	90691.6	8.61355e+09	1.39517e+06	812416	505779	96.7	0
1836	Haizhou Qu (Lianyungang Shi)	Jiangsu	811.883	19845.4	10783.2	1052.9	1806.24	55516.3	47311.3	96145.3	89619.1	109355	141897	19352.2	8127.78	7.91866e+09	4.94562e+06	36290.5	390074	204.4	0
1837	Shushan Qu	Anhui	30.9972	540.336	210.957	28.6937	215.709	0	0	0	35813.7	18257.6	48286.7	29119	1755.86	9.25741e+09	7.1308e+06	2970.94	186821	79.9	0
1838	Ganjingzi Qu	Liaoning	173.403	8700.91	1258.71	105.129	0	0	0	0	4570.31	2853.4	4662.64	9677.24	6514.2	1.52046e+10	0	57676.5	12484.6	37.6	0
1839	Huanbi Qu	Shandong	3348.58	37451.4	19430.6	764.709	0	91605.7	78066.9	158646	93545	11291.8	72757.2	11293.6	43497.8	1.30702e+10	4.13651e+06	44548.3	172120	41.3	0
1840	Datong Qu	Anhui	64.3528	1121.78	437.966	59.5705	447.831	0	0	0	28675.7	4319.87	38662.7	19056.7	38044.2	1.18353e+09	1.53728e+06	6168.81	149545	18.9	6.29044
1841	Yaohai Qu	Anhui	0	0	0	0	0	0	0	0	2445.21	10256.3	3296.82	30269.3	0	5.44352e+09	2.04459e+07	0	12734.6	44.9	0
1842	Fanchang Xian	Anhui	2158.68	37629.7	14691.3	1998.26	15022.3	0	0	0	42297.2	17007.8	57028.3	60793.8	150278	3.14382e+09	1.79136e+06	206899	220633	74.4	0
1843	Shucheng Xian	Anhui	8993.23	156768	61205.1	8324.9	62583.8	0	0	0	137759	24207.6	185737	50763.9	139975	2.54551e+09	629813	861912	718526	105.9	0
1844	Huaining Xian	Anhui	1834.22	31973.8	12483.2	1697.92	12764.4	0	0	0	135722	7607.32	182990	71288.1	358149	2.40516e+09	2.29444e+06	175792	707925	33.3	0
1845	Jiujiang Qu	Anhui	19.5417	340.646	132.995	18.0895	135.991	0	0	0	39098.7	47314.8	52715.8	55712.2	6439.14	1.0212e+10	0	1886.12	203928	207	0
1846	Shitai Xian	Anhui	10042.1	175051	68343.3	9295.81	69882.8	0	0	0	16301.4	2608.23	21978.8	89145.4	1.40144e+06	3.64002e+08	153893	962426	85041.4	11.4	0
1847	Huaishang Qu	Anhui	0	0	0	0	0	0	0	0	23353	3205.94	31486.3	18904	0	1.64313e+09	0	0	121804	14	0
1848	Yingzhou Qu	Anhui	4.71696	82.225	32.1022	4.36643	32.8253	0	0	0	64538.8	21327.7	87016	17575.7	0	2.21721e+09	1.27232e+06	451.669	336651	93.3	0.004211
1849	Tongguanshan Qu	Anhui	28.3018	493.35	192.613	26.1986	196.952	0	0	0	160.544	0	216.458	0	8862.28	3.19073e+09	0	2719.53	820.188	0	0
1850	Changping Qu	Beijing	2622.12	31206.5	4007.59	5736.86	0	0	0	0	4359.74	1399.65	38340.2	1456.71	14116.8	1.18648e+10	3.23582e+06	455158	94836	27.1	922.078
1851	Fengtai Qu	Beijing	33.307	396.394	50.9056	72.8712	0	0	0	0	1149.9	2504.94	10112.4	1838.09	19736.1	2.11819e+10	3.46941e+06	5780.54	25013.7	48.5	500.921
1852	Shaowu Shi	Fujian	5764.15	79294.4	52868.4	10739.1	221836	0	0	0	45340.7	10945.4	77381.5	80963.1	1.06711e+06	3.03597e+09	916138	2.12529e+06	557701	90.6	0
1853	Jian'ou Xian	Fujian	10881.8	149696	99807.3	20273.7	418792	0	0	0	66167.8	37378.5	112926	258980	2.18189e+06	3.25092e+09	580645	4.01225e+06	813891	309.4	0
1854	Nan'an Shi	Fujian	2409.14	33141.3	22096.5	4488.42	92716.8	0	0	0	37652.7	65129.2	64260.7	251067	817810	1.44491e+10	6.02775e+06	888297	463138	539.1	0
1855	Dehua Xian	Fujian	7672.16	105542	70368.5	14293.8	295266	0	0	0	22289.4	2537.21	38040.5	94341.7	640355	2.93229e+09	769168	2.82878e+06	274173	21	0
1856	Ninghua Xian	Fujian	5903.33	81209	54144.8	10998.4	227192	0	0	0	33547.1	8468.58	57253.7	79108.5	701534	1.75532e+09	699930	2.17658e+06	412646	70.1	0
1857	Hua'an Xian	Fujian	3460.23	47600.6	31737	6446.68	133168	0	0	0	16560.1	1292.87	28262.6	101894	746153	1.97059e+09	389700	1.27582e+06	203689	10.7	0
1858	Luoyuan Xian	Fujian	2913.36	40077.6	26721.1	5427.82	112122	0	0	0	15263.8	28402.6	26050.2	250344	519834	2.88862e+09	0	1.07415e+06	187749	235.1	0
1859	Cangshan Qu	Fujian	23.0084	316.514	211.031	42.8664	885.486	0	0	0	1049.73	0	1791.54	2220.46	41886.6	1.0448e+10	0	8449.6	12909.5	0	0
1860	Fuqing Shi	Fujian	2240.23	30817.6	20547.2	4173.72	86216.1	0	0	0	23513	8082.2	40128.8	133536	438545	1.21525e+10	3.84898e+06	826031	289213	66.9	0
1861	Sanyuan Qu	Fujian	1960.2	26965.4	17978.8	3652.01	75439.1	0	0	0	7118.87	4325.43	12149.5	18611.4	553740	1.94081e+09	467228	722699	87558.7	35.8	0
1862	Lintao Xian	Gansu	0	2198.87	15.7753	2.16616	0	0	0	0	31476.1	0	46841.6	1.16972e+06	1.11112e+06	1.02231e+09	449973	14741.6	75478.5	0	0
1863	Wushan Xian	Gansu	0	19688	141.246	19.395	0	0	0	0	46150.8	4119.28	68680	240994	1.00907e+06	8.11894e+08	98540	132065	110662	14.8	0
1864	Xingning Shi	Guangdong	6258.77	141430	56323.4	62.5165	48851.8	17276.9	14723.4	29920.7	30783.5	133437	114515	115631	119451	2.46335e+09	442369	1.79951e+06	359315	1274.8	0
1865	Longhu Qu	Guangdong	0	0	0	0	0	23547.7	20067.5	40780.8	2370.2	0	8817.15	7311.01	8116.61	3.36103e+09	0	12.1512	27656.8	0	0
1866	Puning Shi	Guangdong	4195.38	94803.1	37754.7	41.906	32746.3	69900.9	59569.9	121057	35510.5	44181.6	132099	168506	857879	9.97225e+09	2.95156e+06	1.20625e+06	414486	422.1	0
1867	Huidong Xian	Guangdong	14114	318935	127014	140.98	110165	57615.1	49099.9	99780.1	33167.2	148542	123382	24485.6	433870	8.22139e+09	1.81953e+06	4.05804e+06	387138	1419.1	0
1868	Xiangqiao Qu	Guangdong	144.887	3274.03	1303.86	1.44722	1130.89	23675.7	20176.6	41002.5	1812.9	0	6744	137619	67345.8	3.37849e+09	0	41614.6	21166.8	0	0
1869	Yunan Xian	Guangdong	6633.48	149897	59695.5	66.2593	51776.5	11543.5	9837.44	19991.5	24608.5	5798.79	91543.5	106510	308068	1.6482e+09	518303	1.90726e+06	287224	55.4	0
1870	Taishan Shi	Guangdong	7315.68	165313	65834.6	73.0735	57101.3	36857.3	31410	63830.9	63026.3	63045.3	234458	86344.3	813034	5.25873e+09	2.69497e+06	2.10338e+06	735642	602.3	0
1871	Yangchun Shi	Guangdong	13922.8	314614	125293	139.07	108672	41643.6	35488.9	72120	69539.3	35128.3	258686	174088	595235	5.94112e+09	3.16182e+06	4.00302e+06	811679	335.6	0
1872	Heshan Shi	Guangdong	2538.94	57372.4	22848.2	25.3605	19817.2	35244.8	30035.8	61038.3	17652.3	7190.6	65666.5	153917	177041	5.02994e+09	1.13867e+06	730041	206044	68.7	0
1873	Yuncheng Qu	Guangdong	2759.22	62350.2	24830.5	27.5608	21536.6	9495.87	8092.44	16445.3	7867.1	6792.57	29265.6	4646.79	62559.7	1.35602e+09	0	793390	91824.4	64.9	0
1874	Lianjiang Shi	Guangdong	2039.32	46082.7	18352.1	20.37	15917.6	45227	38542.7	78325.8	54443	30448.2	202528	73566	271790	6.45349e+09	1.61376e+06	586294	635473	290.9	0
1875	Xiashan Qu	Guangdong	22.2554	502.907	200.279	0.222301	173.711	41566.8	35423.5	71987.1	1492.85	910.532	5553.39	9567.34	0	5.92917e+09	0	6353.84	17432.5	8.7	0
1876	Maonan Qu	Guangdong	128.536	2904.54	1156.71	1.2839	1003.27	69363.4	59111.9	120126	12213.6	1443.84	45434.5	112834	11375.4	9.89648e+09	3.20567e+06	36935.5	142547	13.8	0
1877	Yongfu Xian	Guangxi	13935.7	179530	163245	16488.6	99410.9	0	0	0	26040.9	10809.7	64353.6	5252.6	1.27043e+06	1.84294e+09	408040	1.92474e+06	198679	32.4	0
1878	Mengshan Xian	Guangxi	8283.22	106711	97031	9800.63	59088.9	0	0	0	10672.6	31396.7	26374.6	135048	153662	9.45589e+08	152027	1.14407e+06	81416.9	94.1	0
1879	Fengshan Xian	Guangxi	5563.05	71667.6	65166.4	6582.14	39684.3	0	0	0	10543	0	26054.4	91323.9	645851	3.22279e+08	27699.5	768302	80442.3	0	0
1880	Pingguo Xian	Guangxi	7412.96	95499.6	86836.6	8770.94	52880.8	0	0	0	31819.8	63726.7	78634.6	78237.8	615222	2.14915e+09	545439	1.0238e+06	242751	191	0
1881	Debao Xian	Guangxi	8652.25	111465	101354	10237.3	61721.4	0	0	0	44780.9	96457.1	110665	64967	371132	1.18497e+09	295411	1.19499e+06	341637	289.1	0
1882	Heng Xian	Guangxi	13295.6	171284	155747	15731.2	94844.8	0	0	0	103581	43742.3	255974	100596	676448	4.04888e+09	676704	1.83627e+06	790232	131.1	0
1883	Jiangnan Qu	Guangxi	2689.74	34651.4	31508.1	3182.48	19187.4	0	0	0	37936.9	31628.2	93751.5	84189.5	198931	6.38202e+09	375804	371544	289417	94.8	0
1884	Yizhou Shi	Guangxi	8129.14	104726	95226.1	9618.32	57989.7	0	0	0	55147.6	23989.4	136283	1867.65	2.01633e+06	1.79486e+09	188750	1.12269e+06	420726	71.9	0
1885	Diecai Qu	Guangxi	83.6977	1078.26	980.449	99.0304	597.063	0	0	0	1183.84	7473.48	2925.57	152188	5502.08	1.09466e+09	0	11543.2	9026.38	22.4	0
1886	Shanglin Xian	Guangxi	4997.14	64377.1	58537.3	5912.56	35647.4	0	0	0	33665.7	50815.3	83196.4	121774	532072	8.5062e+08	60689.4	690218	256843	152.3	0
1887	Yuzhou Qu	Guangxi	4675.66	60235.6	54771.5	5532.2	33354.1	0	0	0	47422	21751.7	117192	136294	117394	5.0608e+09	1.17194e+06	645807	361780	65.2	0
1888	Guiping Shi	Guangxi	12672.6	163259	148449	14994.1	90400.7	0	0	0	101688	34931.4	251296	129138	494136	4.6614e+09	888326	1.75032e+06	775783	104.7	0
1889	Chengzhong Qu (Liuzhou Shi)	Guangxi	112.231	1445.85	1314.69	132.791	800.607	0	0	0	903.174	0	2231.97	102409	24997.1	3.41084e+09	0	15443.3	6896.71	0	0
1890	Yanshan Qu	Guangxi	403.271	5195.26	4723.98	477.146	2876.76	0	0	0	4127.25	10008.7	10199.5	120562	97407.6	3.52044e+08	415598	55661.5	31484.2	30	0
1891	Fenggang Xian	Guizhou	485.923	143548	11804.5	318.339	4220.91	0	0	0	52509.9	0	67512.7	7888.25	174161	9.5248e+08	340226	564786	226096	0	0
1892	Huangping Xian	Guizhou	344.563	101788	8370.45	225.731	2993.01	0	0	0	29586	0	38039.2	2346.6	959615	7.52618e+08	300193	400469	127394	0	0
1893	Xixiu Qu	Guizhou	190.031	56137.7	4616.41	124.494	1650.68	0	0	0	66373.9	37298.5	85337.9	343945	835174	3.87651e+09	1.04295e+06	220850	285792	109.6	2.05611
1894	Pu'an Xian	Guizhou	276.073	81555.4	6706.61	180.861	2398.07	0	0	0	47466.8	67450.8	61028.7	646077	315811	9.66379e+08	891067	320876	204387	198.2	3.03788
1895	Baiyun Qu (Guiyang Shi)	Guizhou	31.0417	9170.13	754.095	20.3362	269.64	0	0	0	2716.18	0	3492.23	24.0322	171951	2.76724e+09	0	36091.3	11702.1	0	0.586535
1896	Duyun Shi	Guizhou	586.848	173362	14256.3	384.458	5097.59	0	0	0	65321	9221.62	83984.2	12239.2	1.02425e+06	2.6956e+09	917479	682098	281261	27.1	0
1897	Leishan Xian	Guizhou	375.327	110876	9117.78	245.885	3260.23	0	0	0	28732.2	0	36941.4	14497.2	541221	3.98738e+08	179022	436229	123712	0	0
1898	Qionghai Shi	Hainan	4543.64	58445.3	29443.5	641.68	4641.33	0	0	0	29336.1	0	22817	18514.8	35261.1	3.09317e+09	580767	1.31217e+06	176313	0	0
1899	Baisha Lizu Zizhixian	Hainan	8009.28	103024	51901.5	1131.12	8181.48	0	0	0	25872.9	367.644	20123.3	102456	803785	7.21211e+08	528446	2.31302e+06	155497	7.2	0
1900	Sanya Shi	Hainan	6597.39	84862.9	42752.2	931.723	6739.24	0	0	0	30557.7	398.31	23767.1	51843.1	160400	2.07283e+09	3.58409e+06	1.90526e+06	183654	7.8	0
1901	Qiaoxi Qu (Zhangjiakou Shi)	Hebei	22.1716	1485.95	85.4616	3.62613	0	0	0	0	9777.9	7111.92	13549.4	5009.15	65346.8	2.09611e+09	1.57383e+06	4646.67	23118.4	38.4	0.654348
1902	Qianxi Xian	Hebei	993.534	66587.1	3829.63	162.491	0	0	0	0	42825.5	7995.1	59344	10542	915389	6.37054e+09	2.262e+06	207822	101210	43.2	0
1903	Xushui Qu	Hebei	0	0	0	0	0	0	0	0	116497	152581	161431	1391.27	61060.1	1.64411e+09	370621	0	275349	824.1	1137.31
1904	Shunping Xian	Hebei	73.0806	4897.89	281.693	11.9522	0	0	0	0	65372.2	10830.6	90587.2	28.1313	362462	8.90618e+08	301680	15291.5	154497	58.5	257.548
1905	Boye Xian	Hebei	0	0	0	0	0	0	0	0	66358.2	2169.21	91953.5	4846.7	0	7.24765e+08	0	0	156851	11.7	601.107
1906	Lingshou Xian	Hebei	550.103	36868.1	2120.4	89.9685	0	0	0	0	70680.2	1092.35	97942.6	284685	76769.8	1.64674e+09	783945	115057	167059	5.9	158.739
1907	Wuqiang Xian	Hebei	0	0	0	0	0	0	0	0	80819.6	39471.9	111993	6616.34	0	7.70643e+08	380145	0	191006	213.2	795.314
1908	Xinji Shi	Hebei	0	0	0	0	0	0	0	0	193109	2742.51	267594	5623.63	0	5.98841e+09	867422	0	456389	14.8	1670.78
1909	Julu Xian	Hebei	0	0	0	0	0	0	0	0	113752	15533.1	157628	5072.81	0	9.96047e+08	283448	0	268846	83.9	1120.19
1910	Luancheng Qu	Hebei	0	0	0	0	0	0	0	0	58946.7	10791.8	81683.3	5036.08	0	6.7265e+08	2.25959e+06	0	139316	58.3	637.23
1911	Lincheng Xian	Hebei	450.378	30184.5	1736.01	73.6587	0	0	0	0	68806.8	15037.3	95346.6	3.76356	138092	9.60877e+08	316919	94206.3	162602	81.2	54.7969
1912	Yongnian Xian	Hebei	1.80798	121.172	6.96897	0.295693	0	0	0	0	153176	193912	212258	7437.27	16362.5	4.04382e+09	1.04785e+06	380.449	362020	1047.3	1361.41
1913	She Xian	Hebei	140.547	9419.52	541.746	22.9862	0	0	0	0	52159.7	218595	72278.5	3311.7	1.22724e+06	3.48831e+09	1.16392e+06	29402.6	123265	1180.6	0.021089
1914	Renqiu Shi	Hebei	6.66099	446.423	25.6752	1.0894	0	0	0	0	139618	38604.3	193471	3813.38	0	8.84627e+09	3.50661e+06	1384.91	329993	208.5	1813.19
1915	Xinle Shi	Hebei	4.47238	299.741	17.239	0.731451	0	0	0	0	78601.1	11907.4	108919	3995.25	0	2.97456e+09	977843	930.499	185787	64.3	932.21
1916	Guantao Xian	Hebei	0	0	0	0	0	0	0	0	121246	232958	168012	7699.66	0	1.59287e+09	0	0	286543	1258.2	816.572
1917	Mengcun Huizu Zizhixian	Hebei	0	0	0	0	0	0	0	0	53195	26177.8	73713.1	6603.34	0	1.25178e+09	892678	0	125730	141.4	678.957
1918	Suning Xian	Hebei	0	0	0	0	0	0	0	0	90942.6	15091.5	126021	4634.68	0	2.02606e+09	706468	0	214953	81.5	904.212
1919	Changli Xian	Hebei	75.6498	5070.09	291.597	12.3724	0	0	0	0	137564	58785.7	190625	193230	139569	3.29305e+09	1.14695e+06	15829.3	325143	317.5	824.401
1920	Lunan Qu	Hebei	2.09345	140.304	8.06934	0.342381	0	0	0	0	2448.58	2200.2	3393.04	8375.71	0	2.5049e+09	0	446.092	5774.62	11.9	0.563017
1921	Fengfeng Kuangqu	Hebei	0	0	0	0	0	0	0	0	13146.8	23326.8	18217.6	11547.3	72097.1	2.57873e+09	2.1086e+06	0	31065.6	126	1.38339
1922	Qiaoxi Qu (Xingtai Shi)	Hebei	0	0	0	0	0	0	0	0	8035.95	2626.3	11135.5	1695.9	911.574	2.32344e+09	0	0	19010	14.2	2.47801
1923	Yima Shi	Henan	2.26786	103.012	20.0769	3.96168	0.863409	0	0	0	1952.1	1301.4	3253.5	6155.43	37920.4	1.98009e+09	0	380.449	6207.76	10.3	0.240687
1924	Shangcai Xian	Henan	38.4202	1745.14	340.126	67.1155	14.6272	0	0	0	451011	2.6097e+06	751686	18373.6	0	3.04482e+09	482909	6298.32	1.4299e+06	20553.4	0
1925	Biyang Xian	Henan	1497.06	68000	13253.1	2615.17	569.952	0	0	0	310538	58203.3	517563	229385	741089	2.99726e+09	834656	245470	984576	458.4	170.278
1926	Xichuan Xian	Henan	3407.53	154778	30166.1	5952.54	1297.3	0	0	0	212239	25206	353732	2099.42	1.15493e+06	3.22184e+09	699786	558718	672930	198.5	103.534
1927	Zhengyang Xian	Henan	5.46955	248.44	48.4207	9.55464	2.08234	0	0	0	481012	112554	801687	24821	0	2.36377e+09	1.19805e+06	892.331	1.52507e+06	886.5	0
1928	Xinye Xian	Henan	2.66807	121.19	23.6198	4.6608	1.01578	0	0	0	230425	16764.1	384041	9508	0	3.92467e+09	1.59311e+06	446.092	730539	132	562.434
1929	Guangshan Xian	Henan	904.877	41101.7	8010.67	1580.71	344.5	0	0	0	335401	3270.62	559002	29160.4	75665.8	2.55469e+09	857754	148362	1.06335e+06	25.8	0
1930	Xinxiang Xian	Henan	15.875	721.083	140.538	27.7318	6.04386	0	0	0	64008.2	111749	106680	594.584	0	2.08777e+09	0	2593.41	202897	880.1	26.5299
1931	Song Xian	Henan	10771	489246	95353.3	18815.6	4100.69	0	0	0	141861	5479.57	236435	25089	449603	2.32093e+09	527125	1.76608e+06	449803	43.2	0.232576
1932	Xingyang Shi	Henan	98.5853	4477.99	872.753	172.217	37.5329	0	0	0	119386	56953.3	198977	21730.3	180831	1.24306e+10	4.12976e+06	16163.1	378541	448.5	1.32876
1933	Luolong Qu	Henan	15.0746	684.726	133.452	26.3335	5.73913	0	0	0	24170	6558.36	40283.4	7319.96	2559.03	3.71474e+09	0	2478.28	76636	51.6	0.570492
1934	Shanyang Shi	Henan	0	0	0	0	0	0	0	0	5727.86	821.936	9546.44	7540.22	10736.5	3.03081e+09	0	0	18161.2	6.5	0.461377
1935	Weishi Xian	Henan	116.595	5296.02	1032.19	203.677	44.3894	0	0	0	277711	162812	462852	13099.6	0	5.30963e+09	1.16966e+06	19119.7	880446	1282.3	1.5e-05
1936	Xihua Xian	Henan	44.957	2042.06	397.994	78.5345	17.1158	0	0	0	268799	296188	447998	11777.8	1944.72	3.42317e+09	628533	7369.24	852205	2332.7	0
1937	Yuzhou Shi	Henan	218.648	9931.56	1935.65	381.952	83.2428	0	0	0	198960	12740	331600	5831.55	184796	8.35737e+09	3.2602e+06	35859.7	630788	100.4	3.52027
1938	Weidong Qu	Henan	26.0137	1181.61	230.293	45.4428	9.90381	0	0	0	9503.63	6215.89	15839.4	15351.3	17947.9	1.6788e+09	0	4269.76	30101.3	49	0.130509
1939	Wuyang Xian	Henan	0	0	0	0	0	0	0	0	197701	378998	329502	16624.8	0	2.59261e+09	869472	0	626803	2984.9	0
1940	Xun Xian	Henan	16.542	751.381	146.443	28.897	6.29781	0	0	0	216965	134763	361609	7714.36	2825.91	2.5134e+09	824973	2709.44	687842	1061.4	1800.53
1941	Mangshan Qu (jiu)	Henan	16.6754	757.44	147.624	29.13	6.3486	0	0	0	31233.6	1352.77	52055.9	10253.8	0	7.682e+09	2.01154e+06	2739.12	99035.4	10.7	0
1942	Mengzhou Shi	Henan	34.1513	1551.24	302.334	59.6582	13.0019	0	0	0	83657.6	12294.8	139429	12734.4	2611.41	3.99551e+09	2.89973e+06	5608.49	265217	96.8	0.048853
1943	Tangwanghe Qu	Heilongjiang	362.218	18064	6187.79	297.462	0	742.265	632.563	1285.48	1839.84	0	1698.32	0	0	1.04145e+08	6546.78	1.22536e+06	6726.44	0	0
1944	Keshan Xian	Heilongjiang	28.0813	1400.43	479.713	23.061	0	8651.23	7372.63	14982.5	338440	991733	312406	6811.34	76692.1	1.23488e+09	180262	95015.5	1.24487e+06	10395.1	2811.35
1945	Dongshan Qu	Heilongjiang	859.615	42869.4	14684.8	705.935	0	18659	15901.3	32314.4	147505	95093.5	136159	11772.1	468971	2.66203e+09	1.20135e+06	2.90821e+06	542547	996.9	3.97974
1946	Wumahe He	Heilongjiang	285.144	14220.3	4871.13	234.167	0	1151.79	981.563	1994.72	8563.22	0	7904.51	10189.3	176338	1.66066e+08	121576	964599	31529.1	0	0
1947	Suileng Xian	Heilongjiang	544.149	27137	9295.72	446.867	0	8318.49	7089.06	14406.3	244063	138949	225289	10187.7	234746	1.18808e+09	134509	1.84092e+06	897672	1456.5	1502.02
1948	Suibin Xian	Heilongjiang	21.4593	1070.18	366.589	17.6228	0	6091.69	5191.38	10549.8	322336	325685	297541	11318.9	201026	8.68802e+08	24362.6	72518.3	1.18565e+06	3413.8	8.91235
1949	Baoqing Xian	Heilongjiang	966.513	48200.5	16511	793.722	0	17072.1	14548.9	29566.1	866361	2.19462e+06	799718	950.58	435183	2.43421e+09	684396	3.26986e+06	3.18667e+06	23003.3	26.9379
1950	Tonghe Xian	Heilongjiang	1090.29	54373.3	18625.5	895.37	0	7525.03	6412.88	13032.1	188595	72117.3	174088	13035.6	349860	1.07407e+09	85338.9	3.68847e+06	693683	756.1	0.550561
1951	Bayan Xian	Heilongjiang	87.2311	4350.26	1490.17	71.6362	0	21218.5	18082.6	36747.1	362154	232601	334296	1496.25	31889.7	3.02844e+09	347671	295141	1.33211e+06	2438.1	1246.18
1952	Jidong Xian	Heilongjiang	438.097	21848.1	7484.04	359.776	0	10084.6	8594.13	17464.8	207743	773677	191763	10482.3	221652	1.43993e+09	524684	1.48216e+06	764079	8109.2	8.55677
1953	Aimin Qu	Heilongjiang	79.0657	3943.04	1350.68	64.9305	0	7499.44	6391.06	12987.8	8858.5	23631.4	8177.08	13097.6	23891.1	1.06854e+09	1.62192e+06	267559	32574.1	247.5	0.138037
1954	Longsha Qu	Heilongjiang	0.697052	34.7623	11.9078	0.572435	0	8420.87	7176.31	14583.6	2952.83	4673.86	2725.69	2050.74	4288.2	1.20263e+09	0	2342.18	10899.1	48.8	107.159
1955	Saertu Qu	Heilongjiang	1.34431	67.0416	22.965	1.10398	0	27207.8	23186.7	47119.6	7700.08	6552.15	7107.77	105131	167255	3.88107e+09	0	4584.65	28310.6	68.9	445.553
1956	Gannan Xian	Heilongjiang	6.52242	325.276	111.423	5.35636	0	7934.56	6761.88	13741.4	418008	869251	385853	10129.2	559584	1.13042e+09	313143	21989.7	1.53748e+06	9111.2	3809.35
1957	Nangang Qu	Heilongjiang	0.099579	4.96605	1.70111	0.081776	0	110469	94142.8	191315	7927.22	34770.1	7317.44	7977.72	1414.91	1.57586e+10	0	259.859	29187.1	364.6	178.912
1958	Nanzhang Xian	Hubei	8781.46	276297	42047.6	10265.2	27094.6	0	0	0	158047	29813.2	290404	2335.89	163379	3.54084e+09	459057	3.02335e+06	881791	39	0
1959	Anlu Shi	Hubei	719.526	22638.9	3445.25	841.097	2220.04	0	0	0	133982	46173	246186	30329.6	0	2.6262e+09	713904	247736	747547	60.4	867.564
1960	Hanchuan Shi	Hubei	12.1686	382.87	58.2661	14.2246	37.5454	0	0	0	168883	672310	310315	49405.1	0	6.61707e+09	1.16229e+06	4160.51	942282	879.5	1611.1
1961	Shayang Xian	Hubei	205.064	6452.06	981.891	239.711	632.709	0	0	0	313044	94331.3	575205	31784.4	1944.48	4.00564e+09	830290	70624	1.74659e+06	123.4	1055.6
1962	Wujiagang Qu	Hubei	112.898	3552.18	540.58	131.973	348.338	0	0	0	797.458	5120.17	1465.29	28171.2	0	2.83198e+09	3.01705e+06	38858.4	4450.57	6.7	85.5919
1963	Huangzhou Qu	Hubei	30.6469	964.264	146.744	35.825	94.5588	0	0	0	23398.3	0	42993.4	60667.3	17569	2.67812e+09	0	10568.9	130548	0	0
1964	Hongshan Qu	Hubei	60.167	1893.08	288.093	70.3329	185.641	0	0	0	18651.1	26678.4	34270.6	3358.11	38050.8	1.90345e+10	0	20743.3	104077	34.9	10.8302
1965	Yidu Shi	Hubei	2802.61	88180.6	13419.5	3276.14	8647.26	0	0	0	44667	16281.4	82073.7	49105.1	0	8.48136e+09	1.15195e+06	964888	249228	21.3	81.9257
1966	Xialu Qu	Hubei	36.2805	1141.52	173.719	42.4105	111.941	0	0	0	412.802	0	758.505	7118.31	3807.7	2.0857e+09	0	12496.7	2280.79	0	0
1967	Nan Xian	Hunan	2.88917	186.619	36.3423	3.4879	53.5239	0	0	0	288660	113226	288660	57012.9	0	3.30727e+09	453030	2789.07	862723	123.7	1340.21
1968	Tianxin Qu	Hunan	1.66683	107.665	20.9667	2.01225	30.8792	0	0	0	3233.91	14828.7	3233.91	88554.5	0	1.09177e+10	0	1583.88	9672.77	16.2	0
1969	Xinhua Xian	Hunan	1913.18	123578	24065.6	2309.66	35443.1	0	0	0	218052	37525.2	218052	75836.9	91559.3	3.73516e+09	815617	1.86403e+06	651689	41	0.590454
1970	Zhongfang Xian	Hunan	896.086	57880.6	11271.7	1081.79	16600.6	0	0	0	42961.1	0	42961.1	71188.5	11405.2	1.86933e+09	270727	873004	128417	0	0
1971	Anren Xian	Hunan	1012.76	65417.1	12739.4	1222.64	18762.2	0	0	0	90207.8	27093.9	90207.8	20182.7	106322	1.26919e+09	103335	986781	269590	29.6	0
1972	Qidong Xian	Hunan	592.501	38271.2	7452.96	715.289	10976.5	0	0	0	93809.8	45215.6	93809.8	59350	42785	3.76403e+09	160418	577291	280359	49.4	0
1973	Guiyang Xian	Hunan	1087.55	70247.7	13680.1	1312.93	20147.6	0	0	0	88696	308734	88696	3274.55	414448	5.24779e+09	768055	1.05959e+06	265083	337.3	0
1974	Yongding Qu	Hunan	1070.99	69178.2	13471.8	1292.94	19840.9	0	0	0	109138	73499.2	109138	1167.83	550769	3.0348e+09	171393	1.04346e+06	326183	80.3	0
1975	Xiangxiang Shi	Hunan	1171.22	75652.4	14732.6	1413.94	21697.8	0	0	0	180600	12902.8	180600	74119.3	134313	5.4489e+09	796541	1.14106e+06	539749	14.1	0.051342
1976	Shuangqing Qu	Hunan	21.4465	1385.29	269.772	25.891	397.312	0	0	0	5008.62	6954.23	5008.62	66164	6166.3	1.79476e+09	0	20851.4	14973	7.6	0.043209
1977	Suining Xian	Hunan	2196.99	141909	27635.5	2652.28	40700.8	0	0	0	75510.6	11897.1	75510.6	2105.37	160354	1.21579e+09	158960	2.14055e+06	225679	13	7.1e-05
1978	Tianyuan Qu	Hunan	31.6697	2045.63	398.367	38.2328	586.704	0	0	0	13803.3	0	13803.3	81823.9	0	4.32987e+09	0	30889.9	41260.1	0	0
1979	Yueyanglou Qu	Hunan	40.0038	2583.95	503.201	48.2941	741.1	0	0	0	9543.99	0	9543.99	68368.5	0	9.4767e+09	1.71683e+06	38961.3	28527.3	0	18.0266
1980	Heshan Qu	Hunan	433.375	27992.8	5451.34	523.186	8028.59	0	0	0	203066	21690.9	203066	72758.4	0	6.88298e+09	368789	422229	606896	23.7	818.058
1981	Zhuhui Qu	Hunan	38.337	2476.29	482.234	46.2818	710.221	0	0	0	9701.74	0	9701.74	86141.9	0	2.14031e+09	1.91661e+06	37323.1	28998.6	0	0
1982	Taobei Qu	Jilin	0.522531	58.7852	44.1128	0	0	0	0	0	268037	1.09048e+06	394015	53389.9	98399.4	2.53218e+09	553073	1938.08	621791	7788.7	1693.47
1983	Qian Gorlos Mongolzu Zizhixian	Jilin	35.2612	3966.91	2976.8	0	0	0	0	0	531122	609564	780749	686343	744484	5.61044e+09	4.36036e+06	130428	1.23209e+06	4353.8	5244.87
1984	Tongyu Xian	Jilin	32.9969	3712.17	2785.64	0	0	0	0	0	187717	20542.7	275943	2.72244e+06	1.13122e+06	1.87265e+09	535247	122025	435448	146.7	7506
1985	Jiutai Qu	Jilin	89.1399	10028.3	7525.31	0	0	0	0	0	645720	356118	949209	12150.3	17103.1	6.65568e+09	2.28156e+06	329684	1.49791e+06	2543.6	1766.92
1986	Gongzhuling Shi	Jilin	17.437	1961.68	1472.06	0	0	0	0	0	872777	1.05375e+06	1.28298e+06	34.5457	34836.1	6.92032e+09	1.27922e+06	64489.8	2.02462e+06	7526.4	3186.25
1987	Longjing Shi	Jilin	556.166	62569.2	46952.3	0	0	0	0	0	201997	485957	296935	13448.8	48337.4	3.91693e+09	1.48949e+06	2.05693e+06	468596	3470.9	0.899718
1988	Huinan Xian	Jilin	283.347	31876.8	23920.6	0	0	0	0	0	232212	45077.9	341352	22854.6	25349.3	1.65212e+09	391364	1.04792e+06	538667	322	0.426315
1989	Fusong Xian	Jilin	1377.57	154977	116296	0	0	0	0	0	85866.9	8268.33	126224	35121.3	721337	2.90002e+09	1.02372e+06	5.09484e+06	199197	59.1	0.085544
1990	Tongshan Qu	Jiangsu	1625.68	39737.5	21591.7	2108.27	3616.73	101562	86552	175890	250523	168266	396661	13421.3	32798.9	1.44884e+10	1.38855e+07	72663.1	1.09042e+06	314.5	4.27255
1991	Binhai Xian	Jiangsu	76.2217	1863.14	1012.35	98.8488	169.575	41720.4	35554.4	72253	288863	1.094e+06	457366	28293.1	93251.1	5.9531e+09	1.90506e+06	3407.47	1.2573e+06	2044.8	958.535
1992	Siyang Xian	Jiangsu	251.617	6150.43	3341.89	326.311	559.785	50192.5	42774.3	86925.3	186444	247926	295204	22697.4	0	7.1621e+09	1.51769e+06	11245.5	811514	463.4	54.141
1993	Rugao Shi	Jiangsu	0	0	0	0	0	92885.5	79157.6	160863	245765	84054.9	389128	40031.4	32155.1	1.32522e+10	3.43828e+06	0	1.06969e+06	157.1	0
1994	Jianhu Xian	Jiangsu	0	0	0	0	0	48247.2	41116.6	83556.4	211800	168049	335349	34079.6	0	6.88447e+09	2.4954e+06	0	921871	314.1	1992.35
1995	Qinghe Qu (Huai'an Shi)	Jiangsu	21.7322	531.215	288.64	28.1836	48.3488	14512.6	12367.7	25133.4	5105.84	9469.01	8084.25	25442.3	0	2.06966e+09	0	970.891	22244.1	17.7	220.35
1996	Liuhe Qu	Jiangsu	1210.11	29579.6	16072.3	1569.34	2692.21	82212.2	70061.8	142378	151400	47345.1	239716	34285.4	36658.3	1.173e+10	2.95359e+06	54090.1	658988	88.5	1317.46
1997	Jiangdu Qu	Jiangsu	19.983	488.459	265.408	25.9152	44.4574	657442	560276	1.13858e+06	186108	119572	294671	36728.3	16244.4	9.37963e+10	8.05643e+06	892.184	810028	223.5	1937.03
1998	Binhu Qu	Jiangsu	935.916	22877.2	12430.5	1213.75	2082.18	229821	195854	398012	15178.3	0	24032.3	43289.5	2821.67	3.27892e+10	679570	41832.4	66060.5	0	0
[truncated: 837 more rows]
