# Supplementary material for: Spatially explicit analysis identifies significant potential for bioenergy with carbon capture and storage in China
Source: Nat Commun. 2021 May 26;12:3159. doi: 10.1038/s41467-021-23282-x (PMC8154910; doi:10.1038/s41467-021-23282-x)
Supplement: Supplementary file 5 — Supplementary Software 1 [file 41467_2021_23282_MOESM5_ESM.zip]

Archive with 16 entries (11 files):
- supplementary software 1/
- supplementary software 1/Cost_minimization/
- supplementary software 1/Cost_minimization/BECCS_1_B90_2015_PC_1.m
- supplementary software 1/Cost_minimization/BECCS_1_B90_2015_PC_2.m
- supplementary software 1/Cost_minimization/decarbon_data_1_B90_2015_PC.xlsx
- supplementary software 1/Cost_minimization/monte_40p.xlsx
- supplementary software 1/Cost_minimization/Picture.mat
- supplementary software 1/Cost_minimization/Run_cost_minimization.m
- supplementary software 1/cover of supplementary software 1.docx
- supplementary software 1/Electricity_path/
- supplementary software 1/Electricity_path/BECCSdata.xlsx
- supplementary software 1/Electricity_path/electricity.xlsx
- supplementary software 1/Electricity_path/rate.xlsx
- supplementary software 1/Electricity_path/Run_electricity_path.m
- supplementary software 1/result/
- supplementary software 1/result/1_B90_2015_PC/
