# Supplementary material for: Spatially explicit analysis identifies significant potential for bioenergy with carbon capture and storage in China
Source: Nat Commun. 2021 May 26;12:3159. doi: 10.1038/s41467-021-23282-x (PMC8154910; doi:10.1038/s41467-021-23282-x)
Supplement: Supplementary file 5 — Supplementary Software 1 [file 41467_2021_23282_MOESM5_ESM.zip › supplementary software 1/Cost_minimization/BECCS_1_B90_2015_PC_2.m]

% Author: Rong Wang
% Date: 2019.5.2

tic
clear;
row=60;
F_reallyCO2=zeros(row,1);
TotalCO2=zeros(row,1);
F_co2=zeros(row,9);
F_cost=zeros(row,10);
F_price=zeros(row,10);
F_meancost=zeros(row,10);
Cost_biotran=zeros(row,10);

nn=xlsread('monte_40p.xlsx');% the uncertainty data of biomass transport cost (1-3 column is the min value, 4-6 column is the Every 10% of the value added), CO2 transport cost (7-9 column is the min value, 10-12 column is the Every 10% of the value added), Biomass transport emission (13-15 column is the min value, 16-18 column is the Every 10% of the value added) 

bioprice=[49.6 31.0 240.3 134.7 134.7];%biomass acquisition price($/ton biomass)
waterprice=[8.5	7.3	7.3 45.1 45.1];% water price in agricultural irrigation and power plant ($/ton biomass)
treatprice=[15.3 13.8 13.8 19.8 19.8];%biomass pretreatment price($/ton biomass)
ferprice=[9.1 0 0 19.2 19.2];%fertilizer price($/ton biomass)
retrprice=repmat(67.6,1,5);%Retrofitting power plants price($/ton biomass)
co2capprice=repmat(82.3,1,5);%CO2 capture and storage price($/ton biomass)
elecprice=repmat(79.5,1,5);%electricity price($/ton biomass)
biotranprice=nn(:,1:3)+nn(:,4:6)*5; % Biomass transport price, ($/ton biomass)
co2tranprice=nn(:,7:9)+nn(:,10:12)*5; % CO2 pipeline transport price, ($/ton biomass)

caprate=repmat(1.6,1,5);% Carbon content in biomass (ton CO2/ton biomass)
coalrate=repmat(1.1,1,5);% Equivalent carbon emissions from coal (ton CO2/ton biomass)
retrrate=repmat(0.0004,1,5);% unit emission by retrofitting power plants in power plants (ton CO2/ton biomass)
treatrate=[0.232 0.20 0.20 0.262 0.262];% unit emission by biomass harvest and pretreatment (ton CO2/ton biomass)
pferrate=[0.08 0 0 0.18 0.18];% unit emission by production of fertilizers (ton CO2/ton biomass)
aferrate=[0.04 0 0 0.08 0.08];% unit emission by application of fertilizers (ton CO2/ton biomass)
LUCrate=[0 0 0 0 0.52]; % unit emission by land use change (ton CO2/ton biomass)
biotranrate=nn(:,13:15)+nn(:,16:18)*5;% unit emission by biomass transport (ton CO2/ton biomass)

for fbeccs=1:row
  for k=1:5 % bioenergy type
      for x=1:3 % biomass source
          for y=1:3 % storage sink
                 load(strcat('../result/1_B90_2015_PC/1_B90_2015_PC','-',num2str(fbeccs-1),'.dat'),'-mat');
                       biocost(:,y,x,k)=biompower(:,y,x,k).*repmat(bioprice(1,k),2836,1);
                       watercost(:,y,x,k)=biompower(:,y,x,k).*repmat(waterprice(1,k),2836,1);
                       treatcost(:,y,x,k)=biompower(:,y,x,k).*repmat(treatprice(1,k),2836,1);
                       fercost(:,y,x,k)=biompower(:,y,x,k).*repmat(ferprice(1,k),2836,1);
                       adjustcost(:,y,x,k)=biompower(:,y,x,k).*repmat(retrprice(1,k),2836,1);
                       co2capcost(:,y,x,k)=biompower(:,y,x,k).*repmat(co2capprice(1,k),2836,1);
                       eleccost(:,y,x,k)=biompower(:,y,x,k).*repmat(elecprice(1,k),2836,1);
                       co2trancost(:,y,x,k)=biompower(:,y,x,k).*co2tranprice(:,y);
                       biotrancost(:,y,x,k)=biompower(:,y,x,k).*biotranprice(:,x);

                       capCO2(:,y,x,k)=biompower(:,y,x,k).*repmat(caprate(1,k),2836,1);
                       coalCO2(:,y,x,k)=biompower(:,y,x,k).*repmat(coalrate(1,k),2836,1);
                       adjustPCO2(:,y,x,k)=biompower(:,y,x,k).*repmat(retrrate(1,k),2836,1);
                       treatCO2(:,y,x,k)=biompower(:,y,x,k).*repmat(treatrate(1,k),2836,1);
                       pferCO2(:,y,x,k)=biompower(:,y,x,k).*repmat(pferrate(1,k),2836,1);
                       aferCO2(:,y,x,k)=biompower(:,y,x,k).*repmat(aferrate(1,k),2836,1);
                       biotranCO2(:,y,x,k)=biompower(:,y,x,k).*biotranrate(:,x);
                       LUCCO2(:,y,x,k)=biompower(:,y,x,k).*repmat(LUCrate(1,k),2836,1);
                       bio1(:,:,:)=biompower(:,:,:,1); % biomass amount of type 1
                       bio2(:,:,:)=biompower(:,:,:,2); % biomass amount of type 2
                       bio3(:,:,:)=biompower(:,:,:,3); % biomass amount of type 3
                       bio4(:,:,:)=biompower(:,:,:,4); % biomass amount of type 4
                       bio5(:,:,:)=biompower(:,:,:,5); % biomass amount of type 5
          end
      end
  end

BioCO2(fbeccs,:)=sum(sum(sum(sum(biompower))));
NetCO2=sum(sum(sum(sum(capCO2))))+sum(sum(sum(sum(coalCO2))))-sum(sum(sum(sum(adjustPCO2))))-sum(sum(sum(sum(treatCO2))))-sum(sum(sum(sum(aferCO2))))-sum(sum(sum(sum(pferCO2))))-sum(sum(sum(sum(biotranCO2))))-sum(sum(sum(sum(LUCCO2))));
Totalcost=sum(sum(sum(sum(biocost))))+sum(sum(sum(sum(treatcost))))+sum(sum(sum(sum(fercost))))+sum(sum(sum(sum(co2trancost))))+sum(sum(sum(sum(biotrancost))))+sum(sum(sum(sum(watercost))))+sum(sum(sum(sum(adjustcost))))+sum(sum(sum(sum(co2capcost))))-sum(sum(sum(sum(eleccost))));
Cost=[Totalcost sum(sum(sum(sum(watercost)))) sum(sum(sum(sum(fercost)))) sum(sum(sum(sum(co2trancost)))) sum(sum(sum(sum(co2capcost)))) sum(sum(sum(sum(biotrancost)))) sum(sum(sum(sum(treatcost)))) sum(sum(sum(sum(biocost)))) sum(sum(sum(sum(adjustcost)))) sum(sum(sum(sum(eleccost))))];
F_NetCO2(fbeccs,1)=NetCO2;
F_co2(fbeccs,:)=[NetCO2 sum(sum(sum(sum(adjustPCO2)))) sum(sum(sum(sum(biotranCO2)))) sum(sum(sum(sum(treatCO2)))) sum(sum(sum(sum(aferCO2)))) sum(sum(sum(sum(pferCO2)))) sum(sum(sum(sum(LUCCO2)))) sum(sum(sum(sum(coalCO2)))) sum(sum(sum(sum(capCO2))))];
F_cost(fbeccs,:)=Cost;
Cost_biotran(fbeccs,:)=sum(sum(sum(sum(biotrancost))));
Bio(fbeccs,:)=[sum(sum(sum(bio1))) sum(sum(sum(bio2))) sum(sum(sum(bio3))) sum(sum(sum(bio4))) sum(sum(sum(bio5))) sum(sum(sum(sum(biompower))))];% biomass amount.
                    
 if fbeccs==1
  F_price(fbeccs,:)=F_cost(fbeccs,:)./F_NetCO2(fbeccs,1);
  NetBio(fbeccs,:)=Bio(fbeccs,:);
 elseif fbeccs>1
  F_price(fbeccs,:)=(F_cost(fbeccs,:)-F_cost((fbeccs-1),:))./(F_NetCO2(fbeccs,1)-F_NetCO2((fbeccs-1),1));
  NetBio(fbeccs,:)=Bio(fbeccs,:)-Bio(fbeccs-1,:);
 end
end
save(strcat('../result/1_B90_2015_PC/','F_price_noCCS','.dat'),'F_price');
save(strcat('../result/1_B90_2015_PC/','F_Bio','.dat'),'Bio');
save(strcat('../result/1_B90_2015_PC/','F_co2_noCCS','.dat'),'F_co2');
save(strcat('../result/1_B90_2015_PC/','F_cost_noCCS','.dat'),'F_cost');

% load(strcat('Finallys1carbon-',num2str(1),'.dat'),'-mat');
