# Supplementary material for: Spatially explicit analysis identifies significant potential for bioenergy with carbon capture and storage in China
Source: Nat Commun. 2021 May 26;12:3159. doi: 10.1038/s41467-021-23282-x (PMC8154910; doi:10.1038/s41467-021-23282-x)
Supplement: Supplementary file 5 — Supplementary Software 1 [file 41467_2021_23282_MOESM5_ESM.zip › supplementary software 1/Cost_minimization/decarbon_data_1_B90_2015_PC.xlsx]

## Sheet: Sheet1
906319	0	174697	29668.6	235539	745.898	39.6097	42.7896	297.773	291.213	0	0	0	0	0	0	5	20.8555	211.25	1735.77
1.03396e+06	101400	348430	835080	469780	82.225	4.36643	4.71696	32.8253	32.1022	0	0	0	0	0	1	5	26.1999	211.25	1735.77
729393	448774	339316	4781.75	457492	8845.06	469.703	507.41	3531.07	3453.28	0	0	0	0	510573	2	5	30.8689	211.25	1735.77
0	91815.6	19549.3	5990.77	26357.9	546.209	29.0055	31.3341	218.054	213.25	0	0	0	0	4314.34	3	5	8.7177	211.25	1735.77
1.26013e+06	207689	264280	273470	356323	111.591	5.92586	6.40159	44.5486	43.5673	0	0	0	0	3978.5	4	5	25.1819	211.25	1735.77
398604	0	89324.3	29424	120434	37776.5	2006.06	2167.11	15080.9	14748.7	0	0	0	0	218283	5	5	18.3034	211.25	1735.77
0	0	4853.37	1073.18	6543.69	223.182	11.8517	12.8032	89.0973	87.1345	0	0	0	0	0	6	5	6.61023	211.25	1735.77
943932	0	160902	13190.6	216941	45382.3	2409.96	2603.43	18117.2	17718.1	0	0	0	0	36689.6	7	5	23.0312	211.25	1735.77
0	0	11633.3	3042.93	15684.9	323.027	17.1538	18.5309	128.957	126.116	0	0	0	0	11971.8	8	5	7.38623	211.25	1735.77
1.69557e+06	0	294623	58698.7	397233	39098	2076.24	2242.92	15608.4	15264.6	0	0	0	0	325095	9	5	27.4119	211.25	1735.77
352979	0	49447.6	5515.31	66669	255914	13589.9	14680.9	102164	99913.5	0	0	0	0	1.10061e+06	10	5	27.4666	211.25	1735.77
436077	0	74134.4	9101.62	99953.6	238206	12649.5	13665	95094.9	93000.1	0	0	0	0	377312	11	5	25.3077	211.25	1735.77
1.52137e+06	0	108886	138752	146808	174705	9277.41	10022.2	69744.4	68208	0	0	0	0	1.80758e+06	12	5	28.4052	211.25	1735.77
735393	0	156506	39639.6	211013	88744.3	4712.62	5090.95	35427.9	34647.4	0	0	0	0	199256	13	5	27.4354	211.25	1735.77
0	0	7879.01	17890.8	10623.1	76945	4086.04	4414.07	30717.5	30040.8	0	0	0	0	22277.9	14	5	11.7997	211.25	1735.77
0	0	24711.5	9971.03	33317.9	161202	8560.38	9247.6	64354	62936.4	0	0	0	0	348402	15	5	16.524	211.25	1735.77
0	0	6520.56	13869.8	8791.52	1603.39	85.1453	91.9808	640.094	625.993	0	0	0	0	86075.4	16	5	7.6648	211.25	1735.77
0	25.3369	92473.4	17347.4	124680	82.225	4.36643	4.71696	32.8253	32.1022	0	0	0	0	0	17	5	14.3752	211.25	1735.77
0	34622.2	3087.39	0	4162.65	1151.15	61.13	66.0375	459.554	449.431	0	0	0	0	17801.6	18	5	4.55023	211.25	1735.77
0	0	8817.58	0	11888.5	229.055	12.1636	13.1401	91.4419	89.4276	0	0	0	0	2049.04	19	5	6.69735	211.25	1735.77
1.33101e+06	2.29115e+06	8422.39	13733.9	11355.7	575.575	30.565	33.0187	229.777	224.715	0	0	0	0	9275.26	20	5	6.52216	211.25	1735.77
0	0	11262.8	5216.45	15185.3	599.068	31.8125	34.3664	239.156	233.887	0	0	0	0	1221.62	21	5	6.95291	211.25	1735.77
3.78098e+06	41367.4	37913.1	67936.1	51117.3	317.154	16.8419	18.194	126.612	123.823	0	0	0	0	119367	22	5	11.126	211.25	1735.77
0	0	3075.04	6221.7	4146	111.591	5.92586	6.40159	44.5486	43.5673	0	0	0	0	35940.6	23	5	4.26479	211.25	1735.77
849037	6.03489e+06	7307.71	1590.8	64265.1	77667.3	14278	6525.99	0	9974.17	0	0	0	4750.16	386660	24	0	25.982	72.284	1735.77
1.70595e+06	3.31731e+07	9318.88	21563.1	81951.7	409.665	75.3109	34.4221	0	52.6099	0	0	0	0	0	25	0	17.0402	72.284	1735.77
0	347949	1644.23	4276.5	14459.6	56078.4	10309.2	4711.98	0	7201.68	0	0	0	1545.05	120582	26	0	21.4342	72.284	1735.77
6.6708e+06	1.92499e+06	0	0	0	0	0	0	0	0	0	0	0	0	0	27	0	3.99718	72.284	1735.77
415897	0	62376.7	6620.91	106456	116041	15715.8	8435.37	324638	77368.5	0	0	0	77212.4	1.15013e+06	28	6	33.0243	197.216	1735.77
0	0	17723.7	8758.86	30248.4	42343.4	5734.68	3078.07	118461	28231.8	0	0	0	280283	922086	29	6	21.3233	197.216	1735.77
647385	0	34903.5	24826.2	59568.7	97358.9	13185.6	7077.31	272373	64912.6	0	0	0	87976.7	1.0819e+06	30	6	29.1165	197.216	1735.77
352921	0	29654.9	14968.6	50611	75874.5	10275.9	5515.55	212268	50588.2	0	0	0	63608.7	1.26814e+06	31	6	26.7489	197.216	1735.77
300191	0	23655.3	6596.14	40371.7	43972.3	5955.29	3196.48	123018	29317.8	0	0	0	152595	471371	32	6	23.4931	197.216	1735.77
976636	0	9608.82	13096.2	16399.1	38522.1	5217.15	2800.29	107770	25684	0	0	0	110369	518481	33	6	19.3329	197.216	1735.77
1.32787e+06	0	36546.1	3914.29	62372	113594	15384.3	8257.47	317792	75736.9	0	0	0	173061	1.58139e+06	34	6	30.5786	197.216	1735.77
1.46267e+06	0	32883.1	4723.7	56120.5	48272.2	6537.64	3509.06	135047	32184.8	0	0	0	77858.3	878378	35	6	21.6223	197.216	1735.77
564616	0	15791.8	32728.1	26951.3	99609.2	13490.4	7240.9	278669	66412.9	0	0	0	115599	1.89012e+06	36	6	31.4069	197.216	1735.77
0	0	2246.48	0	3834	5840.07	790.937	424.532	16338.3	3893.78	0	0	0	26469.5	20806.7	37	6	9.13306	197.216	1735.77
0	0	98.0169	0	167.282	575.129	77.8913	41.8079	1608.99	383.458	0	0	0	3091.89	13372.6	38	6	5.037	197.216	1735.77
430359	0	31472.9	2947.36	53713.8	74990.6	10156.2	5451.3	209795	49998.9	0	0	0	34386.6	1.12504e+06	39	6	24.9161	197.216	1735.77
947409	0	17124.5	6584.25	29225.8	37645.8	5098.48	2736.59	105319	25099.8	0	0	0	161526	1.07527e+06	40	6	25.3585	197.216	1735.77
4.91339e+06	0	4970.41	2488.66	8482.83	1814.16	245.697	131.877	5075.34	1209.57	0	0	0	45783.3	31394.1	41	6	9.59496	197.216	1735.77
651944	0	20183.6	15173.7	34446.6	97019.2	13139.6	7052.62	271423	64686.1	0	0	0	28844.4	909324	42	6	26.7132	197.216	1735.77
1.37582e+06	0	3115.99	4663.27	5317.96	4932.98	668.088	358.594	13800.6	3288.99	0	0	0	63050.6	93440.7	43	6	9.91114	197.216	1735.77
4.22075e+06	0	4674.78	4953.54	7978.28	860.763	116.576	62.5715	2408.09	573.901	0	0	0	20819.1	38023.2	44	6	14.7022	197.216	1735.77
0	0	1277.38	0	2180.07	494.07	66.9134	35.9155	1382.22	329.414	0	0	0	3835.83	61324.7	45	6	6.32898	197.216	1735.77
0	0	534.35	0	911.958	3053.2	413.504	221.946	8541.7	2035.68	0	0	0	54184.9	307741	46	6	9.85767	197.216	1735.77
826465	0	592.844	0	1011.79	13455.7	1822.34	978.136	37643.9	8971.38	0	0	0	13337.6	206949	47	6	10.6449	197.216	1735.77
493795	0	4651.14	168793	6921.67	563.126	0.554748	0	0	4.04001	0	0	0	0	0	48	23	18.8446	367.977	1735.77
2.1888e+06	0	2283.96	0	3398.91	134.078	0.132083	0	0	0.961907	0	0	0	0	0	49	23	20.385	367.977	1735.77
6.06993e+06	0	19399.8	11270.4	28870.1	3193.73	3.14621	0	0	22.9126	0	0	0	0	0	50	23	11.018	367.977	1735.77
1.80115e+06	6.48262e+07	73535.2	0	109432	6095.17	6.00448	0	0	43.7283	0	0	0	11156.4	1.92676e+06	51	23	29.3111	367.977	1735.77
0	0	47366.7	8793.17	70489.5	949.269	0.935146	0	0	6.8103	0	0	0	602584	766440	52	23	30.4333	367.977	1735.77
0	0	72069.5	1752.98	107251	17827	17.5617	0	0	127.895	0	0	0	510210	796831	53	23	25.6826	367.977	1735.77
0	0	10555.2	1809.53	15707.9	281.563	0.277374	0	0	2.02	0	0	0	649137	569528	54	23	21.9033	367.977	1735.77
0	0	13125.8	889.539	19533.4	24158.1	23.7987	0	0	173.316	0	0	0	6712.79	1.73467e+06	55	23	26.061	367.977	1735.77
1.63533e+06	0	131115	2616.42	195121	50112.8	49.3673	0	0	359.522	0	0	0	2790.33	969055	56	23	27.5109	367.977	1735.77
0	0	129538	4952.28	192775	47144.4	46.4429	0	0	338.226	0	0	0	314516	2.04753e+06	57	23	33.7462	367.977	1735.77
3.01688e+06	0	19205.6	0	28581.1	463.908	0.457006	0	0	3.3282	0	0	0	0	0	58	23	20.5515	367.977	1735.77
0	0	383.742	2699.07	571.072	2021.89	1.99181	0	0	14.5056	0	0	0	0	0	59	23	8.10345	367.977	1735.77
264242	0	20640.2	28616.7	76781.6	110937	49.0378	4909.37	38319.2	44179.9	13898.3	11844.2	24069.6	29.3077	694964	60	22	27.0884	238.367	1735.77
1.61952e+06	0	32842.6	1256.53	122175	237618	105.035	10515.5	82076.7	94629.9	25851.3	22030.6	44770.3	0	311058	61	22	29.6288	238.367	1735.77
378366	0	25262	137415	93974.7	207115	91.5517	9165.6	71540.6	82482.3	13898.3	11844.2	24069.6	0	434985	62	22	31.3152	238.367	1735.77
322935	0	15852.8	66362.2	58972.5	164266	72.6108	7269.35	56739.7	65417.7	9598.25	8179.69	16622.6	0	641617	63	22	26.9213	238.367	1735.77
1.30204e+06	0	50926.9	64268	189448	85884.2	37.9636	3800.68	29665.6	34202.8	26004.9	22161.5	45036.2	44347.2	561964	64	22	23.439	238.367	1735.77
3.9626e+06	0	22699.3	33002.9	84441.5	33089.2	14.6265	1464.32	11429.5	13177.6	64653.8	55098.4	111970	0	214027	65	22	16.4724	238.367	1735.77
327178	0	33263.4	27318.6	123740	350239	154.817	15499.3	120977	139480	14589.3	12433.1	25266.4	0	858737	66	22	34.0115	238.367	1735.77
0	0	1324.99	3777.41	4928.94	1796.1	0.793932	79.4837	620.396	715.283	9214.32	7852.5	15957.7	8720.43	122296	67	22	7.61419	238.367	1735.77
892052	0	29859.2	58500.4	111076	44820.3	19.812	1983.46	15481.5	17849.4	24545.9	20918.2	42509.6	111572	2.02854e+06	68	22	23.4144	238.367	1735.77
4.01068e+06	0	21096.8	13691.8	78480.1	51563.3	22.7927	2281.86	17810.7	20534.7	45354.9	38651.8	78547.5	4566.12	149170	69	22	19.6849	238.367	1735.77
0	0	120.86	0	449.6	6127.25	2.70844	271.153	2116.44	2440.14	6194.07	5278.63	10727.1	0	1257.61	70	22	5.08563	238.367	1735.77
0	0	12318.8	11126.7	45825.9	125460	55.4573	5552.05	43335.6	49963.5	9265.51	7896.13	16046.4	0	786798	71	22	26.8152	238.367	1735.77
269632	0	18630.4	13283.4	69305	119066	52.6309	5269.09	41127	47417.1	13130.4	11189.8	22739.8	0	725617	72	22	29.1367	238.367	1735.77
446970	0	28117.9	41671.2	104599	271795	120.142	12027.9	93881.9	108241	24494.7	20874.6	42420.9	0	300255	73	22	33.8062	238.367	1735.77
2.611e+06	0	33728.9	32029.9	125472	140044	61.904	6197.46	48373.2	55771.6	21218.5	18082.6	36747.1	0	149270	74	22	26.4157	238.367	1735.77
7.83233e+06	0	1266.79	5275.88	4712.47	8108.09	3.58404	358.812	2800.65	3228.99	64141.9	54662.1	111083	0	14280.8	75	22	10.1384	238.367	1735.77
658236	0	10577.5	16340.2	39348.3	90143.5	39.8463	3989.17	31136.8	35899	12209	10404.6	21144	0	114066	76	22	19.5177	238.367	1735.77
1.65539e+06	0	4149.53	941.751	15436.3	3458.77	1.52889	153.063	1194.71	1377.43	50243.7	42817.9	87013.9	129870	0	77	22	13.0882	238.367	1735.77
625769	0	27697.1	34384.3	103033	76903.7	33.9939	3403.26	26563.6	30626.4	31968.6	27243.8	55364.4	1617.9	238592	78	22	23.0057	238.367	1735.77
792123	0	33133.6	25559.9	123257	214803	94.9498	9505.79	74195.8	85543.7	40466.2	34485.6	70081	0	532145	79	22	31.3002	238.367	1735.77
0	0	6374.25	1779.44	23712.2	5726.98	2.53151	253.439	1978.18	2280.73	21858.4	18627.9	37855.3	193345	23732	80	22	13.0973	238.367	1735.77
922606	0	17193.5	4448.6	63959.7	5439.6	2.40448	240.722	1878.91	2166.28	27540.6	23470.3	47695.9	43040.5	24336.8	81	22	16.7083	238.367	1735.77
0	1.6141e+07	80300.4	64080.7	298717	65398.4	28.9082	2894.11	22589.5	26044.5	28871.5	24604.5	50000.9	246777	32681.7	82	22	33.5536	238.367	1735.77
0	0	376.009	0	1398.75	10.2634	0.004537	0.454192	3.54512	4.08733	27770.9	23666.6	48094.8	0	0	83	22	4.24062	238.367	1735.77
1.20983e+06	0	25850.6	6490.79	96164.4	124967	55.2395	5530.25	43165.4	49767.3	42283.5	36034.3	73228.2	0	237454	84	22	25.0297	238.367	1735.77
4.21171e+06	0	8643.74	952.157	32154.7	1785.83	0.789395	79.0295	616.851	711.195	189661	161631	328463	0	23314.4	85	22	15.7057	238.367	1735.77
0	0	0	0	0	82.1072	0.036294	3.63354	28.361	32.6986	283340	241464	490700	0	0	86	22	3.30117	238.367	1735.77
388236	0	23982.7	8307.54	59267.2	122799	11278.2	9532.03	67997.3	111660	0	0	0	0	757819	87	24	27.2918	274.408	1735.77
259464	0	23835.2	56187.1	58902.6	45544.3	4182.91	3535.28	25219.1	41412.8	0	0	0	0	746956	88	24	21.3591	274.408	1735.77
221794	0	16933.6	7907.05	41847.2	156813	14402.2	12172.3	86831.9	142589	0	0	0	5373.34	2.58906e+06	89	24	35.2702	274.408	1735.77
0	0	18765.2	20050.5	46373.4	318075	29212.8	24689.9	176127	289221	0	0	0	0	209054	90	24	32.0004	274.408	1735.77
0	0	7653.59	0	18913.9	181038	16627	14052.7	100245	164615	0	0	0	3728.89	725053	91	24	28.0605	274.408	1735.77
0	0	18851.5	2167.82	46586.8	209023	19197.3	16225	115742	190062	0	0	0	39.9677	848783	92	24	28.9207	274.408	1735.77
0	0	24997.4	36702.4	61774.8	162952	14966	12648.8	90231.1	148170	0	0	0	2960.53	1.39348e+06	93	24	33.598	274.408	1735.77
462312	0	124145	73000.6	306793	100830	9260.46	7826.69	55832.2	91683.1	0	0	0	16764.7	1.62747e+06	94	24	37.42	274.408	1735.77
0	0	15577.1	0	38494.8	174225	16001.3	13523.8	96473.1	158421	0	0	0	0	748763	95	24	36.0594	274.408	1735.77
383821	0	41063.8	22820.9	101479	115386	10597.4	8956.61	63892.5	104919	0	0	0	2915.84	749392	96	24	29.9009	274.408	1735.77
686842	0	82635	212329	204212	154963	14232.2	12028.7	85807.4	140906	0	0	0	0	426077	97	24	32.8231	274.408	1735.77
321202	0	63571.2	242124	157100	114345	10501.7	8875.77	63315.8	103972	0	0	0	0	1.34349e+06	98	24	32.5266	274.408	1735.77
356529	0	99403.1	57120.3	245650	152023	13962.2	11800.4	84179.1	138232	0	0	0	0	1.0265e+06	99	24	33.6789	274.408	1735.77
320559	0	31154.1	43672.5	76989.6	50788.6	4664.56	3942.35	28123	46181.4	0	0	0	0	243909	100	24	20.4517	274.408	1735.77
278762	0	57069.1	9843.39	141032	101161	9290.85	7852.37	56015.3	91984	0	0	0	0	647979	101	24	30.4427	274.408	1735.77
526710	0	30988.6	0	76580.5	188671	17328.1	14645.2	104472	171556	0	0	0	22743.3	738196	102	24	27.4858	274.408	1735.77
0	0	2087.02	0	5157.54	39773.1	3652.87	3087.31	22023.5	36165.2	0	0	0	3424.37	177831	103	24	14.1565	274.408	1735.77
0	482364	5440.63	0	13445.2	208.3	19.1309	16.1689	115.342	189.405	0	0	0	734.58	0	104	24	5.81975	274.408	1735.77
0	0	80004.7	46075.4	197711	44821.4	4116.51	3479.16	24818.8	40755.5	0	0	0	11695.3	981506	105	24	25.9019	274.408	1735.77
0	0	64496	30294.4	159386	48913.8	4492.38	3796.83	27084.9	44476.7	0	0	0	0	100254	106	24	18.7372	274.408	1735.77
0	0	1835.13	0	4535.07	3712.65	340.98	288.187	2055.8	3375.86	0	0	0	0	69935.7	107	24	7.17539	274.408	1735.77
0	0	1950.28	0	4819.63	1323.32	121.537	102.72	732.759	1203.28	0	0	0	0	32964.6	108	24	5.52797	274.408	1735.77
357390	0	46732.5	2517.74	60084.6	100425	222.707	339.947	2952.91	8258.31	0	0	0	77219.8	716179	109	7	25.6523	236.81	1735.77
739796	0	50563.4	0	65010.1	192655	427.242	652.155	5664.87	15842.8	0	0	0	27374.1	226374	110	7	28.4621	236.81	1735.77
272427	0	26259.4	0	33762	202366	448.777	685.028	5950.41	16641.3	0	0	0	49521.2	566324	111	7	24.471	236.81	1735.77
401195	0	37066.6	2927.26	47657	137376	304.651	465.029	4039.42	11296.9	0	0	0	0	544005	112	7	25.0376	236.81	1735.77
0	0	15514.1	0	19946.7	37785.6	83.7954	127.908	1111.06	3107.26	0	0	0	0	91894.6	113	7	14.0088	236.81	1735.77
1.73782e+06	13473	104237	3402.49	134019	72949.6	161.777	246.941	2145.02	5998.92	0	0	0	66689.9	778539	114	7	28.4729	236.81	1735.77
658798	16719.9	60247	2484.88	77460.4	172587	382.737	584.222	5074.77	14192.5	0	0	0	44194.7	1.76668e+06	115	7	32.11	236.81	1735.77
0	0	29280.8	0	37646.7	113263	251.178	383.405	3330.4	9314.04	0	0	0	2186.65	560967	116	7	22.152	236.81	1735.77
1.90984e+06	54856.2	36155.3	59930.4	46485.4	98273.2	217.936	332.664	2889.65	8081.38	0	0	0	75863.2	728700	117	7	21.948	236.81	1735.77
1.06423e+06	0	20013	6534.51	25731	51964.1	115.238	175.903	1527.96	4273.2	0	0	0	6918.72	649721	118	7	18.1591	236.81	1735.77
0	0	22848.7	75448.9	29376.8	184978	410.217	626.168	5439.13	15211.4	0	0	0	141276	506236	119	7	26.7842	236.81	1735.77
768675	81596.7	47864.9	64627.2	61540.6	59135.6	131.142	200.179	1738.83	4862.95	0	0	0	402745	1.86627e+06	120	7	23.8706	236.81	1735.77
822761	81383.1	62074	51967.7	79809.5	61933.7	137.347	209.651	1821.11	5093.04	0	0	0	437751	1.13843e+06	121	7	23.8393	236.81	1735.77
873376	45043.7	28338.5	95765.3	36435.2	24912.2	55.2465	84.3301	732.523	2048.62	0	0	0	59497.2	821583	122	7	17.7684	236.81	1735.77
234241	0	92305.9	49176.9	118679	372495	826.065	1260.93	10952.9	30631.7	0	0	0	89734.9	1.47748e+06	123	7	32.4673	236.81	1735.77
326640	0	41822.1	9595.74	53771.3	61498.7	136.383	208.179	1808.32	5057.27	0	0	0	103370	568854	124	7	19.6638	236.81	1735.77
265845	0	30088.8	449.536	23402.4	24214.9	265.86	1882.51	1922.99	12199	0	0	0	0	23649.6	125	21	16.9613	107.139	1735.77
231190	0	38421.2	316.766	29883.2	57369.7	629.871	4460.03	4555.92	28901.7	0	0	0	0	80664.3	126	21	19.8459	107.139	1735.77
1.27606e+06	296546	119161	54517.5	92681	48735.9	535.08	3788.82	3870.28	24552.2	0	0	0	67007.7	305901	127	21	31.9916	107.139	1735.77
749801	0	40335.9	0	31372.4	67708.4	743.381	5263.77	5376.95	34110.1	0	0	0	148998	35126.4	128	21	24.7039	107.139	1735.77
0	0	9506.9	0	7394.25	58495.7	642.233	4547.56	4645.33	29468.9	0	0	0	0	82643.4	129	21	19.2401	107.139	1735.77
331510	0	263231	1665.65	364763	637128	1554.77	9506.47	0	36643.2	0	0	0	263238	2.3164e+06	130	8	53.522	244.604	1735.77
243688	140221	67820.8	2758	93980.3	1237.23	3.01918	18.4605	0	71.1569	0	0	0	0	0	131	8	32.7374	244.604	1735.77
647393	0	194917	104184	270099	471754	1151.21	7038.95	0	27132	0	0	0	2915.82	1.86117e+06	132	8	35.6018	244.604	1735.77
0	37930.2	48955.2	0	67837.9	70949.3	173.136	1058.62	0	4080.52	0	0	0	390.903	1.07149e+06	133	8	27.1902	244.604	1735.77
320512	824.997	41034.3	14851.4	56861.8	9846.81	24.029	146.922	0	566.321	0	0	0	0	0	134	8	23.1825	244.604	1735.77
879607	0	138271	32848.1	191604	104138	254.125	1553.82	0	5989.28	0	0	0	29820.4	298681	135	8	22.7564	244.604	1735.77
1.47918e+07	0	95346.8	39588.2	132123	15797	38.549	235.704	0	908.534	0	0	0	145947	191965	136	8	19.8013	244.604	1735.77
313579	345764	92520.3	30702.1	128207	94775.5	231.279	1414.13	0	5450.84	0	0	0	79891.1	881569	137	8	31.8453	244.604	1735.77
900690	5.52919e+07	183299	45173.9	253999	3641.53	8.88636	54.3347	0	209.436	0	0	0	85532.1	18755.1	138	8	21.5723	244.604	1735.77
755324	2.60858e+07	94788.1	720.489	131349	1760.18	4.29533	26.2633	0	101.234	0	0	0	3410.88	0	139	8	14.746	244.604	1735.77
310115	2.82735e+07	99077.2	49969.4	137293	140.304	0.342381	2.09345	0	8.06934	0	0	0	0	0	140	8	15.3519	244.604	1735.77
0	1.0569e+07	54969.9	10962.3	76172.5	3883.88	9.47774	57.9506	0	223.374	0	0	0	908.942	250612	141	8	14.3973	244.604	1735.77
0	0	18027.5	0	24980.9	105439	257.3	1573.23	0	6064.11	0	0	0	153931	2.20353e+06	142	8	28.1813	244.604	1735.77
261603	5.86199e+07	201786	19685.6	279618	0	0	0	0	0	0	0	0	0	0	143	8	22.1053	244.604	1735.77
913646	2.47931e+07	110252	12868.1	152778	108.417	0.264568	1.61767	0	6.2354	0	0	0	0	0	144	8	14.376	244.604	1735.77
1.27397e+06	4.85083e+07	223988	82685.8	310383	191.324	0.466884	2.85471	0	11.0036	0	0	0	0	0	145	8	20.1991	244.604	1735.77
2.66983e+06	1.8656e+07	64468.4	15037.3	89334.8	140.304	0.342381	2.09345	0	8.06934	0	0	0	0	0	146	8	12.4705	244.604	1735.77
1.15613e+06	0	63170.1	0	87535.8	87932.5	214.58	1312.02	0	5057.27	0	0	0	3809.24	426032	147	8	21.4949	244.604	1735.77
503405	3.31567e+07	96168.5	39936.8	133262	95.662	0.233442	1.42735	0	5.50182	0	0	0	1888.38	1110.03	148	8	16.6249	244.604	1735.77
773422	2.72486e+07	144598	13735.8	200371	0	0	0	0	0	0	0	0	21.7751	0	149	8	15.0711	244.604	1735.77
491380	4.70892e+07	271201	13627.3	375807	0	0	0	0	0	0	0	0	0	0	150	8	19.8122	244.604	1735.77
1.06152e+06	4.21783e+07	230578	83948.6	319515	197.701	0.482447	2.94987	0	11.3704	0	0	0	929.04	0	151	8	18.7441	244.604	1735.77
818124	5.57293e+06	38240.6	68136.6	52990.6	0	0	0	0	0	0	0	0	1918.76	0	152	8	8.47837	244.604	1735.77
0	2.76088e+06	71107.5	31275.4	98534.7	28870.8	70.4528	430.776	0	1660.45	0	0	0	5419.27	72172.7	153	8	15.6771	244.604	1735.77
609162	3.46034e+07	188656	53990.2	261423	0	0	0	0	0	0	0	0	0	0	154	8	16.9837	244.604	1735.77
0	1.93035e+07	102052	52192.8	141414	0	0	0	0	0	0	0	0	0	0	155	8	12.685	244.604	1735.77
291743	1.69363e+07	113013	28455.4	156603	0	0	0	0	0	0	0	0	0	0	156	8	11.8818	244.604	1735.77
0	1.59485e+07	87458.8	91819.7	121193	114.794	0.28013	1.71283	0	6.60219	0	0	0	8552.21	0	157	8	11.5287	244.604	1735.77
0	971141	2103.48	0	2914.82	0	0	0	0	0	0	0	0	0	0	158	8	3.22395	244.604	1735.77
2.94263e+06	70134.3	120293	130145	166691	27639.9	67.4492	412.411	0	1589.66	0	0	0	639.392	782776	159	8	24.0221	244.604	1735.77
325508	4.05199e+07	265466	603026	367860	0	0	0	0	0	0	0	0	0	0	160	8	18.3784	244.604	1735.77
582885	1.86331e+07	118863	17462.2	164710	0	0	0	0	0	0	0	0	0	0	161	8	12.4628	244.604	1735.77
0	29455.6	11782.8	14146.4	16327.6	522.952	1.27615	7.80288	0	30.0766	0	0	0	0	964.898	162	8	8.9035	244.604	1735.77
0	1.00336e+06	427.269	0	592.073	0	0	0	0	0	0	0	0	0	0	163	8	2.88912	244.604	1735.77
0	4.25983e+06	3796.12	2626.3	5260.34	0	0	0	0	0	0	0	0	0	0	164	8	5.95608	244.604	1735.77
0	4679.88	25669	10001.6	35569.9	11186.1	27.2971	166.905	0	643.346	0	0	0	0	0	165	8	9.92674	244.604	1735.77
0	4.90868e+06	28665	0	47775	224.202	8.62248	4.93593	1.87918	43.6967	0	0	0	0	3753.98	166	10	8.59396	229.681	1735.77
0	9.90041e+06	35394.6	8219.36	58991	163.607	6.29208	3.6019	1.3713	31.8868	0	0	0	0	0	167	10	9.08447	229.681	1735.77
323255	3.27636e+07	199679	53032	332798	2163.25	83.1953	47.6251	18.1316	421.614	0	0	0	2773.72	0	168	10	17.4206	229.681	1735.77
1.51769e+06	35942.1	139395	71183	232325	46882.5	1803.03	1032.14	392.953	9137.34	0	0	0	44146.5	633762	169	10	23.2448	229.681	1735.77
1.13371e+06	0	269929	236803	449881	1351.27	51.9679	29.749	11.3259	263.361	0	0	0	16440	4588.34	170	10	21.7394	229.681	1735.77
0	0	6087.46	14058.5	10145.8	18.1786	0.69912	0.400211	0.152366	3.54298	0	0	0	0	0	171	10	8.83064	229.681	1735.77
1.48061e+06	48865.4	110936	29144.5	184893	9652.82	371.233	212.512	80.9065	1881.32	0	0	0	0	164164	172	10	17.4323	229.681	1735.77
1.86324e+06	2081.77	76260.2	82929.9	127100	84.8333	3.26256	1.86765	0.711043	16.5339	0	0	0	0	456.831	173	10	12.5057	229.681	1735.77
1.07459e+06	69747.5	102100	14178.4	170166	68315.1	2627.29	1503.99	572.593	13314.5	0	0	0	3971.42	279132	174	10	20.8123	229.681	1735.77
1.79034e+06	214231	451859	229371	753099	327.214	12.5842	7.20379	2.74259	63.7736	0	0	0	0	0	175	10	25.3193	229.681	1735.77
1.31996e+06	0	190895	24504	318158	230.262	8.85552	5.06934	1.92997	44.8777	0	0	0	0	0	176	10	17.3688	229.681	1735.77
591422	0	438117	865824	730196	6.05952	0.23304	0.133404	0.050789	1.18099	0	0	0	0	0	177	10	23.7617	229.681	1735.77
0	8382.13	129224	44435.9	215373	193.905	7.45728	4.26891	1.62524	37.7917	0	0	0	0	0	178	10	14.2755	229.681	1735.77
0	4580.36	4572.02	13921.5	7620.03	84.8333	3.26256	1.86765	0.711043	16.5339	0	0	0	0	0	179	10	5.32517	229.681	1735.77
1.48005e+06	36848.1	111398	315058	185663	4150.77	159.632	91.3815	34.7903	808.98	0	0	0	818.809	43314.7	180	10	15.2292	229.681	1735.77
1.14141e+06	0	265511	701128	442518	0	0	0	0	0	0	0	0	0	0	181	10	18.6422	229.681	1735.77
824484	0	297592	288328	495987	2896.45	111.393	63.7669	24.277	564.514	0	0	0	0	17835.2	182	10	18.6492	229.681	1735.77
483149	0	393425	59402	655708	1108.89	42.6463	24.4129	9.29434	216.122	0	0	0	12804.4	0	183	10	21.756	229.681	1735.77
716725	1.1646e+06	383613	258002	639355	43319.5	1666	953.702	363.089	8442.91	0	0	0	11475.5	410807	184	10	28.4796	229.681	1735.77
804878	1.03787e+07	247582	38459.7	412637	40089.8	1541.79	882.598	336.018	7813.44	0	0	0	2844.12	107795	185	10	21.7984	229.681	1735.77
1.03767e+06	0	121492	8373.47	202487	751702	28909.3	16549.1	6300.5	146506	0	0	0	29280.2	292011	186	10	33.1415	229.681	1735.77
253881	0	267283	9263.9	445472	2120.83	81.564	46.6913	17.7761	413.347	0	0	0	0	87439	187	10	19.5702	229.681	1735.77
1.41383e+06	0	327156	40685.8	545260	36126.9	1389.38	795.352	302.803	7041.08	0	0	0	13.475	85874.2	188	10	24.566	229.681	1735.77
1.10743e+06	2.35745e+07	520003	17055.2	866671	9761.89	375.427	214.913	81.8207	1902.58	0	0	0	21838.8	105693	189	10	28.319	229.681	1735.77
415283	0	265331	2226.08	442218	168370	6475.25	3706.75	1411.22	32815	0	0	0	0	10554.1	190	10	22.2269	229.681	1735.77
2.07182e+06	27816	163771	11216	272951	222130	8542.78	4890.31	1861.81	43292.8	0	0	0	2331.7	1.30147e+06	191	10	30.879	229.681	1735.77
363179	29170.3	100353	142417	167255	157772	6067.66	3473.43	1322.39	30749.5	0	0	0	8243.17	162335	192	10	20.6111	229.681	1735.77
3.16037e+06	215502	123316	7089.19	205527	116555	4482.52	2566.02	976.922	22716.4	0	0	0	12757.8	461653	193	10	24.5739	229.681	1735.77
1.45705e+06	4958.51	183677	15257.2	306128	0	0	0	0	0	0	0	0	0	0	194	10	15.8959	229.681	1735.77
0	6042.93	10120.1	1078.79	16866.8	6041.34	232.341	133.003	50.6364	1177.45	0	0	0	0	29281.5	195	10	6.28543	229.681	1735.77
5.89722e+06	4029.67	4006.94	1027.42	6678.23	133.309	5.12688	2.93488	1.11735	25.9818	0	0	0	0	0	196	10	4.9948	229.681	1735.77
0	298.59	5162.78	11353	8604.64	0	0	0	0	0	0	0	0	0	1591.48	197	10	6.153	229.681	1735.77
2.03079e+06	4.35064e+06	24555.3	4143.93	40925.5	3356.98	129.104	73.9056	28.137	654.27	0	0	0	0	95357.9	198	10	9.42415	229.681	1735.77
1.0507e+06	0	10787.9	11318.7	17979.8	0	0	0	0	0	0	0	0	0	0	199	10	6.8151	229.681	1735.77
0	827.874	462.339	0	770.565	0	0	0	0	0	0	0	0	0	0	200	10	2.28719	229.681	1735.77
0	0	13651.2	1485.15	12601.1	121432	1999.64	2434.95	0	41596.4	2150.01	1832.25	3723.47	0	0	201	9	66.7656	386.901	1735.77
0	0	215216	657093	198661	100026	1647.14	2005.72	0	34263.8	2226.79	1897.69	3856.45	0	0	202	9	67.5263	386.901	1735.77
0	0	177284	299477	163646	68859.2	1133.91	1380.76	0	23587.6	2994.65	2552.06	5186.26	0	0	203	9	46.3093	386.901	1735.77
0	3.97074e+07	375987	2.34864e+06	347065	32261.9	531.261	646.914	0	11051.3	9239.92	7874.31	16002	0	0	204	9	53.5994	386.901	1735.77
0	0	6768.8	0	6248.13	30749.8	506.36	616.593	0	10533.3	1100.6	937.938	1906.06	0	299333	205	9	27.1498	386.901	1735.77
0	7.03496e+07	383619	1.68408e+06	354109	37.2454	0.613323	0.746842	0	12.7583	8267.3	7045.44	14317.6	45790.1	255249	206	9	34.2313	386.901	1735.77
0	349520	461823	176602	426298	9105.25	149.937	182.578	0	3118.99	12209	10404.6	21144	0	248319	207	9	44.4489	386.901	1735.77
0	0	5973.81	0	5514.29	20504.8	337.655	411.161	0	7023.89	1151.79	981.563	1994.72	0	0	208	9	22.4825	386.901	1735.77
451752	8.26219e+07	494486	625555	456449	5517.28	90.8536	110.632	0	1889.93	14026.2	11953.3	24291.2	0	49622.8	209	9	38.5591	386.901	1735.77
0	91546.7	301484	1.32454e+06	278293	2830.65	46.6126	56.76	0	969.633	6091.69	5191.38	10549.8	0	180112	210	9	26.8041	386.901	1735.77
256292	6.92003e+07	379371	1.04673e+06	350189	1392.98	22.9383	27.9319	0	477.162	10340.5	8812.25	17908.1	92731.7	915151	211	9	43.5472	386.901	1735.77
0	535992	708567	259509	654061	35581.7	585.928	713.483	0	12188.5	14640.5	12476.8	25355	0	1.03628e+06	212	9	54.4368	386.901	1735.77
0	89769.2	113230	200670	104520	7337.34	120.825	147.128	0	2513.39	8804.8	7503.5	15248.5	0	91345.9	213	9	22.2244	386.901	1735.77
406516	4937.59	397542	527666	366962	19983.4	329.068	400.706	0	6845.27	19068.5	16250.3	33023.6	0	148005	214	9	38.248	386.901	1735.77
0	3.40273e+06	176466	51674.6	162892	22868.7	376.581	458.561	0	7833.62	8523.25	7263.56	14760.9	1456.14	36789.9	215	9	31.8524	386.901	1735.77
4.02977e+06	4.2039e+07	257215	686971	237429	2.48302	0.040888	0.049789	0	0.850556	37676.3	32108	65249.4	0	8322.87	216	9	26.4617	386.901	1735.77
2.68582e+06	7.01005e+07	137488	263265	126912	57.1096	0.940429	1.14516	0	19.5628	39442.4	33613.1	68307.9	284029	1.52982e+06	217	9	34.1706	386.901	1735.77
458928	29739.8	33003.6	0	30464.9	2557.51	42.1149	51.2831	0	876.072	2124.41	1810.44	3679.14	0	49942.6	218	9	12.7919	386.901	1735.77
0	11626.5	182917	49621.6	168846	23482	386.68	470.859	0	8043.7	8369.68	7132.69	14494.9	0	69989	219	9	31.683	386.901	1735.77
1.30052e+06	8.7849e+06	186824	105359	172452	14674.7	241.649	294.256	0	5026.78	28538.8	24320.9	49424.6	0	21190.1	220	9	27.9759	386.901	1735.77
350801	8.89786e+06	33934.9	80285.6	31324.5	9.9321	0.163553	0.199158	0	3.40222	67187.8	57257.8	116358	0	13003.6	221	9	12.174	386.901	1735.77
0	13152.5	26552.8	9653.5	24510.3	1867.23	30.7479	37.4417	0	639.618	4632.76	3948.06	8023.19	0	4749.03	222	9	10.5689	386.901	1735.77
0	1.37586e+07	17217.3	83081.2	15892.9	47.1775	0.776876	0.946	0	16.1606	3941.68	3359.13	6826.36	31956	235027	223	9	15.1384	386.901	1735.77
0	1360.72	567.853	0	524.172	106.77	1.75819	2.14095	0	36.5739	844.646	719.813	1462.79	0	0	224	9	2.73622	386.901	1735.77
0	0	7609.23	1092.02	7023.9	4245.97	69.9189	85.14	0	1454.45	14077.4	11996.9	24379.9	0	37739.3	225	9	11.6281	386.901	1735.77
0	810.439	272.569	0	251.602	0	0	0	0	0	1894.06	1614.13	3280.2	0	525.386	226	9	2.11167	386.901	1735.77
0	2.11495e+06	2702.98	5023.31	2495.06	19.8642	0.327106	0.398316	0	6.80444	6194.07	5278.63	10727.1	0	9654.39	227	9	5.93529	386.901	1735.77
0	7277.52	6768.8	3450.8	6248.13	285.548	4.70215	5.72579	0	97.8139	9828.61	8376	17021.6	0	0	228	9	6.32786	386.901	1735.77
0	1584.05	1680.84	3494.48	1551.55	0	0	0	0	0	1535.72	1308.75	2659.62	0	0	229	9	2.95223	386.901	1735.77
293877	0	49752	0	91417	186181	6917.12	5917.33	18257.5	28333.5	0	0	0	29286.2	1.04397e+06	230	11	33.4806	243.3	1735.77
2.51976e+06	1.20585e+06	41552.2	33940.7	76350.4	2524.1	93.7772	80.2227	247.521	384.124	0	0	0	0	7296.45	231	11	12.166	243.3	1735.77
0	0	48185.2	0	88538.2	213939	7948.4	6799.55	20979.5	32557.8	0	0	0	7190.25	390591	232	11	32.0789	243.3	1735.77
0	0	65851.2	53735.7	120999	51503.1	1913.48	1636.9	5050.55	7837.87	0	0	0	0	0	233	11	21.5788	243.3	1735.77
541434	0	186005	176430	341775	57210.7	2125.53	1818.31	5610.25	8706.46	0	0	0	0	16803.6	234	11	25.9339	243.3	1735.77
340749	0	49123.4	20866	90262.1	18292.7	679.621	581.389	1793.84	2783.82	0	0	0	0	53612.4	235	11	16.1121	243.3	1735.77
1.10787e+06	1.75948e+07	161734	266628	297179	38485.5	1429.84	1223.17	3774.01	5856.82	0	0	0	0	12474.8	236	11	26.7262	243.3	1735.77
0	1.3497e+07	67586.9	111912	124188	163.074	6.05864	5.18293	15.9916	24.817	0	0	0	0	0	237	11	13.9043	243.3	1735.77
784464	5.19436e+07	343010	476156	630266	1588.2	59.0058	50.4772	155.744	241.696	0	0	0	0	0	238	11	28.8504	243.3	1735.77
267107	0	58167.5	13682.1	106880	4870.95	180.969	154.812	477.661	741.274	0	0	0	0	2993.34	239	11	13.5808	243.3	1735.77
0	1.34496e+06	0	0	0	2020.7	75.0744	64.2232	198.156	307.515	0	0	0	0	0	240	11	4.93803	243.3	1735.77
0	0	43541.2	15902.6	80005	108962	4048.22	3463.1	10685.1	16582.1	0	0	0	0	683761	241	11	26.9195	243.3	1735.77
2.58941e+06	0	96961.5	76750.3	178162	34961.7	1298.92	1111.17	3428.45	5320.56	0	0	0	59574.8	273437	242	11	22.3447	243.3	1735.77
566257	2.37735e+06	62004.7	216941	113931	8479.85	315.049	269.512	831.561	1290.49	0	0	0	0	25466.3	243	11	18.0503	243.3	1735.77
0	2.30551e+07	135277	27364.2	248565	1013.9	37.6689	32.2243	99.4257	154.297	0	0	0	0	2919.3	244	11	18.1724	243.3	1735.77
824530	2.97606e+07	148196	89211.2	272303	13045.9	484.691	414.634	1279.32	1985.36	0	0	0	0	0	245	11	20.9337	243.3	1735.77
355181	0	7796.32	71702	14325.4	31423.7	1167.47	998.728	3081.5	4782.13	0	0	0	0	116060	246	11	14.3364	243.3	1735.77
0	333733	243.928	0	448.207	0	0	0	0	0	0	0	0	0	0	247	11	2.9992	243.3	1735.77
285415	9.55009e+06	267113	0	267113	178924	3344.09	2770.04	51317.1	34843.9	0	0	0	15470.8	820745	248	12	35.5082	259.643	1735.77
0	0	38649.2	0	38649.2	7328.38	136.967	113.455	2101.84	1427.13	0	0	0	0	3855.59	249	12	11.2335	259.643	1735.77
0	7.33175e+06	322642	282553	322642	10378.9	193.981	160.682	2976.75	2021.19	0	0	0	0	7290.64	250	12	22.4085	259.643	1735.77
306527	1.26953e+07	73775.3	15288.8	73775.3	8326.08	155.614	128.901	2387.99	1621.42	0	0	0	0	3066.49	251	12	13.5741	259.643	1735.77
0	0	178299	19035.4	178299	232240	4340.56	3595.46	66608.4	45226.6	0	0	0	0	326222	252	12	36.2068	259.643	1735.77
762030	3.07199e+07	227557	6862.21	227557	8979.24	167.822	139.013	2575.32	1748.62	0	0	0	0	112533	253	12	22.3516	259.643	1735.77
0	3.88412e+07	334079	3845.2	334079	28911.6	540.357	447.599	8292.09	5630.26	0	0	0	0	0	254	12	25.9226	259.643	1735.77
313633	0	196230	129061	196230	255366	4772.79	3953.49	73241.3	49730.2	0	0	0	18524.1	2.39026e+06	255	12	43.0508	259.643	1735.77
0	0	20744.4	0	20744.4	2375.8	44.4037	36.7813	681.4	462.665	0	0	0	0	0	256	12	7.84028	259.643	1735.77
0	0	2892.12	13823	2892.12	1191.49	22.2689	18.4462	341.73	232.032	0	0	0	0	0	257	12	6.07137	259.643	1735.77
1.22104e+06	4.53875e+06	315214	31760.7	315214	95915	1792.65	1484.92	27509.2	18678.5	0	0	0	0	29383.8	258	12	30.4423	259.643	1735.77
416418	0	160946	120457	160946	107686	2012.65	1667.16	30885.4	20970.9	0	0	0	24589.6	133543	259	12	28.9122	259.643	1735.77
0	0	65624.8	9425.67	65624.8	38099	712.069	589.835	10927.1	7419.42	0	0	0	0	23644.8	260	12	17.4059	259.643	1735.77
407932	4427.4	152691	14644.6	152691	27174.6	507.892	420.707	7793.9	5292	0	0	0	0	36142.5	261	12	23.7947	259.643	1735.77
0	0	75155.6	21598.9	75155.6	42649.6	797.12	660.286	12232.3	8305.61	0	0	0	0	27339.5	262	12	22.2644	259.643	1735.77
465441	0	143278	232395	143278	67175.6	1255.51	1039.99	19266.5	13081.8	0	0	0	5229.31	111700	263	12	29.0722	259.643	1735.77
0	0	91312	8327.98	91312	85672.4	1601.22	1326.35	24571.6	16683.9	0	0	0	0	99257.3	264	12	27.041	259.643	1735.77
0	0	44065.3	141871	44065.3	117757	2200.87	1823.06	33773.6	22932	0	0	0	6003.47	262861	265	12	25.3772	259.643	1735.77
421612	0	143659	68372.3	143659	65567.8	1225.46	1015.1	18805.4	12768.7	0	0	0	9171.91	274977	266	12	28.3308	259.643	1735.77
0	0	109940	63889.5	109940	56437.9	1054.82	873.751	16186.9	10990.7	0	0	0	0	556386	267	12	26.4552	259.643	1735.77
0	0	28789.7	63337.4	28789.7	119185	2227.56	1845.18	34183.2	23210.1	0	0	0	5174.25	816031	268	12	28.813	259.643	1735.77
0	0	26633.8	126681	26633.8	9912.34	185.261	153.459	2842.94	1930.33	0	0	0	0	55621.1	269	12	14.8429	259.643	1735.77
0	0	97411.8	289238	97411.8	57658.1	1077.63	892.641	16536.8	11228.4	0	0	0	0	296726	270	12	27.8802	259.643	1735.77
0	9286.29	153111	21145.3	153111	81373	1520.86	1259.79	23338.5	15846.6	0	0	0	0	51023.7	271	12	30.0828	259.643	1735.77
0	0	26686.4	0	26686.4	33871.3	633.055	524.384	9714.59	6596.12	0	0	0	0	242663	272	12	18.3809	259.643	1735.77
0	0	31629.2	25996.2	31629.2	91263.8	1705.72	1412.91	26175.2	17772.8	0	0	0	985.54	437359	273	12	26.544	259.643	1735.77
0	579.765	2326.84	0	2326.84	1213.02	22.6714	18.7796	347.905	236.225	0	0	0	0	6114.36	274	12	5.22276	259.643	1735.77
0	0	5757.94	447857	5757.94	4407.08	82.3682	68.2288	1263.99	858.237	0	0	0	0	0	275	12	8.12545	259.643	1735.77
0	0	8597.48	0	8597.48	5210.97	97.393	80.6744	1494.55	1014.79	0	0	0	0	3165.92	276	12	7.09486	259.643	1735.77
0	2158.97	31050.8	148826	31050.8	11362.2	212.36	175.906	3258.78	2212.69	0	0	0	0	9550.52	277	12	11.7406	259.643	1735.77
0	0	3851.77	4298.74	3851.77	1284.8	24.0129	19.8908	368.491	250.203	0	0	0	0	4770.7	278	12	6.00098	259.643	1735.77
426581	1.0159e+08	227978	1.03508e+06	335128	642.282	0	5.70913	0	481.973	0	0	0	1.10951e+06	1.12164e+06	279	25	41.1356	246.665	1735.77
509517	2.40276e+07	120598	198845	177279	494.231	0	4.39313	0	370.874	0	0	0	36775.3	5292.57	280	25	20.0054	246.665	1735.77
1.28651e+06	6.60432e+07	698918	938988	1.02741e+06	916.613	0	8.14761	0	687.832	0	0	0	4500.2	60373.2	281	25	33.167	246.665	1735.77
710742	6.83033e+07	206043	402248	302883	433.269	0	3.85125	0	325.127	0	0	0	770522	409396	282	25	33.7297	246.665	1735.77
664584	28334.2	429959	170222	632040	238779	0	2122.46	0	179181	0	0	0	0	333765	283	25	60.866	246.665	1735.77
2.14577e+06	5.16201e+06	23685.3	13528.8	34817.3	0	0	0	0	0	0	0	0	0	0	284	25	9.2726	246.665	1735.77
670917	5.83999e+07	376652	675859	553678	2216.42	0	19.7014	0	1663.21	0	0	0	313253	252881	285	25	31.1888	246.665	1735.77
3.87269e+06	2024.98	142861	28541.3	210006	11841.9	0	105.261	0	8886.27	0	0	0	0	0	286	25	19.3686	246.665	1735.77
830893	6724.83	438302	78218.7	644304	43949.5	0	390.66	0	32980	0	0	0	0	34802	287	25	35.038	246.665	1735.77
0	6990.03	49760.9	13124.1	73148.5	26329.2	0	234.036	0	19757.6	0	0	0	0	36540	288	25	18.9073	246.665	1735.77
1.79196e+06	0	336234	48598.4	494264	14398	0	127.981	0	10804.4	0	0	0	0	99260.9	289	25	28.8863	246.665	1735.77
332985	0	39668.1	1766.97	58312.1	74962	0	666.324	0	56252	0	0	0	0	12016	290	25	30.7784	246.665	1735.77
771669	0	19185.7	0	28203	6244.29	0	55.5044	0	4685.76	0	0	0	0	30595.8	291	25	10.8602	246.665	1735.77
0	1.84754e+06	12592.6	2657.2	18511.1	0	0	0	0	0	0	0	0	0	0	292	25	5.59135	246.665	1735.77
9.93939e+06	569627	61572.3	7566.94	90511.3	1635.1	0	14.5341	0	1226.99	0	0	0	0	0	293	25	12.8123	246.665	1735.77
1.33374e+06	0	171777	20704.8	271980	28856.6	1530.99	1180.54	2626.4	15679.5	62119.9	52938.9	107582	19190.3	42754.5	294	13	20.8824	180.476	1735.77
1.72571e+06	16583.7	162946	34986.6	257998	50338.4	2670.7	2059.37	4581.58	27351.9	40850.2	34812.8	70745.9	0	0	295	13	21.4101	180.476	1735.77
1.27638e+06	0	196749	182070	311519	4910.5	260.526	200.89	446.932	2668.16	28308.4	24124.6	49025.7	0	57394.8	296	13	22.0068	180.476	1735.77
861189	1.7201e+07	274427	55856.7	434510	4213.44	223.544	172.374	383.489	2289.41	39672.8	33809.4	68706.9	0	0	297	13	23.0826	180.476	1735.77
2.42086e+06	0	216871	360545	343378	8346.55	442.826	341.461	759.667	4535.18	55260.3	47093.2	95702	0	0	298	13	22.2207	180.476	1735.77
0	0	61745.8	327960	97764.3	410.72	21.7907	16.8027	37.3819	223.168	17148.9	14614.4	29699.1	0	8156.91	299	13	12.7352	180.476	1735.77
1.23794e+06	7.11926e+07	359811	85438.7	569700	1217.91	64.616	49.8251	110.849	661.761	42385.9	36121.5	73405.5	73349.5	487526	300	13	28.2088	180.476	1735.77
1.25537e+06	5.45072e+07	225852	62218.7	357599	0	0	0	0	0	50781.2	43276	87944.8	0	2543.95	301	13	21.5813	180.476	1735.77
4.15211e+06	7.88333e+07	363513	241077	575562	5.18259	0.274962	0.212022	0.471696	2.816	76734.8	65393.9	132892	255419	477247	302	13	28.0672	180.476	1735.77
2.08716e+06	0	137440	31026.7	217613	103916	5513.26	4251.24	9457.98	56463.7	52931.2	45108.3	91668.3	0	0	303	13	20.9989	180.476	1735.77
3.80019e+06	0	45453.6	15944.1	71968.2	9438.78	500.774	386.144	859.076	5128.65	70310.4	59918.9	121766	0	0	304	13	16.0153	180.476	1735.77
1.54897e+07	0	188649	143706	298695	0	0	0	0	0	154212	131420	267070	79424.4	33698.4	305	13	23.0824	72.284	1735.77
2.16194e+06	0	74835.4	28459.3	118489	0	0	0	0	0	85078.9	72504.8	147343	0	12623.1	306	13	14.6358	180.476	1735.77
2.03008e+07	0	22512.1	22471.5	35644.2	488.459	25.9152	19.983	44.4574	265.408	61633.6	52524.5	106739	0	2743.37	307	13	12.4701	180.476	1735.77
2.57034e+06	6.31079e+07	223885	18542.9	301859	622.561	33.0601	35.7141	248.535	243.059	0	0	0	0	1275.11	308	5	23.5563	211.25	1735.77
0	1.07734e+07	28233	5187.07	44702.2	27.2086	1.44355	1.11311	2.4764	14.784	26337.6	22445.1	45612.5	0	0	309	13	9.66216	180.476	1735.77
9.56382e+06	1.03856e+07	43144.3	129738	68311.9	0	0	0	0	0	85411.7	72788.3	147919	0	7190.71	310	13	14.2618	180.476	1735.77
0	0	2019.13	0	3196.95	5025.81	266.644	205.608	457.427	2730.82	27950.1	23819.3	48405.1	0	0	311	13	5.40159	180.476	1735.77
2.6777e+06	0	113675	174037	179985	17758.1	942.157	726.492	1616.27	9649.04	122423	104329	212016	0	1337.6	312	13	18.2573	180.476	1735.77
4.67787e+06	0	140480	147022	222427	194387	10313.2	7952.45	17692.3	105622	141235	120361	244596	0	10609.5	313	13	25.1309	180.476	1735.77
0	1.00999e+07	27246.6	81165.4	43140.5	0	0	0	0	0	64884.2	55294.7	112369	0	0	314	13	9.94344	180.476	1735.77
0	0	475.771	0	753.305	0	0	0	0	0	55874.6	47616.7	96765.9	0	0	315	13	4.61739	180.476	1735.77
3.58922e+06	44076.6	69822.4	47406	110552	14504.8	769.549	593.395	1320.16	7881.29	55081.2	46940.5	95391.7	0	16664.2	316	13	15.4102	180.476	1735.77
0	3291.14	2819.82	8189.65	4464.71	2805.07	148.823	114.757	255.306	1524.16	33248.3	28334.4	57580.8	318.22	0	317	13	5.75044	180.476	1735.77
0	0	557.001	0	881.918	0	0	0	0	0	50038.9	42643.4	86659.3	0	0	318	13	3.12248	180.476	1735.77
0	0	92289.3	13831	228717	16928.4	391.34	338.348	8496.51	5105.24	0	0	0	0	508963	319	14	25.1026	230.59	1735.77
0	0	71868.4	10959.3	178109	18474.9	427.09	369.258	9272.71	5571.62	0	0	0	7316.17	377551	320	14	21.1983	230.59	1735.77
855015	0	104403	36888.5	258739	39379.4	910.347	787.076	19764.9	11876	0	0	0	0	349772	321	14	25.0784	230.59	1735.77
3.33495e+06	0	143390	40868.1	355358	476.798	11.0223	9.52977	239.309	143.792	0	0	0	0	7714.2	322	14	24.1234	230.59	1735.77
0	0	22479.9	63096.9	55711	49118.5	1135.49	981.732	24653	14813.1	0	0	0	0	243426	323	14	20.9312	230.59	1735.77
249084	0	55371.6	1936.6	137225	29582.2	683.862	591.26	14847.6	8921.35	0	0	0	0	37152.7	324	14	20.7168	230.59	1735.77
802398	0	138753	87231.3	343865	29076.4	672.169	581.15	14593.7	8768.8	0	0	0	0	570841	325	14	27.872	230.59	1735.77
0	0	64463.4	141855	159757	69027.9	1595.74	1379.66	34645.7	20817.3	0	0	0	25047.2	395028	326	14	27.7431	230.59	1735.77
240536	0	34283	67559.5	84962.2	33894.1	783.542	677.442	17011.8	10221.7	0	0	0	0	198408	327	14	20.2691	230.59	1735.77
254489	0	106478	237799	263879	73530.5	1699.83	1469.66	36905.6	22175.2	0	0	0	6262.22	495258	328	14	29.7972	230.59	1735.77
392258	0	36515.2	47852.3	90494.1	75383.8	1742.67	1506.7	37835.8	22734.1	0	0	0	55229	680549	329	14	31.9431	230.59	1735.77
1.34282e+06	0	5514.22	0	13665.7	7836.07	181.149	156.62	3932.99	2363.19	0	0	0	2377.03	94651	330	14	12.4284	230.59	1735.77
0	0	27448.8	46363.3	68025.3	97391.1	2251.43	1946.56	48881.5	29371.1	0	0	0	0	79108.4	331	14	27.4541	230.59	1735.77
348282	0	8515.96	1901.15	21104.8	7608.03	175.878	152.062	3818.54	2294.42	0	0	0	0	65074.3	332	14	10.5337	230.59	1735.77
0	0	346.55	0	858.841	62.191	1.43769	1.24301	31.2142	18.7555	0	0	0	0	0	333	14	4.02376	230.59	1735.77
0	0	3939.46	3700.37	9763.01	468.506	10.8306	9.36404	235.147	141.291	0	0	0	0	131042	334	14	6.63003	230.59	1735.77
522393	0	12659.3	15971.4	31373	1459.42	33.7378	29.1694	732.494	440.128	0	0	0	10649.1	121714	335	14	11.5858	230.59	1735.77
0	0	208.949	0	517.831	20.7303	0.479231	0.414338	10.4047	6.25182	0	0	0	0	0	336	14	2.25895	230.59	1735.77
2.20904e+06	0	177817	29398.1	181409	25958	313.64	517.325	0	3755.18	0	0	0	1125.64	1.10402e+06	337	15	39.343	215.986	1735.77
594641	924.605	180160	36090.8	183799	50324	608.044	1002.92	0	7280.06	0	0	0	85463.7	607593	338	15	28.0527	215.986	1735.77
5.63205e+06	5.56884e+07	200784	59799.6	204840	735.207	8.8832	14.6522	0	106.358	0	0	0	41587.6	1814.26	339	15	21.5455	215.986	1735.77
427633	0	194916	18436.9	198853	54335.8	656.517	1082.88	0	7860.42	0	0	0	53229.4	66400.2	340	15	25.7333	215.986	1735.77
881145	0	291730	55357.1	297624	45061.8	544.463	898.051	0	6518.81	0	0	0	11274.6	34531.8	341	15	26.5646	215.986	1735.77
0	0	4558.83	0	4650.92	4816.47	58.1954	95.989	0	696.768	0	0	0	0	0	342	15	6.71649	215.986	1735.77
7.28539e+06	0	0	0	0	897.3	10.8417	17.8826	0	129.807	0	0	0	0	0	343	15	2.94318	215.986	1735.77
1.28124e+06	4.16347e+07	262999	231160	268313	9389.81	113.453	187.132	0	1358.36	0	0	0	30968.8	167981	344	15	26.3342	215.986	1735.77
499480	1.5555e+07	131035	269669	133682	8058.33	97.3654	160.597	0	1165.75	0	0	0	0	14877.5	345	15	16.4561	215.986	1735.77
699308	0	111800	7626.46	114059	388241	4690.96	7737.38	0	56164.4	0	0	0	0	79224.8	346	15	33.5657	215.986	1735.77
0	0	711.958	0	726.341	109.992	1.32898	2.19206	0	15.9118	0	0	0	0	0	347	15	2.57281	215.986	1735.77
736246	0	134434	12805.5	137150	195467	2361.74	3895.52	0	28276.9	0	0	0	31.2177	46903.5	348	15	30.389	215.986	1735.77
490908	4.58915e+07	354268	468195	361425	11850.1	143.18	236.165	0	1714.28	0	0	0	11285.2	8088.8	349	15	28.1409	215.986	1735.77
0	0	10266	17282.8	10473.4	2813.47	33.994	56.0705	0	407.007	0	0	0	0	0	350	15	7.46057	215.986	1735.77
0	0	482.294	0	492.037	0	0	0	0	0	0	0	0	0	0	351	15	3.37339	246.665	1735.77
0	0	4110.98	3120.18	4194.03	891.511	10.7718	17.7672	0	128.969	0	0	0	0	1894.64	352	15	4.63289	215.986	1735.77
835999	4625.52	17339.6	1879.07	17689.9	827.831	10.0023	16.4981	0	119.757	0	0	0	16965.8	97264.3	353	15	10.486	215.986	1735.77
0	0	22461.1	3120.18	22914.9	16296.1	196.899	324.771	0	2357.46	0	0	0	17340.1	116076	354	15	12.4982	215.986	1735.77
0	0	31372.1	20774.1	32005.8	43521.9	525.857	867.362	0	6296.04	0	0	0	0	6652.8	355	15	13.5007	215.986	1735.77
0	56.7719	13745.4	614.757	14023.1	6541.6	79.0395	130.37	0	946.332	0	0	0	0	10420.7	356	15	7.71443	215.986	1735.77
0	700.932	333.012	0	339.74	358.92	4.33668	7.15303	0	51.9227	0	0	0	0	0	357	15	3.37999	215.986	1735.77
1.85034e+06	7.31183e+07	251721	197645	309810	14121.2	201.912	254.919	0	5515.95	12618.5	10753.6	21853.2	0	0	358	31	74.6894	599.464	1735.77
745344	3.32624e+06	3689.93	0	4541.46	298.617	4.26978	5.3907	0	116.644	24827.5	21158.1	42997.2	0	0	359	31	15.5855	599.464	1735.77
0	1.4381e+07	48027.7	543.509	59111	52392.3	749.131	945.796	0	20465.2	1868.46	1592.31	3235.87	0	2.92722e+06	360	31	48.2684	599.464	1735.77
5.24012e+06	9.43041e+07	199286	31853.9	245275	8878.35	126.947	160.274	0	3468.02	22651.9	19304.1	39229.4	0	0	361	31	72.7446	599.464	1735.77
3.18915e+06	1.31558e+08	7848.43	0	9659.61	278.576	3.98321	5.02891	0	108.816	21320.9	18169.8	36924.4	0	0	362	31	68.7734	599.464	1735.77
1.00204e+06	1.67145e+08	424.635	0	522.628	184.381	2.63637	3.32849	0	72.0221	5451.81	4646.06	9441.65	0	0	363	31	104.225	599.464	1735.77
932162	0	40355	0	49667.7	1376.85	19.6868	24.8551	0	537.817	8318.49	7089.06	14406.3	0	0	364	31	35.2386	599.464	1735.77
5.0526e+06	4.04591e+07	15960.4	0	19643.6	74.1533	1.06028	1.33863	0	28.9654	27770.9	23666.6	48094.8	0	0	365	31	75.1914	599.464	1735.77
1.72619e+06	1.06636e+06	3543.51	5797.43	4361.24	978.021	13.9842	17.6554	0	382.03	7192.29	6129.31	12455.9	0	0	366	31	88.2506	599.464	1735.77
1.69572e+06	17913.3	28567.7	17402.9	35160.3	140.29	2.00594	2.53254	0	54.7994	7883.37	6718.25	13652.7	0	0	367	31	34.9989	599.464	1735.77
1.50601e+06	0	60971.8	50226.6	75042.2	743.537	10.6315	13.4225	0	290.437	12388.1	10557.3	21454.3	0	0	368	31	28.0721	599.464	1735.77
5.45396e+06	9957.87	126951	211691	156248	957.98	13.6977	17.2937	0	374.202	34400.1	29316	59575.5	0	0	369	31	29.7188	599.464	1735.77
0	21681	424.635	927.162	522.628	84.174	1.20356	1.51953	0	32.8796	11825	10077.4	20479.1	0	0	370	31	13.9142	599.464	1735.77
1.47322e+07	8.83569e+07	66697	157522	82088.6	294.609	4.21246	5.31834	0	115.079	56079.4	47791.2	97120.5	0	0	371	31	51.1849	599.464	1735.77
1.18131e+07	4.6043e+08	8404.85	0	10344.4	643.33	9.19865	11.6135	0	251.294	50320.4	42883.4	87146.9	0	0	372	31	80.1298	599.464	1735.77
0	0	15535.8	0	19121	20.0414	0.286562	0.361792	0	7.82849	92501.6	78830.4	160198	0	0	373	31	5.97455	599.464	1735.77
9.209e+06	0	22616.2	6116.44	33656.6	349.622	8.00996	5.40672	0	15.6194	0	0	0	0	0	374	26	9.95099	128.518	1735.77
0	0	257.167	0	382.707	1747.41	50.4648	2.94378	0	49.6237	0	0	0	0	0	375	27	88.8478	471.022	1735.77
671155	0	44683.1	35470.5	66495.9	10403.3	300.446	17.526	0	295.438	0	0	0	652753	1.31228e+06	376	27	31.4324	471.022	1735.77
348478	0	20547.2	0	30577.7	1840.95	53.1662	3.10136	0	52.2801	0	0	0	938498	1.37259e+06	377	27	30.5167	471.022	1735.77
0	0	28053.6	0	41748.4	1226.98	35.4349	2.06704	0	34.8444	0	0	0	0	0	378	27	45.2147	471.022	1735.77
0	0	88.6782	0	131.968	20041.4	578.791	33.7628	0	569.145	0	0	0	3.90025e+06	9.01617e+06	379	27	64.9885	471.022	1735.77
0	0	607.213	0	903.633	0	0	0	0	0	0	0	0	0	0	380	27	2.83019	471.022	1735.77
0	0	98790.8	64310.4	76837.3	1302.57	26.5968	116.464	0	675.801	41950.8	35750.7	72652	18794.5	13027.1	381	17	12.4699	223.278	1735.77
696233	0	68819	43453.3	53525.9	56965.9	1163.17	5093.39	0	29555.2	15997.1	13632.8	27704.4	127824	604688	382	17	18.0122	223.278	1735.77
0	0	184425	19785.9	143441	48872.1	997.905	4369.71	0	25355.9	50448.4	42992.4	87368.5	59059.9	110775	383	17	19.1437	223.278	1735.77
1.37151e+06	0	188848	44171.7	146882	94118.3	1921.77	8415.23	0	48830.7	19196.5	16359.4	33245.3	68901.2	276880	384	17	22.6425	223.278	1735.77
2.54995e+06	0	174217	64260	135502	10482.4	214.037	937.245	0	5438.51	45764.5	39000.8	79256.7	5837.33	49327.6	385	17	16.0936	223.278	1735.77
4.51609e+06	0	511336	231281	397706	50886.1	1039.03	4549.79	0	26400.8	85462.8	72831.9	148008	35546.6	67527.4	386	17	26.2503	223.278	1735.77
3.36688e+06	326748	209860	148243	163224	45205	923.027	4041.83	0	23453.3	65396.1	55730.9	113256	65600.8	229727	387	17	22.2451	223.278	1735.77
1.0309e+06	3.59169e+07	380702	143706	296101	2914.45	59.5094	260.585	0	1512.08	42539.5	36252.4	73671.5	313617	50091.3	388	17	23.8742	223.278	1735.77
1.20508e+07	0	224151	98967.2	174339	63911.8	1305	5714.43	0	33158.8	52521.6	44759.3	90959	22906	279286	389	17	23.0336	223.278	1735.77
2.03412e+06	0	219954	13421.6	171075	33014.4	674.112	2951.86	0	17128.6	38111.5	32478.8	66002.9	128223	479547	390	17	23.3653	223.278	1735.77
2.71746e+06	0	239264	51493.7	186094	68458.8	1397.84	6120.98	0	35517.9	113336	96585.8	196280	18101.4	45670.4	391	17	21.9981	223.278	1735.77
1.34911e+06	0	607121	392970	472205	3838.97	78.3868	343.247	0	1991.74	34630.5	29512.3	59974.4	6905.97	12864.2	392	17	24.9688	223.278	1735.77
1.05978e+06	0	342705	174683	266549	5468.04	111.65	488.904	0	2836.94	32019.8	27287.4	55453.1	21616.9	7132.95	393	17	20.5012	223.278	1735.77
439831	0	259652	95577.2	201951	10262.5	209.546	917.578	0	5324.39	21218.5	18082.6	36747.1	134.615	3244.95	394	17	18.2868	223.278	1735.77
797290	0	244198	90662.2	189932	2268.33	46.3163	202.814	0	1176.86	27719.8	23622.9	48006.1	6140.49	5155.5	395	17	16.743	223.278	1735.77
990862	0	283896	77454.8	220808	1515.65	30.9477	135.516	0	786.355	34604.9	29490.5	59930.1	1345.47	5352.58	396	17	18.1582	223.278	1735.77
3.66807e+06	0	285370	105495	221955	100236	2046.69	8962.21	0	52004.6	52368.1	44628.4	90693.1	70361.7	164180	397	17	23.5769	223.278	1735.77
759668	0	119122	12602.5	92650.2	21112.6	431.092	1887.7	0	10953.7	24827.5	21158.1	42997.2	33464.7	81133.7	398	17	15.1041	223.278	1735.77
0	0	21011.5	9653.5	16342.3	20830.8	425.338	1862.51	0	10807.5	80395	68513.1	139231	9626.34	52663.4	399	17	9.47352	223.278	1735.77
0	0	41285.7	0	32111.1	5045.31	103.019	451.107	0	2617.62	31482.3	26829.4	54522.2	0	15024.2	400	17	9.27354	223.278	1735.77
2.29281e+06	3.58228e+07	270455	44524.5	210354	1484.72	30.3161	132.751	0	770.307	42129.9	35903.4	72962.3	9429.79	2586.22	401	17	17.3496	223.278	1735.77
2.96611e+06	1.43487e+07	253414	74089.9	197100	378.054	7.71938	33.8023	0	196.143	34528.1	29425.1	59797.1	4984.84	1931.82	402	17	18.7782	223.278	1735.77
1.5432e+06	3.06103e+07	199198	553715	154932	749.235	15.2984	66.99	0	388.72	37625.2	32064.4	65160.7	10858.1	5721.78	403	17	16.896	223.278	1735.77
942823	8.57761e+07	173196	424376	134708	13372.8	273.055	1195.68	0	6938.11	40210.3	34267.4	69637.7	539897	799650	404	17	26.7397	223.278	1735.77
855099	3.0913e+07	156268	29111.7	121541	0	0	0	0	0	14717.3	12542.2	25488	39137	3162.56	405	17	16.0525	223.278	1735.77
0	1.80238e+06	47410.5	23264.2	36874.8	598.013	12.2106	53.4691	0	310.262	29690.6	25302.5	51419.3	1729.01	0	406	17	9.58964	223.278	1735.77
0	0	0	0	0	367.744	7.50885	32.8804	0	190.794	100846	85941.3	174648	0	0	407	17	3.01437	223.278	1735.77
6.11474e+06	0	97287.9	97770	75668.4	52697.3	1076.01	4711.73	0	27340.5	111980	95429.7	193931	30308.9	88775.1	408	17	16.7786	223.278	1735.77
0	0	510.4	0	396.978	4629.45	94.5273	413.924	0	2401.86	36524.6	31126.4	63254.6	3557.86	27740.9	409	17	5.45037	223.278	1735.77
3.64995e+06	29961.5	51520.5	103420	40071.5	1300.92	3.53419	17.8522	0	46.0351	0	0	0	0	0	410	18	19.7821	223.467	1735.77
567084	261483	29563.3	3617.61	22993.7	2770.02	7.52527	38.0123	0	98.0215	0	0	0	238859	263660	411	18	25.1453	223.467	1735.77
0	0	20844.5	0	16212.4	1821.95	4.94966	25.0021	0	64.4725	0	0	0	128835	866298	412	18	23.0934	223.467	1735.77
993815	0	42443.4	41768.5	33011.6	11525.3	31.3105	158.158	0	407.839	0	0	0	236094	600291	413	18	23.3917	223.467	1735.77
299592	703731	34159	4823.48	26568.1	23284.7	63.2571	319.529	0	823.964	0	0	0	337528	480197	414	18	24.8665	223.467	1735.77
1.37568e+06	2.60482e+07	67174.8	83862.2	52247.1	8303.47	22.5579	113.946	0	293.831	0	0	0	1.42525e+06	171156	415	18	26.1293	223.467	1735.77
397544	0	78629.7	113135	61156.5	9525.25	25.8771	130.712	0	337.066	0	0	0	109756	147682	416	18	16.4157	223.467	1735.77
252606	8.04569e+06	30622.7	0	23817.6	18760.3	50.9658	257.443	0	663.862	0	0	0	410045	210817	417	18	21.9248	223.467	1735.77
570448	0	35210.8	6283.4	27386.1	32209.7	87.5037	442.006	0	1139.79	0	0	0	161422	214577	418	18	21.3326	223.467	1735.77
271903	2.34795e+07	58113	4328.94	45199	12069.4	32.7887	165.625	0	427.094	0	0	0	241130	911639	419	18	23.2553	223.467	1735.77
967131	9.42597e+06	103163	85186.7	80237.8	22841.1	62.0521	313.443	0	808.269	0	0	0	17562.2	52292.5	420	18	18.3267	223.467	1735.77
2.02587e+06	5.51119e+06	36582.6	423.41	28453.1	41974.1	114.03	575.999	0	1485.32	0	0	0	351662	112512	421	18	21.238	223.467	1735.77
2.42376e+06	3.53521e+07	80085.4	13752.3	62288.7	79344.6	215.554	1088.83	0	2807.73	0	0	0	563.44	630035	422	18	28.5355	223.467	1735.77
1.76453e+06	1.201e+07	25706.9	1883.33	19994.3	6049.53	16.4347	83.0161	0	214.072	0	0	0	613100	26677.2	423	18	16.6322	223.467	1735.77
2.19004e+06	1.42085e+07	86853.2	191832	67552.5	7556.55	20.5288	103.697	0	267.4	0	0	0	0	210102	424	18	18.0905	223.467	1735.77
3.53794e+06	1.66436e+07	81731.6	41345.1	63569	8366.12	22.7281	114.806	0	296.048	0	0	0	246417	126112	425	18	20.3941	223.467	1735.77
0	1.99211e+06	21393.2	0	16639.2	1345.44	3.65513	18.4631	0	47.6104	0	0	0	0	8395.18	426	18	6.77382	223.467	1735.77
336224	7.79212e+06	79140.4	0	61553.6	22727.4	61.7431	311.882	0	804.243	0	0	0	0	139377	427	18	19.2826	223.467	1735.77
1.33949e+06	0	79506.2	24059.8	61838.1	3902.76	10.6026	53.5566	0	138.105	0	0	0	4474.11	95874.2	428	18	14.7382	223.467	1735.77
515144	0	161489	45098.2	125603	5813.75	15.7941	79.7805	0	205.728	0	0	0	20827.6	114287	429	18	19.5616	223.467	1735.77
0	893806	8292.06	17962.7	6449.38	1434.48	3.89702	19.6849	0	50.7611	0	0	0	46922.8	23087.5	430	18	9.61592	223.467	1735.77
2.36275e+06	1.41162e+07	116081	24652.6	90285.4	2743.64	7.4536	37.6502	0	97.088	0	0	0	0	173067	431	18	19.308	223.467	1735.77
1.2654e+06	733342	13657.5	13684.6	10622.5	3136.06	8.51968	43.0353	0	110.974	0	0	0	0	0	432	18	17.9394	223.467	1735.77
1.33482e+06	0	17231.9	5145.28	13402.6	118.715	0.322512	1.6291	0	4.20092	0	0	0	1856.95	33882.8	433	18	8.4338	223.467	1735.77
6.16137e+06	776496	4161.27	6418.89	3236.54	141.799	0.385222	1.94587	0	5.01777	0	0	0	0	0	434	18	4.22909	223.467	1735.77
0	4.02865e+06	13688	74388	10646.2	148.394	0.40314	2.03637	0	5.25115	0	0	0	18503.3	363.82	435	18	9.63291	223.467	1735.77
0	172068	342.962	0	266.748	24.7323	0.06719	0.339395	0	0.875192	0	0	0	0	1405.09	436	18	1.9908	223.467	1735.77
0	4.8849e+07	18925.1	7606.08	28163.7	2880.86	62.3738	3.02785	102.053	18.7089	0	0	0	390414	381050	437	16	25.444	255.895	1735.77
0	4.45177e+07	14196.5	0	21126.7	5372.41	116.319	5.64654	190.315	34.8897	0	0	0	206859	747625	438	16	24.2898	255.895	1735.77
3.79939e+06	1.19371e+08	14866	7567.01	22123.1	2060.72	44.6169	2.16587	73	13.3828	0	0	0	1.94427e+06	1.16566e+06	439	16	39.7746	255.895	1735.77
0	5.47469e+07	24951.5	0	37132	42532.9	920.884	44.7031	1506.7	276.218	0	0	0	165658	1.58665e+06	440	16	26.9362	255.895	1735.77
1.93772e+06	4.33335e+07	40466.4	27374.6	60220.7	34424.9	745.339	36.1815	1219.49	223.564	0	0	0	11908.6	1.01036e+06	441	16	23.9645	255.895	1735.77
372823	1.0561e+07	86216.8	74786.2	128305	5040.2	109.126	5.29738	178.547	32.7322	0	0	0	28760.4	151773	442	16	19.9101	255.895	1735.77
575776	4.28145e+07	44847.3	9923.31	66740.2	62434.1	1351.77	65.6199	2211.7	405.462	0	0	0	16930.8	1.05982e+06	443	16	23.8206	255.895	1735.77
389471	4.08461e+07	50562.2	0	75244.9	30947.1	670.041	32.5262	1096.29	200.978	0	0	0	2050.22	1.48565e+06	444	16	23.3363	255.895	1735.77
531266	1.35388e+07	17840.3	8030.95	26549.3	2273.54	49.2247	2.38955	80.539	14.7649	0	0	0	0	289252	445	16	13.3952	255.895	1735.77
273696	3.27921e+07	44961.5	18261.9	66910.1	76973.4	1666.56	80.901	2726.74	499.883	0	0	0	4870.65	1.18278e+06	446	16	26.9266	255.895	1735.77
639555	0	39526.9	7838.05	58822.5	47038.4	1018.43	49.4386	1666.31	305.478	0	0	0	76677.4	393967	447	16	19.0937	255.895	1735.77
5.65265e+06	0	72482.4	5406.06	107866	3981.29	86.1994	4.18444	141.035	25.8554	0	0	0	72274.1	74743.3	448	16	17.2589	255.895	1735.77
337983	6.02213e+06	69757.3	5056.88	103810	6794.67	147.112	7.14137	240.698	44.1262	0	0	0	35227.3	161411	449	16	17.8752	255.895	1735.77
626475	0	86471.2	6873.55	128683	180928	3917.3	190.16	6409.29	1174.99	0	0	0	215081	1.084e+06	450	16	30.8777	255.895	1735.77
3.78706e+06	0	8585.35	29266.9	12776.4	40285.3	872.222	42.3409	1427.09	261.622	0	0	0	1623.33	431468	451	16	15.3414	255.895	1735.77
532254	0	71916.6	10734	107024	94409	2044.06	99.2263	3344.39	613.114	0	0	0	253174	1.79371e+06	452	16	29.0326	255.895	1735.77
299777	0	105542	21236	157063	59086.1	1279.28	62.101	2093.1	383.719	0	0	0	9694.56	1.28938e+06	453	16	21.9477	255.895	1735.77
597816	0	86362.2	0	128521	64609	1398.86	67.9058	2288.74	419.586	0	0	0	0	2.00438e+06	454	16	26.5636	255.895	1735.77
1.13196e+06	0	104888	29420.8	156090	82449.6	1785.13	86.6566	2920.73	535.447	0	0	0	0	2.08533e+06	455	16	27.5526	255.895	1735.77
243229	1.07933e+07	45703.7	16679.7	68014.8	1993.24	43.1559	2.09495	70.6096	12.9446	0	0	0	4505.74	301996	456	16	20.4027	255.895	1735.77
9.39333e+06	0	851.268	58492.3	1266.83	1001.81	21.6903	1.05293	35.4887	6.506	0	0	0	2984.17	8427.21	457	16	9.15074	255.895	1735.77
928191	0	162727	22664.4	242165	90080	1950.33	94.6763	3191.04	585	0	0	0	29825.4	3.80131e+06	458	16	34.1781	255.895	1735.77
8.7029e+06	0	2771.07	7670.46	9033.69	0	0	0	73.3001	0	0	0	0	0	0	459	33	9.99629	47.3919	1735.77
1.6417e+07	0	3429.68	0	11180.7	0	0	0	105.856	0	0	0	0	1538.83	0	460	33	10.9016	47.3919	1735.77
221620	0	81294.6	257228	63229.1	153556	2563.79	1754.75	17781.8	13708.2	0	0	0	56912.7	2.1084e+06	461	19	37.9797	393.502	1735.77
0	0	2366.58	93940.4	1840.67	1935.78	32.3201	22.121	224.164	172.81	0	0	0	38832.9	118580	462	19	6.53148	393.502	1735.77
0	0	40358.2	36411.9	31389.7	41416	691.488	473.279	4795.99	3697.27	0	0	0	9936.09	1.56808e+06	463	19	24.6328	393.502	1735.77
0	1.66381e+07	152093	20096.8	118295	106749	1782.29	1219.86	12361.5	9529.62	0	0	0	20822.5	274755	464	19	30.7304	393.502	1735.77
0	3.21467e+06	102214	10229.1	79500.1	46391	774.551	530.13	5372.09	4141.4	0	0	0	0	403574	465	19	19.9438	393.502	1735.77
0	4.64634e+06	48867.1	0	38007.7	98608.6	1646.38	1126.84	11418.9	8802.95	0	0	0	18234.8	1.51311e+06	466	19	29.9451	393.502	1735.77
0	0	48722.5	0	37895.3	44174.5	737.544	504.801	5115.43	3943.53	0	0	0	30018	1.74226e+06	467	19	26.4675	393.502	1735.77
0	0	56057.1	0	43600	422949	7061.61	4833.22	48977.6	37757.3	0	0	0	1.23301e+06	6.73917e+06	468	19	64.9379	393.502	1735.77
270614	8.48582e+06	167575	5371.46	130336	31446.7	525.04	359.355	3641.55	2807.3	0	0	0	0	8169.05	469	19	18.0432	393.502	1735.77
0	0	1680.09	0	1306.73	38725.3	646.563	442.53	4484.4	3457.07	0	0	0	6899.41	1.5807e+06	470	19	30.1442	393.502	1735.77
468908	5.39636e+06	87183.9	59190.5	67809.7	1093.72	18.2608	12.4984	126.653	97.6378	0	0	0	0	0	471	19	14.3886	393.502	1735.77
0	0	32752.7	68841.4	25474.3	75766.4	1265.01	865.816	8773.78	6763.79	0	0	0	46682.7	1.44485e+06	472	19	26.163	393.502	1735.77
0	1.10734e+07	163691	2970.76	127315	45771.5	764.208	523.051	5300.36	4086.1	0	0	0	7116.09	29683.7	473	19	21.0965	393.502	1735.77
563191	3.96193e+06	23196	20674.9	18041.4	14353.8	239.653	164.027	1662.18	1281.39	0	0	0	0	0	474	19	12.3288	393.502	1735.77
225241	3.19618e+06	69786.9	12983	54278.7	53708.2	896.721	613.747	6219.43	4794.62	0	0	0	0	140183	475	19	19.4203	393.502	1735.77
0	3.20135e+06	51071.1	0	39721.9	1074.36	17.9376	12.2772	124.411	95.9097	0	0	0	0	0	476	19	11.0824	223.278	1735.77
0	7.00431e+06	167087	29089.4	129957	3223.07	53.8129	36.8314	373.233	287.729	0	0	0	0	0	477	19	16.3927	393.502	1735.77
0	5.13624e+06	58044.3	11826.9	45145.6	125777	2100	1437.31	14565.1	11228.3	0	0	0	63659	482059	478	19	23.7462	393.502	1735.77
0	5.0474e+06	52100.8	0	40522.8	19541.7	326.271	223.311	2262.94	1744.52	0	0	0	3317.46	770242	479	19	13.9156	393.502	1735.77
0	330859	32138.5	86762.4	24996.6	139124	2322.84	1589.84	16110.7	12419.9	0	0	0	195366	3.30848e+06	480	19	31.526	393.502	1735.77
0	0	7569.43	0	5887.33	78399.1	1308.96	895.9	9078.65	6998.81	0	0	0	1.01688e+06	6.29218e+06	481	19	47.4439	393.502	1735.77
0	1.27905e+07	178523	60643.7	138851	17499.4	292.173	199.974	2026.44	1562.2	0	0	0	0	741.646	482	19	22.1519	393.502	1735.77
0	0	1896.87	0	1475.35	118867	1984.61	1358.34	13764.8	10611.4	0	0	0	2.14848e+06	8.02402e+06	483	19	57.4988	393.502	1735.77
223576	6.37786e+06	95168.8	9209.37	74020.2	21138.7	352.935	241.561	2447.87	1887.09	0	0	0	108636	280202	484	19	18.631	393.502	1735.77
414107	2.20118e+07	301494	0	234496	16947.8	282.962	193.669	1962.56	1512.95	0	0	0	1542.18	162013	485	19	29.0599	393.502	1735.77
816352	4.00159e+06	44531.4	157780	34635.5	1703.49	28.4417	19.4665	197.264	152.073	0	0	0	0	0	486	19	12.3903	393.502	1735.77
283839	4.56417e+06	48957.4	47516.2	38078	1558.3	26.0177	17.8074	180.452	139.112	0	0	0	984.417	40610.5	487	19	13.2327	393.502	1735.77
563481	5.40696e+06	61621.3	10734.9	47927.7	3929.63	65.6098	44.9056	455.053	350.805	0	0	0	0	0	488	19	14.4027	393.502	1735.77
0	1.46569e+07	211149	5146.65	164227	15612.1	260.661	178.406	1807.88	1393.71	0	0	0	8213.67	32945.4	489	19	23.713	393.502	1735.77
0	0	6304.85	0	4903.77	105936	1768.72	1210.57	12267.4	9457.04	0	0	0	34836	4.6648e+06	490	19	37.1051	393.502	1735.77
0	6.58545e+06	107652	53465.7	83729.4	36112	602.931	412.667	4181.78	3223.77	0	0	0	0	151683	491	19	21.1099	393.502	1735.77
0	0	3649.22	10951.7	2838.28	48268.7	805.901	551.587	5589.53	4309.02	0	0	0	776323	1.07104e+07	492	19	52.6885	393.502	1735.77
0	2.64909e+07	222566	7402.82	173107	67655.5	1129.59	773.129	7834.54	6039.72	0	0	0	0	605263	493	19	31.8798	393.502	1735.77
0	3.3687e+07	381181	27636.1	296474	205415	3429.64	2347.37	23787.2	18337.8	0	0	0	0	2.29374e+06	494	19	36.1958	393.502	1735.77
0	0	148245	0	115302	275423	4598.5	3147.37	31894.1	24587.4	0	0	0	139032	4.18829e+06	495	19	43.5483	393.502	1735.77
0	3.41369e+06	135473	14147.3	105368	30198.2	504.193	345.087	3496.96	2695.84	0	0	0	0	1.42348e+06	496	19	22.7684	393.502	1735.77
0	0	3468.57	0	2697.78	60512.5	1010.33	691.502	7007.37	5402.05	0	0	0	564576	1.2304e+07	497	19	56.8476	393.502	1735.77
356461	1.35876e+07	221266	17118	172096	5468.58	91.3042	62.4918	633.264	488.189	0	0	0	18808.7	68223.4	498	19	22.8317	393.502	1735.77
0	1.01317e+06	668.422	0	519.884	48.3945	0.808002	0.553025	5.6041	4.32026	0	0	0	0	3218.31	499	19	6.23458	393.502	1735.77
0	1.72824e+06	13747.8	0	10692.7	4045.78	67.549	46.2329	468.503	361.173	0	0	0	0	41864.5	500	19	8.14271	393.502	1735.77
0	3.80041e+06	47584.4	28222.3	37010.1	4500.69	75.1442	51.4313	521.182	401.784	0	0	0	0	0	501	19	12.0749	393.502	1735.77
1.01753e+06	5.04146e+06	187413	53894.1	185182	4024.9	0	0	0	522.845	0	0	0	0	6992.11	502	3	20.2913	60.9839	1735.77
0	807033	0	0	0	0	0	0	0	0	0	0	0	0	0	503	3	2.59369	60.9839	1735.77
0	1.51447e+06	42.969	0	42.4574	0	0	0	0	0	0	0	0	0	0	504	3	3.55307	60.9839	1735.77
4.50887e+06	5.69112e+07	161485	38356.4	159563	9320.63	0	0	0	1210.77	0	0	0	1889.94	7367.84	505	3	21.7807	60.9839	1735.77
0	0	16627.4	5948.01	25285.5	55685.7	41168.2	0	3475.22	8461.44	0	0	0	0	0	506	30	105.498	618.763	1735.77
0	0	1161.07	0	1765.66	402.172	297.324	0	25.0986	61.11	0	0	0	94877.8	1.92594e+06	507	30	36.2849	618.763	1735.77
0	0	1187.53	0	1805.9	0	0	0	0	0	0	0	0	0	0	508	30	50.4504	618.763	1735.77
0	0	661.39	0	1005.78	33.4881	24.7576	0	2.08992	5.08852	0	0	0	0	0	509	30	26.3316	618.763	1735.77
0	0	230.451	0	350.448	224.826	166.213	0	14.0309	34.1623	0	0	0	2.13834e+06	7.40462e+06	510	30	62.5449	618.763	1735.77
0	0	1030.59	2126.35	1567.22	13.6783	10.1123	0	0.853628	2.07841	0	0	0	0	0	511	30	28.9924	618.763	1735.77
0	0	0	0	0	309.097	228.514	0	19.29	46.9673	0	0	0	1.07354e+06	1.12511e+07	512	30	64.4481	618.763	1735.77
0	0	88.484	0	134.559	270.892	200.269	0	16.9058	41.162	0	0	0	1.10619e+06	1.95686e+06	513	30	37.0191	618.763	1735.77
0	0	714.593	0	1086.69	188.98	139.712	0	11.7938	28.7155	0	0	0	0	0	514	30	42.9919	618.763	1735.77
0	0	619.668	0	942.336	116.658	86.2448	0	7.28037	17.7262	0	0	0	2.86254e+06	7.37911e+06	515	30	49.9988	618.763	1735.77
0	0	998.105	0	1517.83	3.14443	2.32466	0	0.196236	0.477795	0	0	0	0	0	516	30	37.8556	618.763	1735.77
0	0	0	0	0	56.128	41.4951	0	3.50282	8.52864	0	0	0	0	0	517	30	117.828	618.763	1735.77
0	0	484.422	3721.06	736.666	16.0366	11.8557	0	1.0008	2.43675	0	0	0	0	0	518	30	34.0612	618.763	1735.77
0	0	0	0	0	2.9872	2.20842	0	0.186425	0.453905	0	0	0	0	0	519	30	90.2747	618.763	1735.77
0	0	0	0	0	0	0	0	0	0	0	0	0	0	0	520	30	88.3581	618.763	1735.77
0	9.32853e+08	1376.28	0	6929.51	8210.14	71.6472	17.2484	0	545.315	0	0	0	0	0	521	29	135.394	720.475	1735.77
0	5.84587e+08	16755.3	0	84362.3	5245.05	45.7718	11.0191	0	348.375	0	0	0	0	0	522	29	100.094	720.475	1735.77
0	0	1874.27	0	9436.9	491.812	4.29189	1.03323	0	32.666	0	0	0	0	0	523	29	85.7835	720.475	1735.77
0	6.13258e+08	28548.7	0	143742	3115.76	27.1902	6.54579	0	206.948	0	0	0	0	0	524	29	112.162	720.475	1735.77
220525	9.55686e+07	36453.3	3014.41	183541	500.341	4.36631	1.05115	0	33.2325	0	0	0	0	0	525	29	32.9017	720.475	1735.77
570298	3.03773e+08	22292.1	0	112240	3525.13	30.7626	7.40582	0	234.138	0	0	0	0	0	526	29	70.1615	720.475	1735.77
374294	1.23232e+09	28910.9	1648.17	145565	4432	38.6766	9.31103	0	294.372	0	0	0	0	0	527	29	137.384	720.475	1735.77
3.19366e+06	1.22106e+08	89829.3	9494.3	452288	27072.4	236.252	56.8755	0	1798.14	0	0	0	0	0	528	29	37.1903	720.475	1735.77
0	1.8966e+08	40152	30014	202164	25824.4	225.361	54.2536	0	1715.25	0	0	0	0	0	529	29	53.629	720.475	1735.77
0	0	28761.5	206962	144813	6319.65	55.1495	13.2767	0	419.749	0	0	0	0	0	530	29	43.1737	720.475	1735.77
628728	2.72602e+08	31858.1	105140	160405	13236.3	115.509	27.8077	0	879.15	0	0	0	0	0	531	29	71.099	720.475	1735.77
965455	202681	15682.3	2567.67	78960	6854.1	59.8135	14.3995	0	455.247	0	0	0	0	0	532	29	27.7742	720.475	1735.77
1.03397e+06	468656	307.852	0	1550.02	4858.42	42.3979	10.2069	0	322.695	0	0	0	0	0	533	29	78.8612	720.475	1735.77
289430	537885	67555.3	23204.4	340139	174389	1521.83	366.367	0	11582.8	0	0	0	0	0	534	29	35.9689	720.475	1735.77
966572	2.51457e+07	6301.91	3673.67	31729.9	43731.5	381.631	91.874	0	2904.63	0	0	0	0	0	535	29	36.8397	720.475	1735.77
224749	2.52953e+08	4060.93	8340.58	20446.6	37440.3	326.729	78.657	0	2486.77	0	0	0	0	0	536	29	66.3181	720.475	1735.77
2.15652e+06	2.98735e+08	300803	260840	1.51453e+06	48382.4	422.217	101.645	0	3213.54	0	0	0	0	0	537	29	63.0501	720.475	1735.77
2.23231e+06	1.86468e+08	31296.8	15076.4	157578	20587.9	179.664	43.2524	0	1367.44	0	0	0	0	0	538	29	50.8003	720.475	1735.77
1.61523e+06	333555	20155.2	27138.3	101481	12548.3	109.505	26.3623	0	833.456	0	0	0	0	0	539	29	14.6607	720.475	1735.77
0	0	38725.9	0	194984	67077	585.359	140.92	0	4455.23	0	0	0	0	0	540	29	43.9391	720.475	1735.77
3.23703e+06	3.99977e+07	4192.22	0	21107.7	929.611	8.11241	1.95299	0	61.7444	0	0	0	0	0	541	29	20.3329	720.475	1735.77
388750	0	20196	0	101686	74022	645.966	155.51	0	4916.52	0	0	0	0	0	542	29	58.61	720.475	1735.77
715066	2.28905e+07	9928.22	36797.5	49988.2	2646.69	23.0968	5.56034	0	175.792	0	0	0	0	0	543	29	15.3819	720.475	1735.77
559253	6.02862e+07	57328.3	2897.3	288646	12255.5	106.95	25.7472	0	814.007	0	0	0	0	0	544	29	26.1318	720.475	1735.77
1.42807e+06	4.79886e+06	5921.62	0	29815.1	1526.61	13.3222	3.2072	0	101.397	0	0	0	0	0	545	29	7.37275	720.475	1735.77
964537	14807	13447.8	0	47067.4	26653.9	2074.93	770.627	11603.4	6127.4	0	0	0	10208.2	2.72423e+06	546	28	30.0063	349.302	1735.77
0	0	32901.3	2312.7	115155	79838.1	6215.16	2308.3	34756.4	18353.8	0	0	0	0	679038	547	28	35.8443	349.302	1735.77
0	17943.3	30872	15252.1	108052	11521.4	896.91	333.111	5015.69	2648.63	0	0	0	13727.6	1.75598e+06	548	28	25.1742	349.302	1735.77
0	5439.05	10644	0	37254.1	8536.68	664.556	246.815	3716.32	1962.48	0	0	0	1285.1	227388	549	28	15.4566	349.302	1735.77
0	9420.43	25459.1	15989.8	89106.9	14653.1	1140.7	423.655	6379.02	3368.56	0	0	0	0	828777	550	28	20.752	349.302	1735.77
661006	9449.99	11483.4	6256.61	40192	21117.5	1643.93	610.554	9193.19	4854.64	0	0	0	277.828	720097	551	28	20.3736	349.302	1735.77
0	0	45561.6	0	159466	78917.9	6143.53	2281.7	34355.8	18142.2	0	0	0	0	1.80523e+06	552	28	35.206	349.302	1735.77
286403	0	41801.6	41442.5	146306	39389.4	3066.35	1138.84	17147.6	9055.12	0	0	0	42308.8	973822	553	28	34.9957	349.302	1735.77
301780	27245.5	13270.4	17311.7	46446.5	51181.4	3984.33	1479.77	22281.1	11766	0	0	0	18401.9	2.20937e+06	554	28	34.7066	349.302	1735.77
0	5041.71	38868	38859.4	136038	73018	5684.24	2111.12	31787.4	16785.9	0	0	0	57145.8	1.47271e+06	555	28	29.6036	349.302	1735.77
0	0	30326.8	8277.25	106144	35979.3	2800.89	1040.25	15663.1	8271.19	0	0	0	44800.7	2.29824e+06	556	28	29.0448	349.302	1735.77
0	546.269	13690.1	8625.56	47915.4	72840.1	5670.4	2105.98	31709.9	16745	0	0	0	20344.5	5.64957e+06	557	28	33.9003	349.302	1735.77
0	0	33359.9	0	116760	162970	12686.8	4711.84	70946.8	37464.8	0	0	0	0	2.61156e+06	558	28	32.9461	349.302	1735.77
0	0	87441.1	104625	306044	235230	18312	6801.05	102404	54076.5	0	0	0	2208.65	3.34667e+06	559	28	41.2877	349.302	1735.77
0	0	111767	73772.6	391183	333333	25949	9637.42	145112	76629	0	0	0	0	1.27967e+06	560	28	48.8959	349.302	1735.77
0	0	55950.4	776.668	195826	78848.3	6138.11	2279.69	34325.5	18126.2	0	0	0	0	1.66973e+06	561	28	27.8248	349.302	1735.77
0	0	104662	35672.6	366317	48753.4	3795.31	1409.57	21224.1	11207.8	0	0	0	0	2.36347e+06	562	28	34.0799	349.302	1735.77
0	0	16429	2098.52	57501.5	25006.9	1946.72	723.007	10886.4	5748.77	0	0	0	14648	685093	563	28	22.0146	349.302	1735.77
381580	0	20742.9	0	72600.1	23978.5	1866.66	693.273	10438.7	5512.35	0	0	0	8475.6	1.13401e+06	564	28	24.3704	349.302	1735.77
231633	0	61640.2	3089.36	215741	71780.8	5587.93	2075.35	31248.8	16501.5	0	0	0	5288.5	4.6461e+06	565	28	39.3142	349.302	1735.77
0	0	34822.4	16359.8	121878	28780.4	2240.47	832.107	12529.1	6616.24	0	0	0	10552.3	1.94329e+06	566	28	27.3152	349.302	1735.77
0	0	1717.76	0	6012.14	48328.1	3762.21	1397.28	21039	11110	0	0	0	1.01573e+06	836096	567	28	29.4795	349.302	1735.77
0	0	47625.5	21973.9	166689	41453.9	3227.07	1198.53	18046.4	9529.74	0	0	0	0	972274	568	28	20.3411	349.302	1735.77
0	0	40594.4	7403.22	142080	72221.5	5622.24	2088.09	31440.6	16602.8	0	0	0	36131.5	2.66903e+06	569	28	28.2994	349.302	1735.77
0	0	84035.9	4759.52	294126	172636	13439.2	4991.3	75154.6	39686.8	0	0	0	0	2.18972e+06	570	28	36.963	349.302	1735.77
0	0	20877	3866.03	73069.5	38175.3	2971.84	1103.74	16619.1	8776.03	0	0	0	0	590907	571	28	17.261	349.302	1735.77
0	0	2630.93	1972.3	3507.91	2321.59	42.4566	13.8279	5312.24	845.588	0	0	0	13342.8	6281.52	572	20	9.27683	181.427	1735.77
0	0	6912.97	9080.15	9217.29	138.144	2.52634	0.822818	316.1	50.316	0	0	0	29368.8	0	573	20	8.86069	181.427	1735.77
9.96791e+06	0	48924.9	50622.9	65233.2	19094.6	349.196	113.732	43692	6954.78	0	0	0	2218.61	2972.55	574	20	20.7126	181.427	1735.77
759638	0	19762.7	12793.8	26350.2	18112.3	331.231	107.881	41444.2	6596.98	0	0	0	92487.5	29698.8	575	20	19.6329	181.427	1735.77
597554	0	22492.9	10124.9	29990.5	24050.5	439.829	143.25	55032.1	8759.87	0	0	0	10182	115780	576	20	19.7076	181.427	1735.77
791906	0	38563.6	11777.8	51418.1	48089.6	879.447	286.432	110038	17515.5	0	0	0	2887.01	72923.2	577	20	25.1963	181.427	1735.77
1.78314e+06	0	48618.1	17521.5	64824.2	12254.6	224.108	72.9908	28040.7	4463.44	0	0	0	0	117825	578	20	20.3804	181.427	1735.77
314960	0	19360.3	0	25813.7	31934.4	584.006	190.208	73071.8	11631.4	0	0	0	30924.4	195476	579	20	23.6629	181.427	1735.77
416878	0	23714.5	16565.1	31619.3	56948.1	1041.45	339.195	130308	20742.1	0	0	0	96115.5	278548	580	20	26.7003	181.427	1735.77
1.18758e+06	0	11528.8	13982.9	15371.8	38885.7	711.13	231.612	88977.8	14163.2	0	0	0	0	68968	581	20	21.9102	181.427	1735.77
338807	0	14596.4	32839.8	19461.9	89960.7	1645.17	535.826	205847	32766.2	0	0	0	9021.43	95906.8	582	20	31.1989	181.427	1735.77
0	0	13981.1	3800.24	18641.5	35474.3	648.743	211.293	81171.8	12920.7	0	0	0	17967	100192	583	20	20.2532	181.427	1735.77
1.89505e+06	0	21148.5	13344.1	28198	0	0	0	0	0	0	0	0	0	0	584	20	11.95	181.427	1735.77
663289	0	37197.6	41107.9	49596.8	36368.4	665.094	216.618	83217.7	13246.4	0	0	0	14958.7	133779	585	20	24.5229	181.427	1735.77
1.39196e+06	0	15191.9	26341.8	20255.9	43026.2	786.85	256.274	98452	15671.3	0	0	0	12031.9	72314.9	586	20	24.1896	181.427	1735.77
0	0	608.11	0	810.813	360.71	6.59656	2.14847	825.372	131.381	0	0	0	0	54434.4	587	20	5.67388	181.427	1735.77
3.17825e+06	0	8717.45	5947.57	11623.3	7218.04	132.001	42.9922	16516.2	2629.01	0	0	0	4020.63	46000.2	588	20	12.1432	181.427	1735.77
1.9215e+06	0	14923.1	91209.3	19897.4	5711.88	104.457	34.0212	13069.9	2080.42	0	0	0	8006.26	6491.25	589	20	21.1032	181.427	1735.77
4.13631e+06	0	4031.21	0	5374.95	1022.65	18.7019	6.09114	2340.02	372.478	0	0	0	60911.9	1089.9	590	20	10.4683	181.427	1735.77
229552	2.29345e+07	179362	5017.4	140917	244357	3693.44	4073.25	1988.59	15335.7	0	0	0	10448.5	2.59459e+06	591	1	36.1023	161.996	1735.77
703750	3.16301e+07	260081	121878	204334	140107	2117.71	2335.48	1140.2	8793.04	0	0	0	28327.5	2.69225e+06	592	1	35.4966	161.996	1735.77
484320	1.8157e+07	245285	0	192710	94253.2	1424.63	1571.13	767.037	5915.28	0	0	0	5594.95	363569	593	1	26.393	161.996	1735.77
545175	1.31604e+07	226724	39982.9	178127	5710.01	86.3064	95.1815	46.4683	358.357	0	0	0	22520.7	3936.67	594	1	22.4699	161.996	1735.77
0	0	135177	0	106203	158570	2396.77	2643.23	1290.45	9951.74	0	0	0	11412.6	2.44989e+06	595	1	35.238	161.996	1735.77
1.31257e+06	2.05637e+07	248851	31646.3	195511	115200	1741.23	1920.29	937.499	7229.86	0	0	0	0	1.43013e+06	596	1	30.6224	161.996	1735.77
1.68586e+06	6.24467e+06	57795.7	34579.6	45407.5	27101.7	409.641	451.765	220.555	1700.89	0	0	0	1717.38	1425.34	597	1	15.4782	161.996	1735.77
662283	8.9574e+06	143648	6638.23	112858	13444.1	203.206	224.102	109.408	843.741	0	0	0	0	0	598	1	18.5378	161.996	1735.77
816005	2.66868e+07	185641	31801.2	145850	185088	2797.6	3085.28	1506.26	11616	0	0	0	3460.35	21123	599	1	31.9974	161.996	1735.77
274419	0	64108.7	0	50367.4	163244	2467.42	2721.15	1328.49	10245.1	0	0	0	0	716136	600	1	27.9838	161.996	1735.77
0	2.1782e+06	23363.2	9030.75	18355.5	2378.87	35.9564	39.6539	19.3594	149.297	0	0	0	0	0	601	1	9.14147	161.996	1735.77
940641	0	133664	6101.61	198915	6206.06	142.183	95.9736	0	277.257	0	0	0	1.26818e+06	184603	602	26	31.499	128.518	1735.77
742431	0	48469.3	0	48469.3	49116.7	917.989	760.406	14087.1	9565.01	0	0	0	0	141343	603	12	20.9609	259.643	1735.77
5.79187e+06	0	35619.5	33974.1	116120	0	0	0	120.653	0	0	0	0	9328.74	0	604	33	13.9733	47.3919	1735.77
249259	14165.1	100823	10684.9	150042	34944.1	800.582	540.393	0	1561.14	0	0	0	160295	567362	605	26	18.9717	128.518	1735.77
0	1.2725e+06	1780.01	0	2648.95	1769.82	1.74349	0	0	12.6972	0	0	0	0	0	606	23	96.5071	367.977	1735.77
890111	0	746.772	0	919.104	400.828	5.73124	7.23584	0	156.57	4325.61	3686.31	7491.26	0	0	607	31	164.666	599.464	1735.77
359847	0	13456.5	0	16561.9	222955	3187.92	4024.83	0	87089.6	4479.18	3817.19	7757.23	0	0	608	31	79.0543	599.464	1735.77
831586	2.05922e+07	1.94908e+06	2.14701e+06	2.39886e+06	30771.6	439.988	555.495	0	12019.9	12029.8	10251.9	20833.7	4855.27	1.98665e+06	609	31	56.9166	599.464	1735.77
0	0	56938.5	6576.55	104622	105339	3913.62	3347.95	10329.8	16030.7	0	0	0	1673.69	455880	610	11	25.0977	243.3	1735.77
0	2.20026e+07	80014.4	6964.73	110877	752.541	1.83641	11.2285	0	43.281	0	0	0	0	0	611	8	13.5428	244.604	1735.77
0	0	16165.1	0	56577.8	7802.09	607.37	225.577	3396.53	1793.6	0	0	0	297.955	656983	612	28	21.0481	349.302	1735.77
269685	0	44920.9	608723	66849.8	5607.12	5.5237	0	0	40.227	0	0	0	0	0	613	23	29.5566	367.977	1735.77
0	0	0	0	0	0	0	0	0	0	0	0	0	0	0	614	21	20.4115	107.139	1735.77
0	0	24817.5	30694.9	61330.2	43412.3	3987.1	3369.79	24038.6	39474.2	0	0	0	6656.65	579736	615	24	22.2048	274.408	1735.77
0	0	264.102	0	982.459	61.5804	0.027221	2.72515	21.2707	24.524	151115	128781	261707	0	0	616	22	7.02848	238.367	1735.77
0	0	0	0	0	496.566	14.3407	0.836543	0	14.1017	0	0	0	0	0	617	27	160.135	471.022	1735.77
0	622.688	7792.64	2040.11	27274.2	8320.17	647.701	240.555	3622.07	1912.7	0	0	0	184713	2.02728e+06	618	28	24.4139	349.302	1735.77
0	0	15434.5	0	19844.3	76300.2	169.207	258.283	2243.55	6274.46	0	0	0	0	157647	619	7	18.1283	236.81	1735.77
0	0	4981.14	0	6404.32	22184.7	49.1978	75.0971	652.322	1824.33	0	0	0	0	47325.2	620	7	10.4174	236.81	1735.77
0	0	25978.4	0	47734.1	57926.8	2152.13	1841.07	5680.48	8815.44	0	0	0	0	102405	621	11	20.5431	243.3	1735.77
0	3.7052e+06	11955.1	543.018	41842.7	8675.86	675.391	250.839	3776.92	1994.47	0	0	0	0	109239	622	28	11.9226	349.302	1735.77
275748	0	20551	1948.72	30583.3	3172.28	3.12508	0	0	22.7587	0	0	0	0	0	623	23	29.5502	367.977	1735.77
1.59561e+06	0	58282.6	28743.6	86734.1	4100.09	4.03909	0	0	29.4151	0	0	0	0	0	624	23	39.7157	367.977	1735.77
5.45683e+06	0	9591.42	0	14273.6	1127.17	25.8239	17.4311	0	50.3566	0	0	0	0	0	625	26	16.9372	128.518	1735.77
0	2.91737e+07	29441.4	3173.88	22898.8	1243.21	3.37741	17.0603	0	43.993	0	0	0	835410	181546	626	18	19.6631	223.467	1735.77
778806	1.24718e+07	15547.6	1104.25	12092.6	1920.88	5.21842	26.3597	0	67.9732	0	0	0	452404	81475.4	627	18	17.8074	223.467	1735.77
882191	5.5534e+07	342944	21292.8	422085	1358.81	19.4289	24.5295	0	530.771	8267.3	7045.44	14317.6	996237	1.70633e+06	628	31	38.7478	599.464	1735.77
2.00193e+06	0	67121.7	105142	82611.3	442.915	6.33302	7.9956	0	173.01	15178	12934.8	26285.9	6793.19	228863	629	31	15.8579	599.464	1735.77
0	0	13983.7	13523.8	17210.7	126.261	1.80534	2.27929	0	49.3195	21039.4	17929.9	36436.8	0	0	630	31	7.03285	599.464	1735.77
2.26759e+06	0	123760	30903.5	171496	69354.9	169.245	1034.83	0	3988.82	0	0	0	5359.3	423487	631	8	21.9499	244.604	1735.77
0	0	0	0	0	1.25777	0.929863	0	0.078495	0.191118	0	0	0	947651	9.4846e+06	632	30	53.5117	618.763	1735.77
0	0	50612.3	0	75319.6	170783	168.242	0	0	1225.24	0	0	0	13728.8	932800	633	23	30.924	367.977	1735.77
234460	0	113680	0	169175	50016.3	49.2722	0	0	358.83	0	0	0	1754.05	1.1324e+06	634	23	23.2482	367.977	1735.77
0	0	89174.5	45101.9	163854	234132	8698.62	7441.33	22959.7	35630.8	0	0	0	21631.9	185901	635	11	32.3946	243.3	1735.77
301988	0	21409.7	11513.3	53058.7	15469	357.602	309.179	7764.02	4665.11	0	0	0	0	30253.2	636	14	14.7178	230.59	1735.77
1.17678e+06	0	15134.1	14098.8	25828.9	60203.3	8153.5	4376.36	168426	40139.6	0	0	0	142584	439886	637	6	21.7238	197.216	1735.77
269853	0	24102.7	14920.1	41135.2	49349.1	6683.49	3587.34	138060	32902.8	0	0	0	235838	1.16255e+06	638	6	21.3473	197.216	1735.77
2.685e+06	0	37742.5	65186.9	50323.4	65.2348	1.19299	0.388553	149.269	23.7603	0	0	0	0	9453.33	639	20	15.1362	181.427	1735.77
0	0	4532.29	978.084	6110.77	4169.98	221.44	239.217	1664.71	1628.04	0	0	0	0	11665.5	640	5	7.18236	211.25	1735.77
542974	3.91845e+07	169396	300846	282326	284.798	10.9529	6.26997	2.38707	55.5066	0	0	0	0	15177.9	641	10	18.073	229.681	1735.77
0	1.04258e+07	46106.2	71367.8	35860.3	0	0	0	0	0	15741.1	13414.7	27261.1	1001.02	961.978	642	17	9.32242	223.278	1735.77
757289	3.00612e+06	5394.82	624.976	47442.8	25801.2	4743.18	2167.95	0	3313.44	0	0	0	0	115710	643	0	17.3069	72.284	1735.77
6.04524e+06	0	82834.7	7861.63	106502	93088.6	206.438	315.114	2737.2	7655.03	0	0	0	77448.6	596280	644	7	23.8681	236.81	1735.77
0	0	14526.3	0	35898.2	138115	12684.9	10720.9	76478.3	125587	0	0	0	8960.65	622532	645	24	27.6993	274.408	1735.77
0	0	6860.9	0	10210.1	11710.2	338.189	19.7277	0	332.553	0	0	0	403042	2.07097e+06	646	27	32.8776	471.022	1735.77
0	0	10362.3	0	15420.8	16610	479.695	27.9822	0	471.7	0	0	0	5.17273e+06	5.89636e+06	647	27	61.5986	471.022	1735.77
1.04303e+07	1.30482e+08	4978.48	0	6127.36	909.881	13.0099	16.4254	0	355.413	73125.9	62318.3	126642	0	0	648	31	41.5845	599.464	1735.77
0	36884.5	173536	27763.3	134972	4790.98	97.8255	428.367	0	2485.67	17609.6	15007	30497	20970.3	161306	649	17	14.2428	223.278	1735.77
0	0	989.263	0	3680.06	5203.55	2.30014	230.276	1797.38	2072.28	13923.9	11866	24113.9	1645	0	650	22	7.62578	238.367	1735.77
0	0	43809.3	67129.1	108264	111012	10195.6	8617.06	61470.3	100942	0	0	0	4517.18	295141	651	24	22.2341	274.408	1735.77
0	0	11.6042	0	18.3733	0	0	0	0	0	111109	94688.1	192424	0	2678.73	652	13	4.11345	180.476	1735.77
429595	2.60365e+07	29754.6	21488.4	44279.7	1229.74	28.1738	19.0173	0	54.939	0	0	0	0	0	653	26	29.3638	128.518	1735.77
1.3487e+06	0	10116.7	1409.3	10321.1	17436.6	210.679	347.499	0	2522.44	0	0	0	0	4180.71	654	15	12.4809	215.986	1735.77
2.8935e+06	0	14716.5	16093.4	11446.2	12025.6	245.546	1075.22	0	6239.13	21960.8	18715.1	38032.6	10211	54845.7	655	17	9.1103	223.278	1735.77
0	0	2268.45	0	1764.35	4478.22	91.4395	400.403	0	2323.4	5554.19	4733.31	9618.96	4460.77	7870.48	656	17	4.45006	223.278	1735.77
2.08941e+06	65838.5	352950	264056	475874	2930.73	155.632	168.126	1169.99	1144.21	0	0	0	0	26699.4	657	5	27.5183	211.25	1735.77
424431	266204	321014	313816	432816	82.225	4.36643	4.71696	32.8253	32.1022	0	0	0	0	0	658	5	25.2469	211.25	1735.77
1.72986e+06	81463.1	205546	50126.8	277133	264.295	14.0349	15.1617	105.51	103.186	0	0	0	0	0	659	5	24.7464	211.25	1735.77
925923	0	142860	30768.9	192614	67917.9	3606.67	3896.21	27113.7	26516.4	0	0	0	0	347635	660	5	24.7467	211.25	1735.77
0	0	18968.9	57802.1	25575.3	2496.12	132.552	143.194	996.483	974.531	0	0	0	0	22812.1	661	5	9.28249	211.25	1735.77
1.12119e+07	0	123.496	0	166.506	152.704	8.10908	8.76007	60.9613	59.6184	0	0	0	0	0	662	5	3.38025	211.25	1735.77
1.60407e+06	0	140451	40685.6	189367	48953.2	2599.58	2808.28	19542.8	19112.3	0	0	0	0	363603	663	5	24.4949	211.25	1735.77
456904	0	42346.6	4496.47	57094.9	300250	15944.3	17224.3	119864	117223	0	0	0	0	496619	664	5	23.5923	211.25	1735.77
785164	0	145675	67229.7	196410	278643	14796.9	15984.8	111238	108787	0	0	0	0	2.41592e+06	665	5	32.2895	211.25	1735.77
574232	0	81309.4	12728.7	109628	206490	10965.3	11845.6	82433.7	80617.8	0	0	0	0	303286	666	5	25.3951	211.25	1735.77
0	0	2420.51	7906.18	3263.52	7182.94	381.439	412.06	2867.53	2804.36	0	0	0	0	12891.9	667	5	7.27798	211.25	1735.77
280145	27557	9621.79	4173.13	84615.4	59648.4	10965.5	5011.95	0	7660.14	0	0	0	49547.9	222789	668	0	25.1814	72.284	1735.77
1.39154e+06	26435.8	20048.8	7150.66	27781.9	0	0	0	0	0	0	0	0	0	0	669	8	7.11554	244.604	1735.77
0	2.3324e+06	0	0	0	932.486	171.424	78.3521	0	119.751	0	0	0	0	1644.36	670	0	5.18784	72.284	1735.77
0	1.60997e+06	0	0	0	0	0	0	0	0	0	0	0	0	0	671	0	3.65562	72.284	1735.77
1.93369e+06	3.99069e+07	9052.1	19104.7	79605.5	1284.18	236.077	107.903	0	164.916	0	0	0	0	0	672	0	18.2388	72.284	1735.77
364129	0	25086	47152.8	42813.5	78977.9	10696.2	5741.15	220950	52657.3	0	0	0	90776.6	1.0819e+06	673	6	29.8762	197.216	1735.77
0	0	19690.3	87358.7	33604.8	29798.6	4035.71	2166.15	83365.2	19867.8	0	0	0	292512	982317	674	6	18.1627	197.216	1735.77
642671	0	54800.9	91755.5	93527	88539	11991.1	6436.17	247698	59032	0	0	0	354860	780352	675	6	27.3911	197.216	1735.77
385027	0	45079.9	7236.14	76936.3	63723.5	8630.25	4632.26	178274	42486.7	0	0	0	42681.2	1.1163e+06	676	6	25.0907	197.216	1735.77
0	0	8870.53	1365.2	15139	11240.1	1522.28	817.077	31445.5	7494.17	0	0	0	65344.8	238838	677	6	14.8324	197.216	1735.77
0	0	11191.3	13023.9	19099.9	64155.8	8688.8	4663.68	179484	42774.9	0	0	0	104641	1.29997e+06	678	6	24.0346	197.216	1735.77
1.14726e+06	0	28467.6	7997.99	48584.7	73751.6	9988.39	5361.23	206329	49172.8	0	0	0	503393	2.37247e+06	679	6	30.6049	197.216	1735.77
2.60311e+06	0	26655.9	0	45492.7	109147	14782.1	7934.24	305352	72772.2	0	0	0	156462	876348	680	6	29.1982	197.216	1735.77
0	0	6421.69	0	10959.7	3346.55	453.233	243.271	9362.39	2231.26	0	0	0	56891.6	86518	681	6	10.6132	197.216	1735.77
0	0	3870.09	0	6604.95	1590.29	215.377	115.603	4449.03	1060.3	0	0	0	38944.4	31274.8	682	6	7.58316	197.216	1735.77
0	0	17646.2	3672.56	30116.2	47210.7	6393.88	3431.89	132078	31477	0	0	0	256630	743824	683	6	22.062	197.216	1735.77
0	0	11161.3	5968.03	19048.6	43910.5	5946.92	3191.99	122845	29276.7	0	0	0	76471.1	725577	684	6	22.0877	197.216	1735.77
340493	0	25652	2585.75	43779.4	83235.4	11272.8	6050.64	232861	55496	0	0	0	148741	1.64463e+06	685	6	26.5715	197.216	1735.77
820620	0	8966.97	0	15303.6	11166.8	1512.35	811.746	31240.4	7445.27	0	0	0	23098.5	240861	686	6	12.4927	197.216	1735.77
2.16547e+06	0	1849.67	1341.42	3156.78	3516.39	476.235	255.617	9837.53	2344.5	0	0	0	0	6508.17	687	6	8.94113	197.216	1735.77
445658	0	5251.81	1413.74	8963.09	953.401	129.122	69.3057	2667.26	635.666	0	0	0	9646.45	33385.6	688	6	8.08974	197.216	1735.77
0	0	16621.8	6693.23	28367.8	3114.96	421.868	226.436	8714.47	2076.85	0	0	0	63703.1	204983	689	6	15.0495	197.216	1735.77
0	0	300.374	3382.28	512.639	146.677	19.8649	10.6624	410.347	97.7948	0	0	0	0	0	690	6	4.0289	197.216	1735.77
0	0	60.0749	0	102.528	54.0389	7.31865	3.92826	151.18	36.0296	0	0	0	0	4598.29	691	6	3.30357	180.476	1735.77
695937	0	18035.9	21231.5	26840.4	13220	13.0234	0	0	94.844	0	0	0	0	0	692	23	32.2985	367.977	1735.77
0	0	5575.82	0	8297.74	568.489	0.560031	0	0	4.07849	0	0	0	0	0	693	23	5.29938	367.977	1735.77
1.46112e+06	2.37234e+07	50630.8	0	75347.1	4770.48	4.69951	0	0	34.2247	0	0	0	9022.16	614458	694	23	17.7315	367.977	1735.77
0	0	25451.8	2949.18	37876.5	21514.1	21.194	0	0	154.348	0	0	0	233934	358187	695	23	17.7753	367.977	1735.77
0	0	78038.3	24263.3	116134	1292.51	1.27328	0	0	9.27278	0	0	0	71148.1	506235	696	23	22.5591	367.977	1735.77
329649	0	36316.8	6094.1	54045.4	1992.39	1.96275	0	0	14.2939	0	0	0	703957	709115	697	23	27.648	367.977	1735.77
0	0	112344	0	167186	18695.8	18.4176	0	0	134.128	0	0	0	4385.13	1.09279e+06	698	23	24.2245	367.977	1735.77
0	0	112053	0	166753	97461	96.011	0	0	699.21	0	0	0	98149.5	1.99263e+06	699	23	32.5676	367.977	1735.77
1.73518e+06	0	16389.9	12634.1	24391	1222.79	1.2046	0	0	8.77259	0	0	0	0	0	700	23	32.9716	367.977	1735.77
0	0	11137.8	14748.1	16574.8	0	0	0	0	0	0	0	0	8131.49	7044.92	701	23	5.44296	367.977	1735.77
226999	0	13393.1	7997.08	49822.3	166667	73.6724	7375.63	57569.2	66374.1	8497.65	7241.75	14716.6	0	316628	702	22	26.1249	238.367	1735.77
234768	0	4453.92	3642.13	16568.6	103968	45.9573	4600.97	35912.1	41404.7	7653.01	6521.94	13253.8	0	91118.6	703	22	17.5487	238.367	1735.77
271909	0	13561	26199.9	50446.8	176151	77.8643	7795.3	60844.9	70150.8	10033.4	8550.5	17376.2	0	283207	704	22	27.0221	238.367	1735.77
626882	0	16222.1	43260.7	60346.3	259859	114.866	11499.7	89758.9	103487	14256.6	12149.6	24690.1	0	1.28141e+06	705	22	29.5393	238.367	1735.77
796756	0	2307.53	1602.54	8584.02	22035.5	9.74041	975.151	7611.38	8775.5	13847.1	11800.6	23980.9	0	109666	706	22	10.721	238.367	1735.77
3.20809e+06	0	673.683	0	2506.1	769.755	0.340257	34.0644	265.884	306.55	47837.7	40767.6	82847.2	0	18123.5	707	22	7.04183	238.367	1735.77
809289	0	12916.4	3800.82	48048.9	17037.3	7.53101	753.959	5884.9	6784.97	34451.3	29359.6	59664.2	9451.81	153187	708	22	13.8371	238.367	1735.77
0	0	17560.5	1977.16	65325.2	104851	46.3475	4640.03	36217	41756.2	6936.34	5911.19	12012.6	0	298172	709	22	17.7365	238.367	1735.77
2.73536e+07	0	1551.04	5161.42	5769.86	32647.9	14.4314	1444.79	11277	13001.8	78782.5	67138.9	136439	7283.48	62221.7	710	22	16.3647	238.367	1735.77
0	0	3610.14	1560.91	13429.7	2442.69	1.07975	108.098	843.739	972.784	17276.9	14723.4	29920.7	121425	801035	711	22	11.1146	223.467	1735.77
0	0	3986.15	2104.63	14828.5	913.443	0.403771	40.4231	315.516	363.772	35116.8	29926.8	60816.7	0	35750.5	712	22	7.62579	238.367	1735.77
0	0	19328.7	21499	71902.6	143760	63.5463	6361.87	49656.5	57251.2	10084.6	8594.13	17464.8	0	1.5876e+06	713	22	32.5817	238.367	1735.77
0	0	5427.52	15114.8	20190.4	74245.5	32.8189	3285.63	25645.4	29567.7	3455.37	2944.69	5984.15	0	104433	714	22	19.4992	238.367	1735.77
382973	0	9910.53	1997.97	36867.2	158559	70.0883	7016.82	54768.6	63145.2	13232.8	11277.1	22917.1	3374.74	199049	715	22	25.2884	238.367	1735.77
1.26072e+06	0	11293.7	3371.57	42012.6	49962.3	22.0849	2211.01	17257.7	19897.1	75864.6	64652.3	131385	0	19503.5	716	22	17.127	238.367	1735.77
258966	0	34729.4	83623.3	129193	124392	54.9855	5504.81	42966.9	49538.4	19401.3	16533.9	33599.9	0	419846	717	22	27.2536	238.367	1735.77
791911	0	12265.1	0	45626	10910	4.82257	482.807	3768.46	4344.83	27156.7	23143.1	47031	5411.55	3035.45	718	22	13.8984	238.367	1735.77
426320	0	27486.7	44108.8	102251	101926	45.0545	4510.58	35206.6	40591.3	16841.7	14352.6	29167.2	29591.5	74554.1	719	22	23.198	238.367	1735.77
927964	0	45080.8	13972.8	167701	195395	86.3708	8646.92	67492	77814.6	53724.6	45784.4	93042.4	27360.5	480754	720	22	32.2606	238.367	1735.77
1.84197e+06	0	45971.6	17313.1	171014	31631.8	13.9823	1399.82	10926.1	12597.2	29204.3	24888.1	50577.1	50761.4	10289.2	721	22	25.1686	238.367	1735.77
0	0	1985.24	0	7385.09	0	0	0	0	0	13949.5	11887.8	24158.2	0	0	722	22	5.91323	238.367	1735.77
1.1979e+06	0	9514.38	2565.1	35393.5	27690.7	12.2402	1225.41	9564.74	11027.6	10212.5	8703.19	17686.5	0	2669.75	723	22	13.1362	238.367	1735.77
3.32453e+06	0	8766.84	12248	32612.6	18484.4	8.1707	818.001	6384.76	7361.28	124701	106271	215961	9125.05	160441	724	22	17.4772	238.367	1735.77
1.35548e+07	0	21916	0	81527.4	84539.7	37.3693	3741.18	29201.2	33667.3	113336	96585.8	196280	0	53365.2	725	22	22.4716	238.367	1735.77
837990	0	3482.56	0	12955.1	985.287	0.435529	43.6025	340.332	392.384	111058	94644.5	192335	37404.8	0	726	22	11.2744	238.367	1735.77
9.49868e+06	0	682.636	0	2539.41	1662.67	0.734954	73.5792	574.31	662.147	386899	329718	670047	0	0	727	22	6.77313	238.367	1735.77
0	0	324.532	0	1207.26	0	0	0	0	0	101025	86093.9	174959	0	0	728	22	4.45726	238.367	1735.77
919730	0	24392.9	12246.4	60280.9	129930	11933.2	10085.6	71946.1	118144	0	0	0	0	471067	729	24	27.0388	274.408	1735.77
305354	0	22320.3	23621.9	55159	76348.2	7012.03	5926.37	42276.1	69422.5	0	0	0	0	595669	730	24	23.6359	274.408	1735.77
0	0	10424.3	5239.52	25761	192408	17671.3	14935.3	106542	174954	0	0	0	0	641919	731	24	31.8334	274.408	1735.77
355728	0	58213.3	108167	143860	158676	14573.2	12316.9	87863.2	144282	0	0	0	0	395960	732	24	30.8132	274.408	1735.77
0	0	10176	2502.18	25147.4	81261.7	7463.29	6307.77	44996.8	73890.2	0	0	0	0	1.39512e+06	733	24	27.3267	274.408	1735.77
0	0	11985.9	18782.9	29620.3	320060	29395.1	24844	177226	291026	0	0	0	7939.5	1.27042e+06	734	24	42.1078	274.408	1735.77
0	0	25062.2	0	61934.9	60247.8	5533.32	4676.61	33360.9	54782.6	0	0	0	0	2.07342e+06	735	24	28.3799	274.408	1735.77
0	0	7387.32	0	18255.9	90194.1	8283.67	7001.13	49942.9	82012.3	0	0	0	0	537858	736	24	25.0645	274.408	1735.77
305080	0	83872.8	104030	207271	99163.3	9107.42	7697.34	54909.4	90167.9	0	0	0	0	339069	737	24	27.1034	274.408	1735.77
397636	0	28451.8	4772.89	70311.4	37971.9	3487.44	2947.49	21026.1	34527.4	0	0	0	0	171706	738	24	18.9631	274.408	1735.77
0	0	20625.5	21454.1	50970.7	71140.7	6533.75	5522.15	39392.6	64687.4	0	0	0	0	669132	739	24	26.2793	274.408	1735.77
0	0	20301.6	4335.65	50170.4	122861	11283.8	9536.79	68031.2	111715	0	0	0	0	137966	740	24	26.5799	274.408	1735.77
456993	0	34543.7	27994.3	85366.1	35582.6	3268	2762.03	19703.1	32354.8	0	0	0	0	230501	741	24	19.8625	274.408	1735.77
0	0	36796.2	42706.1	90932.7	283044	25995.5	21970.7	156729	257368	0	0	0	0	381810	742	24	29.9366	274.408	1735.77
0	0	29196.6	8774.18	72152.1	70577.1	6481.99	5478.4	39080.5	64174.9	0	0	0	2084.31	169759	743	24	26.9592	274.408	1735.77
226115	0	35054.7	13844.7	86628.8	171848	15783	13339.3	95156.9	156259	0	0	0	0	363641	744	24	28.3166	274.408	1735.77
247415	0	84484.6	150171	208782	86628.5	7956.19	6724.35	47968.6	78770.2	0	0	0	165461	320073	745	24	27.5295	274.408	1735.77
0	0	1871.12	2436.05	4624	40079.5	3681	3111.08	22193.1	36443.7	0	0	0	59131.6	196983	746	24	12.6833	274.408	1735.77
0	0	47691.9	13480.9	117859	287969	26447.9	22353	159456	261847	0	0	0	32154.5	922587	747	24	38.4496	274.408	1735.77
241742	0	48890.1	78273.1	120820	52026.1	4778.22	4038.42	28808.3	47306.7	0	0	0	0	403716	748	24	23.2524	274.408	1735.77
4.98372e+06	0	7488.07	4703.08	18504.9	5403.56	496.277	419.44	2992.1	4913.39	0	0	0	0	85652.5	749	24	9.96937	274.408	1735.77
0	0	5300.3	2233.96	13098.4	33205.5	3049.69	2577.51	18386.8	30193.4	0	0	0	0	31903.5	750	24	10.5918	274.408	1735.77
0	0	65559.9	0	84291.3	110159	244.295	372.899	3239.14	9058.81	0	0	0	24989.1	599817	751	7	26.5618	236.81	1735.77
384040	0	54633.3	0	70242.8	164616	365.06	557.239	4840.39	13537	0	0	0	0	72756	752	7	24.3484	236.81	1735.77
1.4319e+06	18456.9	33744.3	0	43385.6	131462	291.537	445.011	3865.54	10810.6	0	0	0	7057.22	882977	753	7	25.3095	236.81	1735.77
0	0	9847.26	0	12660.8	57760.1	128.092	195.523	1698.39	4749.83	0	0	0	2417.98	33487.5	754	7	15.2178	236.81	1735.77
0	0	35597.9	2179.01	45768.7	132132	293.023	447.28	3885.24	10865.7	0	0	0	26135.7	222421	755	7	18.6577	236.81	1735.77
684370	1979.67	37544.3	20420	48271.3	65460.6	145.169	221.59	1924.82	5383.08	0	0	0	78939.2	1.57815e+06	756	7	22.7369	236.81	1735.77
1.58585e+06	67924.2	36159.7	8678.13	46491.1	54856.2	121.652	185.693	1613	4511.03	0	0	0	85522.4	576715	757	7	21.8602	236.81	1735.77
990865	87267	53527.3	14871.4	68820.9	120681	267.629	408.517	3548.54	9924.08	0	0	0	12867.5	1.58442e+06	758	7	27.9614	236.81	1735.77
1.00516e+06	28735.1	24879.2	101994	31987.5	95886.6	212.643	324.585	2819.47	7885.13	0	0	0	190621	857097	759	7	23.3783	236.81	1735.77
525164	60352.4	45126.6	276135	58020	64096.9	142.144	216.974	1884.72	5270.93	0	0	0	233707	379553	760	7	20.5293	236.81	1735.77
5.02034e+06	184336	89833	10548.7	115500	209326	464.212	708.588	6155.06	17213.7	0	0	0	1.22056e+06	1.41177e+06	761	7	35.8783	236.81	1735.77
269393	0	59804.6	16539.8	76891.7	204035	452.479	690.679	5999.5	16778.6	0	0	0	34851.4	1.29994e+06	762	7	27.4494	236.81	1735.77
221269	24340.1	33456.8	53668.9	43015.9	102435	227.165	346.752	3012.02	8423.63	0	0	0	73423.6	389921	763	7	22.2372	236.81	1735.77
0	2803.66	168.102	0	216.132	3750.35	8.31696	12.6953	110.276	308.405	0	0	0	15163.7	92.5639	764	7	4.42476	236.81	1735.77
342392	0	49540.2	0	38531.2	26945	295.833	2094.75	2139.79	13574.3	0	0	0	0	52636.6	765	21	19.3975	107.139	1735.77
568676	0	30213.5	144653	23499.4	57870	635.364	4498.92	4595.65	29153.7	0	0	0	61406.5	287546	766	21	22.4208	107.139	1735.77
0	0	21344.1	883.739	16600.9	29313.6	321.839	2278.89	2327.89	14767.6	0	0	0	154858	131778	767	21	18.7526	107.139	1735.77
0	9.77751e+06	53715.4	7713.2	41778.6	13079.8	143.605	1016.84	1038.71	6589.32	0	0	0	27133.1	58521.6	768	21	20.2933	107.139	1735.77
0	0	19228.6	367.644	14955.6	88803.7	974.99	6903.76	7052.19	44737.5	0	0	0	0	284618	769	21	18.9526	107.139	1735.77
468862	0	227932	2773.49	315848	660578	1611.99	9856.36	0	37991.9	0	0	0	140993	1.149e+06	770	8	41.7355	244.604	1735.77
0	168867	141492	40324.1	196067	22270.1	54.3453	332.288	0	1280.82	0	0	0	0	0	771	8	33.9021	244.604	1735.77
0	198166	42661.2	15331.7	59116.2	8622.33	21.0409	128.652	0	495.897	0	0	0	0	0	772	8	28.9648	244.604	1735.77
1.37595e+06	1333.73	53310.1	3222.83	73872.5	253326	618.185	3779.83	0	14569.6	0	0	0	3076.18	712853	773	8	24.8863	244.604	1735.77
1.0854e+06	0	10402.4	4144.75	14414.7	4948.91	12.0767	73.8418	0	284.628	0	0	0	0	278891	774	8	9.81589	244.604	1735.77
333647	45294	54739.8	23845.9	75853.7	19687.2	48.0423	293.75	0	1132.27	0	0	0	0	0	775	8	25.8805	244.604	1735.77
418464	0	38930.8	13681.5	53947	127913	312.143	1908.56	0	7356.67	0	0	0	15538.9	1.33916e+06	776	8	27.8593	244.604	1735.77
742008	1.97976e+07	67755.1	7367.58	93889.2	918.355	2.24104	13.7026	0	52.8175	0	0	0	0	0	777	8	12.8463	244.604	1735.77
610121	2.70658e+07	118173	13069.5	163754	905.6	2.20992	13.5123	0	52.0839	0	0	0	1869.61	0	778	8	15.0205	244.604	1735.77
965022	5.07828e+07	177021	44414.7	245301	503.82	1.22946	7.5174	0	28.9763	0	0	0	0	0	779	8	20.5746	244.604	1735.77
2.13485e+06	3.27729e+07	148986	9257.89	206451	0	0	0	0	0	0	0	0	0	0	780	8	16.5284	244.604	1735.77
0	1.14167e+07	44583.9	23977.6	61780.6	0	0	0	0	0	0	0	0	0	0	781	8	9.75539	244.604	1735.77
280526	6.17572e+06	95905.5	8630.37	132898	3418.32	8.34166	51.0042	0	196.598	0	0	0	155010	278198	782	8	18.4705	244.604	1735.77
1.17155e+06	0	73178.1	8909.27	101404	106300	259.401	1586.08	0	6113.62	0	0	0	607661	1.13933e+06	783	8	29.0816	244.604	1735.77
0	0	6146.11	0	8516.75	2576.5	6.28737	38.4434	0	148.182	0	0	0	0	6539.2	784	8	4.58794	244.604	1735.77
1.29931e+06	3.01708e+07	110449	12147.6	153051	0	0	0	0	0	0	0	0	0	0	785	8	15.8587	244.604	1735.77
526624	2.68203e+07	135642	47676.2	187961	0	0	0	0	0	0	0	0	0	0	786	8	14.9522	244.604	1735.77
1.03939e+06	2.28449e+07	108839	86187.5	150819	0	0	0	0	0	0	0	0	0	0	787	8	13.7997	244.604	1735.77
0	1.40425e+07	68001.6	0	94230.7	0	0	0	0	0	0	0	0	0	0	788	8	10.8192	244.604	1735.77
683994	2.87885e+07	144910	227272	200804	235.966	0.575823	3.52081	0	13.5712	0	0	0	26327.4	17735.2	789	8	15.5392	244.604	1735.77
1.6339e+06	3.05093e+07	139602	27270.1	193449	0	0	0	0	0	0	0	0	0	0	790	8	15.9467	244.604	1735.77
954785	1.13743e+07	82446.6	2517.84	114247	9853.19	24.0445	147.018	0	566.688	0	0	0	0	77519.8	791	8	14.6542	244.604	1735.77
0	3.81936e+07	239287	32158.6	331584	0	0	0	0	0	0	0	0	0	0	792	8	17.843	244.604	1735.77
0	1.55232e+07	98682.8	78912.9	136746	0	0	0	0	0	0	0	0	0	0	793	8	11.3753	244.604	1735.77
1.70238e+06	7.40528e+06	72077.1	274956	99878.2	18143.9	44.2762	270.722	0	1043.51	0	0	0	98344.3	316789	794	8	17.5638	244.604	1735.77
514465	1.20392e+07	77631.6	116161	107575	0	0	0	0	0	0	0	0	0	0	795	8	10.0178	244.604	1735.77
0	2.83297e+07	188031	108980	260558	994.885	2.4278	14.8445	0	57.2189	0	0	0	0	0	796	8	15.3664	244.604	1735.77
1.18574e+06	0	132322	11256.7	183361	16466.6	40.1831	245.695	0	947.047	0	0	0	21955.1	93317.8	797	8	17.5044	244.604	1735.77
3.71754e+06	1.84056e+07	58815.3	48822.8	81501.2	0	0	0	0	0	0	0	0	0	3802.77	798	8	13.9403	244.604	1735.77
0	0	9367.06	4222.22	12980.1	4406.83	10.7539	65.7535	0	253.451	0	0	0	5672.03	73914.7	799	8	7.98484	244.604	1735.77
0	3.50205e+06	1807.68	0	2504.93	140.304	0.342381	2.09345	0	8.06934	0	0	0	0	0	800	8	5.403	244.604	1735.77
7.63926e+06	23208.5	5176.53	0	7173.2	140.304	0.342381	2.09345	0	8.06934	0	0	0	0	0	801	8	5.83118	244.604	1735.77
315144	2.18179e+07	103235	22683.8	143054	140.304	0.342381	2.09345	0	8.06934	0	0	0	0	0	802	8	13.4859	244.604	1735.77
0	26535.2	17550.9	17586.1	24320.5	911.978	2.22548	13.6075	0	52.4507	0	0	0	5849.28	8137.48	803	8	9.0308	244.604	1735.77
3.18874e+06	4.23264e+06	9301.33	4756.78	12889	0	0	0	0	0	0	0	0	0	0	804	8	5.93989	244.604	1735.77
765838	6.79502e+07	401284	140705	668807	1163.43	44.7437	25.6135	9.75144	226.75	0	0	0	3901.16	1398.37	805	10	23.7995	229.681	1735.77
431725	1.95759e+07	123239	14109.9	205398	12712.9	488.918	279.881	106.555	2477.72	0	0	0	6236.89	220375	806	10	16.6932	229.681	1735.77
6.73838e+06	1860.87	227599	178600	379332	8107.64	311.807	178.494	67.9554	1580.17	0	0	0	175.055	1553.72	807	10	21.2975	229.681	1735.77
0	7643.99	5316.9	31901.4	8861.49	236.321	9.08856	5.20274	1.98076	46.0587	0	0	0	0	0	808	10	7.12974	229.681	1735.77
3.84392e+06	52656.2	60669.1	10685.2	101115	38399.2	1476.77	845.379	321.848	7483.95	0	0	0	0	379703	809	10	18.0845	229.681	1735.77
1.99607e+06	59605.2	130071	4691.88	216786	36126.9	1389.38	795.352	302.803	7041.08	0	0	0	4108.03	267414	810	10	19.2099	229.681	1735.77
710227	156023	367328	54693	612214	284.798	10.9529	6.26997	2.38707	55.5066	0	0	0	0	0	811	10	21.7919	229.681	1735.77
637470	0	229731	45771.5	382885	6.05952	0.23304	0.133404	0.050789	1.18099	0	0	0	0	0	812	10	18.1442	229.681	1735.77
5.51824e+06	40402.8	227111	49538.7	378518	242.381	9.3216	5.33614	2.03155	47.2397	0	0	0	0	0	813	10	18.5541	229.681	1735.77
2.03245e+06	78380.6	199602	262215	332670	16506.1	634.801	363.391	138.349	3217.02	0	0	0	12691.8	242881	814	10	22.3433	229.681	1735.77
667229	0	302138	521107	503564	0	0	0	0	0	0	0	0	0	0	815	10	21.6151	229.681	1735.77
767068	0	268722	284081	447869	14591.3	561.16	321.236	122.299	2843.83	0	0	0	2384.3	83466.7	816	10	18.3014	229.681	1735.77
693548	1.06141e+07	260297	208087	433828	3502.4	134.697	77.1073	29.3559	682.613	0	0	0	10195	20561	817	10	19.3264	229.681	1735.77
417280	103386	174019	24247.1	290032	354203	13622.1	7797.97	2968.81	69033.7	0	0	0	5625.86	243620	818	10	30.6455	229.681	1735.77
1.07148e+06	2.67445e+07	509883	188788	849804	769.559	29.5961	16.9423	6.45017	149.986	0	0	0	2710.87	29216	819	10	27.4638	229.681	1735.77
0	0	441354	82587.4	735590	254.5	9.78768	5.60295	2.13313	49.6017	0	0	0	0	0	820	10	24.4752	229.681	1735.77
354653	0	246709	11952.3	411182	89347.7	3436.17	1967.04	748.88	17413.7	0	0	0	2509.99	99163.5	821	10	23.3097	229.681	1735.77
1.45759e+06	0	550902	23099.8	918171	39308.1	1511.73	865.389	329.467	7661.1	0	0	0	0	102336	822	10	30.6439	229.681	1735.77
744408	20087.9	109163	151904	181939	84.8333	3.26256	1.86765	0.711043	16.5339	0	0	0	0	0	823	10	12.2152	229.681	1735.77
374271	0	288731	312096	481218	745.321	28.6639	16.4086	6.24702	145.262	0	0	0	0	0	824	10	20.0436	229.681	1735.77
340868	0	104001	0	173334	612048	23538.4	13474.6	5129.97	119287	0	0	0	1191.19	1.01761e+06	825	10	34.1362	229.681	1735.77
2.57308e+06	31209.6	43434.2	4006.94	72390.3	16712.2	642.724	367.927	140.075	3257.18	0	0	0	0	40675.6	826	10	12.5139	229.681	1735.77
1.27016e+06	37949.1	118436	2774.03	197393	102842	3955.15	2264.13	861.987	20043.8	0	0	0	1841.35	446588	827	10	22.6212	229.681	1735.77
674900	0	359289	130243	598814	248.44	9.55464	5.46955	2.08234	48.4207	0	0	0	0	0	828	10	20.1437	229.681	1735.77
0	9196.54	9657.74	2671.29	16096.2	0	0	0	0	0	0	0	0	1129.54	7762.08	829	10	7.85989	244.604	1735.77
0	12617.9	12508.8	0	20848.1	2302.62	88.5552	50.6934	19.2997	448.777	0	0	0	0	42052.9	830	10	6.70341	229.681	1735.77
0	10644.1	12200.6	6506.99	20334.3	121.19	4.6608	2.66807	1.01578	23.6198	0	0	0	0	6178.47	831	10	6.19539	229.681	1735.77
1.47775e+06	0	112143	161271	186905	0	0	0	0	0	0	0	0	0	0	832	10	12.1246	229.681	1735.77
724533	1495.4	1258.59	0	2097.65	0	0	0	0	0	0	0	0	0	828.74	833	10	3.11913	229.681	1735.77
0	56484.9	9760.49	8287.85	16267.5	0	0	0	0	0	0	0	0	0	0	834	10	5.20269	229.681	1735.77
1.30513e+06	19.7972	5907.66	0	9846.1	375.69	14.4485	8.27102	3.1489	73.2215	0	0	0	4276.17	0	835	10	5.02543	229.681	1735.77
0	2510.72	2029.15	39778.3	3381.92	0	0	0	0	0	0	0	0	0	0	836	10	3.94259	229.681	1735.77
0	0	9290.07	0	8575.45	165955	2732.81	3327.73	0	56847.7	3122.63	2661.13	5407.89	0	0	837	9	76.7112	386.901	1735.77
251287	5.80056e+07	755903	3.74586e+06	697756	52657.5	867.117	1055.89	0	18037.7	20834.6	17755.4	36082.2	0	0	838	9	69.2012	386.901	1735.77
0	4.63862e+07	379144	662291	349979	150995	2486.45	3027.75	0	51723.1	2943.46	2508.44	5097.61	0	0	839	9	73.6064	386.901	1735.77
0	3.97621e+07	185165	370109	170922	1596.58	26.2911	32.0146	0	546.907	4530.38	3860.81	7845.88	0	119618	840	9	25.7351	386.901	1735.77
0	7.66161e+07	232229	939097	214365	367.488	6.05146	7.36884	0	125.882	8753.61	7459.88	15159.8	98645.7	692565	841	9	35.7233	386.901	1735.77
0	253464	463232	377404	427598	38107	627.512	764.119	0	13053.5	9930.99	8463.25	17198.9	0	503679	842	9	46.3167	386.901	1735.77
0	0	6428.09	393.129	5933.62	25110.8	413.503	503.521	0	8601.67	1177.39	1003.38	2039.04	0	299315	843	9	25.0222	386.901	1735.77
0	4.65219e+07	312364	155024	288336	36800.9	606.004	737.93	0	12606.1	9495.87	8092.44	16445.3	245.018	99680.7	844	9	41.6789	386.901	1735.77
0	4.39289e+07	220554	303626	203588	129.117	2.12619	2.58905	0	44.2289	6731.57	5736.69	11658	825.839	632608	845	9	27.05	386.901	1735.77
0	379583	432567	143317	399293	48704.5	802.023	976.62	0	16683.6	5579.78	4755.13	9663.29	0	278482	846	9	45.7852	386.901	1735.77
1.02941e+06	1328.9	171787	209756	158572	3890.9	64.0719	78.0201	0	1332.82	14512.6	12367.7	25133.4	0	40895	847	9	24.7065	386.901	1735.77
832379	169275	334829	1.11212e+06	309073	25341.7	417.305	508.151	0	8680.77	9828.61	8376	17021.6	0	180483	848	9	37.6775	386.901	1735.77
355375	4.751e+07	243518	776211	224786	104.287	1.71731	2.09116	0	35.7233	8830.39	7525.31	15292.8	106676	82846.6	849	9	28.131	386.901	1735.77
3.40753e+06	1.21837e+07	7336.66	12143.3	6772.3	119.185	1.96263	2.38989	0	40.8267	25160.2	21441.7	43573.4	248240	154462	850	9	14.2456	386.901	1735.77
0	7101.24	129062	75742.8	119134	31628.8	520.834	634.218	0	10834.4	7729.79	6587.38	13386.8	0	77746.8	851	9	30.7624	386.901	1735.77
0	0	14060	8124.66	12978.5	6366.47	104.837	127.66	0	2180.82	3557.75	3031.94	6161.45	0	1935.7	852	9	13.6207	386.901	1735.77
369292	102685	286856	1.63118e+06	264791	4975.98	81.94	99.7781	0	1704.51	8395.27	7154.5	14539.3	0	50705.4	853	9	26.6286	386.901	1735.77
0	10372.8	6950.52	2446.13	6415.86	710.145	11.694	14.2398	0	243.259	3532.16	3010.13	6117.13	0	16940.7	854	9	7.55463	386.901	1735.77
462992	1.17016e+07	55558.7	47262.8	51285	89.3889	1.47198	1.79242	0	30.62	57026.4	48598.3	98760.6	81.4756	0	855	9	13.9609	386.901	1735.77
382963	6.8943e+06	13106	52635.6	12097.9	44.6944	0.735988	0.89621	0	15.31	7345.86	6260.19	12721.9	3669.45	42019.5	856	9	10.7161	386.901	1735.77
0	1.71136e+06	8154.36	5765.89	7527.11	9.9321	0.163553	0.199158	0	3.40222	13412	11429.8	23227.4	0	0	857	9	5.33903	386.901	1735.77
234005	0	13083.3	30576.7	12076.9	245.819	4.04793	4.92916	0	84.205	742.265	632.563	1285.48	0	43786.7	858	9	9.74795	386.901	1735.77
0	23458.8	14378	0	13272	1263.86	20.8121	25.3428	0	432.933	358.335	305.375	620.578	0	67673	859	9	11.361	386.901	1735.77
0	0	227.141	0	209.669	764.771	12.5936	15.3352	0	261.971	537.502	458.063	930.867	0	22159.8	860	9	5.00545	386.901	1735.77
769897	1.70957e+07	235531	129343	432779	137167	5096.1	4359.52	13451	20874.4	0	0	0	0	15763.8	861	11	33.4466	243.3	1735.77
638759	0	54161.4	53356.9	99519.3	102212	3797.45	3248.57	10023.2	15554.9	0	0	0	7092.8	18740.5	862	11	22.8266	243.3	1735.77
556097	0	56506.9	2906.22	103829	12797.8	475.471	406.747	1254.99	1947.6	0	0	0	0	1574.13	863	11	14.7706	243.3	1735.77
1.33435e+06	1.53417e+07	73581.9	112827	135203	227999	8470.76	7246.41	22358.3	34697.4	0	0	0	0	222308	864	11	32.9878	243.3	1735.77
1.92704e+06	0	120144	43645.5	220759	3722.34	138.295	118.306	365.025	566.476	0	0	0	2157.52	58902.3	865	11	21.4918	243.3	1735.77
851167	2.17757e+07	91191.6	127201	167561	219.796	8.16599	6.98569	21.5538	33.449	0	0	0	0	0	866	11	18.0833	243.3	1735.77
0	0	3762.12	0	6912.74	3367.83	125.124	107.039	330.26	512.526	0	0	0	0	0	867	11	5.93992	243.3	1735.77
1.29625e+06	0	156818	75600.9	288146	9068.34	336.913	288.216	889.269	1380.04	0	0	0	21251.4	71213.5	868	11	25.3725	243.3	1735.77
1.27864e+06	5.59944e+07	227144	160378	417367	914.633	33.981	29.0695	89.6918	139.191	0	0	0	0	0	869	11	28.3205	243.3	1735.77
533150	1.15211e+07	40539	23929	74488.6	0	0	0	0	0	0	0	0	0	0	870	11	12.8462	243.3	1735.77
0	1.64985e+06	1454.19	0	2672.01	0	0	0	0	0	0	0	0	0	4946.03	871	11	5.40437	243.3	1735.77
0	0	75.0548	0	137.91	453.771	16.8588	14.4221	44.4982	69.0561	0	0	0	137.016	29818	872	11	2.88065	243.3	1735.77
427765	3.37595e+07	233354	107639	233354	64290.2	1201.58	995.318	18439	12519.9	0	0	0	0	129549	873	12	30.9028	259.643	1735.77
238993	2.72648e+07	302292	73499.2	302292	37654	703.752	582.945	10799.5	7332.75	0	0	0	0	223095	874	12	25.5463	259.643	1735.77
0	0	10595.7	0	10595.7	12273.8	229.397	190.018	3520.23	2390.2	0	0	0	0	201403	875	12	11.5079	259.643	1735.77
570979	9.17902e+06	133405	0	133405	4335.3	81.0267	67.1176	1243.4	844.259	0	0	0	0	0	876	12	13.5603	259.643	1735.77
6.64733e+06	4.26002e+06	171950	0	171950	38788	724.947	600.502	11124.7	7553.6	0	0	0	0	30864.4	877	12	20.7135	259.643	1735.77
386741	3340.2	163221	9241.63	163221	287774	5378.48	4455.21	82535.9	56041.2	0	0	0	0	190783	878	12	39.72	259.643	1735.77
220347	0	131263	0	131263	51047.5	954.076	790.298	14640.8	9941.01	0	0	0	4992.05	24912.6	879	12	20.9256	259.643	1735.77
331763	1742.9	184977	8880.11	184977	45456.1	849.573	703.734	13037.2	8852.14	0	0	0	0	3289.08	880	12	23.3025	259.643	1735.77
322060	0	73433.5	0	73433.5	45125.9	843.402	698.623	12942.5	8787.84	0	0	0	0	18366.6	881	12	23.5511	259.643	1735.77
296767	0	100711	190019	100711	107464	2008.5	1663.72	30821.5	20927.6	0	0	0	45433.9	284785	882	12	28.1636	259.643	1735.77
438187	0	177484	34140.1	177484	50487.6	943.612	781.631	14480.3	9831.99	0	0	0	0	93270.1	883	12	28.8399	259.643	1735.77
0	0	86093.1	8788.09	86093.1	66974.7	1251.75	1036.88	19208.9	13042.7	0	0	0	0	6576.02	884	12	25.8338	259.643	1735.77
488400	0	75615.7	218486	75615.7	88629.6	1656.49	1372.13	25419.7	17259.8	0	0	0	0	30796	885	12	24.9265	259.643	1735.77
249881	0	88538.2	55285.4	88538.2	15848.3	296.204	245.357	4545.41	3086.3	0	0	0	0	219341	886	12	19.7514	259.643	1735.77
0	8088.67	92455.7	117617	92455.7	20571.1	384.474	318.475	5899.98	4006.04	0	0	0	3146.81	56528	887	12	22.0608	259.643	1735.77
0	0	35638.8	165488	35638.8	25136.1	469.794	389.149	7209.26	4895.03	0	0	0	0	82084.3	888	12	17.8006	259.643	1735.77
0	0	25516.4	18489.8	25516.4	76736.3	1434.2	1188	22008.6	14943.7	0	0	0	5480.56	220657	889	12	23.5234	259.643	1735.77
0	0	57250.8	27915.5	57250.8	51427.9	961.186	796.188	14750	10015.1	0	0	0	3322.08	119101	890	12	22.7969	259.643	1735.77
0	0	48981.9	28921.2	48981.9	61885.7	1156.64	958.092	17749.3	12051.7	0	0	0	14632.6	573436	891	12	21.4381	259.643	1735.77
0	0	37834.2	0	37834.2	45391.5	848.365	702.734	13018.7	8839.56	0	0	0	0	442156	892	12	20.1612	259.643	1735.77
272647	6895.77	113029	0	113029	57148.5	1068.1	884.752	16390.7	11129.1	0	0	0	0	37557.2	893	12	23.5973	259.643	1735.77
0	0	2405.72	0	2405.72	7436.05	138.98	115.122	2132.72	1448.1	0	0	0	0	18701.9	894	12	7.22054	259.643	1735.77
1.78087e+06	0	3772.9	0	3772.9	373.238	6.97581	5.77833	107.048	72.6846	0	0	0	0	3073.93	895	12	4.45889	259.643	1735.77
0	6.28622e+06	34311	0	34311	882.851	16.5005	13.668	253.209	171.927	0	0	0	0	1219.37	896	12	9.55174	259.643	1735.77
401099	9.43748e+07	150611	162413	221398	511.649	0	4.54795	0	383.944	0	0	0	1.92693e+06	721087	897	25	39.6479	246.665	1735.77
1.01898e+06	7.65413e+07	1.08166e+06	772138	1.59004e+06	1785.33	0	15.8695	0	1339.72	0	0	0	0	27956.6	898	25	38.6838	246.665	1735.77
1.01818e+06	1.03797e+08	890525	394479	1.30907e+06	1062.49	0	9.44426	0	797.297	0	0	0	144352	361625	899	25	41.5799	246.665	1735.77
1.17836e+06	12704.6	460003	73659.6	676205	117148	0	1041.31	0	87908.6	0	0	0	0	60051.5	900	25	45.5276	246.665	1735.77
287497	4537.25	140096	110415	205941	4644.03	0	41.2799	0	3484.91	0	0	0	0	0	901	25	16.5309	246.665	1735.77
239665	23762.7	263116	9010.19	386780	225522	0	2004.62	0	169233	0	0	0	0	127189	902	25	53.5078	246.665	1735.77
1.96025e+06	8119.57	298440	76020.1	438708	4197.7	0	37.3126	0	3149.98	0	0	0	0	1163.3	903	25	23.0958	246.665	1735.77
0	2.27701e+06	43652.1	79688.9	64168.6	117.57	0	1.04506	0	88.2255	0	0	0	0	0	904	25	9.79591	246.665	1735.77
946897	6.10708e+07	795565	1.07901e+06	1.16948e+06	8297.42	0	73.7543	0	6226.44	0	0	0	8190.67	64096.1	905	25	36.5543	246.665	1735.77
0	13848.5	190357	89521.9	279825	116569	0	1036.16	0	87474	0	0	0	0	178076	906	25	40.0822	246.665	1735.77
290399	0	102193	11033.4	150224	70119.8	0	623.283	0	52618.4	0	0	0	0	60632.2	907	25	31.2848	246.665	1735.77
644509	18510.2	295222	92597.2	433976	15667.3	0	139.264	0	11756.9	0	0	0	0	31604.6	908	25	26.3349	246.665	1735.77
0	0	16061	0	23609.6	703.245	0	6.25102	0	527.719	0	0	0	0	8004.94	909	25	7.38336	246.665	1735.77
0	0	56338.4	4559.05	82817.5	27272	0	242.416	0	20465.1	0	0	0	0	2198.36	910	25	20.932	246.665	1735.77
0	0	15842.3	0	23288.1	58667.6	0	521.486	0	44024.5	0	0	0	0	258477	911	25	28.0225	246.665	1735.77
0	0	41461.7	2088.75	65647.8	34486.2	1829.66	1410.84	3138.78	18738.4	24110.8	20547.4	41756	0	30299.1	912	13	15.7797	180.476	1735.77
2.53249e+06	10112.5	158467	56553	250906	8618.64	457.262	352.592	784.431	4683.02	67290.2	57345.1	116536	0	75041.7	913	13	20.4057	180.476	1735.77
608117	0	142128	41514	225036	290.225	15.3979	11.8732	26.415	157.696	31226.3	26611.3	54078.9	0	26036.7	914	13	18.0993	180.476	1735.77
1.38345e+06	0	346199	44142.3	548149	12137.6	643.961	496.554	1104.71	6595.08	41438.9	35314.4	71765.4	24.6486	6990.61	915	13	25.4968	180.476	1735.77
1.8969e+06	0	153616	181956	243226	1162.19	61.6602	47.5458	105.778	631.489	25825.7	22008.8	44726	0	8818.16	916	13	19.7463	180.476	1735.77
1.05337e+06	5.36951e+07	237247	96248	375642	488.459	25.9152	19.983	44.4574	265.408	40159.1	34223.8	69549.1	0	11143.3	917	13	21.4199	180.476	1735.77
3.70214e+06	1.02751e+07	138577	23324.4	219414	11019.5	584.638	450.811	1002.94	5987.53	45252.6	38564.5	78370.2	0	0	918	13	20.3639	180.476	1735.77
1.84837e+06	1.03254e+08	367980	105447	582635	9029.36	479.052	369.395	821.812	4906.18	64807.4	55229.3	112236	385689	800059	919	13	29.7033	180.476	1735.77
2.7267e+06	1.22315e+07	185597	181530	293862	0	0	0	0	0	75096.7	63997.9	130055	0	5281	920	13	19.0399	180.476	1735.77
1.00337e+07	0	75786.9	84690.2	119996	5117.8	271.525	209.371	465.8	2780.8	241390	205714	418048	0	16242.8	921	13	20.3543	180.476	1735.77
4.57999e+06	0	5465.57	2671.86	8653.82	4497.19	238.598	183.982	409.314	2443.59	65089	55469.2	112724	0	11093.8	922	13	8.53339	180.476	1735.77
2.65396e+06	0	162041	175325	256565	102008	5412.01	4173.17	9284.28	55426.7	80881.3	68927.5	140073	0	12673.7	923	13	22.0725	180.476	1735.77
3.7076e+06	4.31507e+06	76401.9	68319.6	120970	26168.2	1388.35	1070.55	2381.71	14218.7	80599.7	68687.6	139586	0	52438.1	924	13	16.997	180.476	1735.77
982020	7.33095e+07	219017	215664	346777	522.145	27.7024	21.3612	47.5234	283.712	65216.9	55578.3	112945	0	72436.6	925	13	25.0283	180.476	1735.77
7.91047e+06	0	53263.2	20060.7	84333.4	15621.6	828.804	639.086	1421.81	8488.14	58562.1	49907	101420	0	19057.9	926	13	15.5755	180.476	1735.77
884879	9.20322e+07	253540	15622.1	401438	126955	6735.6	5193.79	11554.9	68982.3	35091.2	29904.9	60772.3	0	295235	927	13	28.2573	180.476	1735.77
0	0	10652.6	23916.2	16866.7	243.581	12.9232	9.96501	22.1697	132.352	26926.3	22946.8	46632	0	0	928	13	7.03302	180.476	1735.77
0	0	487.376	12201.8	771.678	0	0	0	0	0	46788.3	39873.3	81029.8	0	0	929	13	4.65486	180.476	1735.77
3.86647e+06	0	11256.1	13428.9	17822.1	2249.24	119.333	92.0173	204.716	1222.15	69644.9	59351.8	120614	0	0	930	13	10.1958	180.476	1735.77
0	3767.33	3086.71	32793.4	4887.29	1593.64	84.5508	65.1966	145.047	865.921	20732.2	17668.1	35904.9	0	2578.44	931	13	5.23035	180.476	1735.77
0	0	290.105	0	459.332	10976.7	582.369	449.062	999.052	5964.3	63681.2	54269.5	110286	0	0	932	13	4.91948	180.476	1735.77
316887	0	23254.5	0	57630.8	7297.08	168.689	145.847	3662.47	2200.64	0	0	0	0	86137	933	14	15.2207	230.59	1735.77
298480	0	75476.6	43287.7	187051	91963.9	2125.96	1838.09	46157.5	27734.3	0	0	0	7283.95	971645	934	14	33.4166	230.59	1735.77
350166	0	46702.7	7573.58	115742	24797.6	573.256	495.631	12446.2	7478.43	0	0	0	4165.84	113147	935	14	19.0346	230.59	1735.77
0	0	4714.1	9505.75	11682.8	252.91	5.84661	5.05492	126.938	76.2722	0	0	0	0	6960.6	936	14	8.99879	230.59	1735.77
280532	0	92426.9	10857.4	229058	42945	992.774	858.342	21554.5	12951.3	0	0	0	0	98358.4	937	14	22.8763	230.59	1735.77
372297	0	19554.6	23819.8	48461.4	17272.5	399.295	345.226	8669.23	5209.02	0	0	0	0	51310.5	938	14	14.4757	230.59	1735.77
363743	0	60839.9	8539.67	150777	20626.7	476.835	412.266	10352.7	6220.56	0	0	0	0	166774	939	14	19.887	230.59	1735.77
1.70855e+06	0	153873	35678.7	381338	35958.8	831.274	718.71	18048.1	10844.4	0	0	0	0	450192	940	14	30.0562	230.59	1735.77
526945	0	82132.4	36649.2	203545	24354	563	486.764	12223.5	7344.64	0	0	0	3961.84	39582.7	941	14	20.7336	230.59	1735.77
225902	0	35674.3	34575.2	88410.1	66561	1538.71	1330.36	33407.6	20073.3	0	0	0	0	372759	942	14	24.9123	230.59	1735.77
360382	0	74895.6	70564.1	185611	81785.3	1890.66	1634.65	41048.8	24664.7	0	0	0	0	310847	943	14	29.2482	230.59	1735.77
302827	0	69809.4	203676	173006	42455.7	981.464	848.564	21308.9	12803.7	0	0	0	3647.5	517502	944	14	26.0869	230.59	1735.77
268182	0	28585.3	6328.31	70841.8	23392.1	540.764	467.539	11740.7	7054.56	0	0	0	0	72496.7	945	14	17.3153	230.59	1735.77
244265	0	49337.5	100402	122271	52576.3	1215.42	1050.84	26388.5	15855.9	0	0	0	18128.9	199634	946	14	25.518	230.59	1735.77
434569	0	47253.1	345119	117106	64691.1	1495.49	1292.98	32469	19509.4	0	0	0	3718.41	1.24628e+06	947	14	30.3621	230.59	1735.77
0	0	7812.66	0	19361.8	13968.1	322.906	279.181	7010.72	4212.48	0	0	0	0	81873.8	948	14	11.5843	230.59	1735.77
510023	4.03333e+07	293717	106028	299651	35631.5	430.52	710.111	0	5154.58	0	0	0	191758	143931	949	15	29.6446	215.986	1735.77
397231	23321.2	154770	17526.4	157897	22218.3	268.454	442.796	0	3214.18	0	0	0	17550.4	947081	950	15	26.6784	215.986	1735.77
0	1.13617e+06	0	0	0	5.78903	0.069946	0.115371	0	0.837462	0	0	0	0	0	951	15	3.07747	215.986	1735.77
2.32257e+06	0	328385	28261.4	335019	148963	1799.86	2968.74	0	21549.6	0	0	0	0	211254	952	15	35.0369	215.986	1735.77
3.67604e+06	0	260083	56319.8	265337	104724	1265.33	2087.07	0	15149.7	0	0	0	23361.5	75655.7	953	15	34.3003	215.986	1735.77
0	0	0	0	0	914.667	11.0515	18.2287	0	132.319	0	0	0	0	0	954	15	3.57577	215.986	1735.77
407094	3.11959e+07	388419	146266	396266	16035.6	193.752	319.579	0	2319.77	0	0	0	51427.8	429955	955	15	34.0754	215.986	1735.77
1.99238e+06	3.19386e+06	253009	354651	258120	101962	1231.97	2032.04	0	14750.2	0	0	0	0	59350.1	956	15	27.6945	215.986	1735.77
1.66364e+06	0	12287	1432.5	12535.2	40042.7	483.819	798.024	0	5792.73	0	0	0	0	12262.9	957	15	11.5626	215.986	1735.77
2.98181e+06	2.49548e+07	291328	198607	297214	88682.1	1071.51	1767.37	0	12829.1	0	0	0	0	46600.5	958	15	29.4691	215.986	1735.77
837299	0	285920	12011	291696	449020	5425.33	8948.67	0	64956.9	0	0	0	0	145515	959	15	41.9086	215.986	1735.77
317960	7.54085e+06	22185.5	85816.5	22633.7	109.992	1.32898	2.19206	0	15.9118	0	0	0	0	373.507	960	15	7.92836	215.986	1735.77
0	0	21117.6	1890.67	21544.2	6205.84	74.9826	123.678	0	897.759	0	0	0	0	0	961	15	9.03417	215.986	1735.77
4.06323e+06	1.27455e+07	201415	203247	205484	20690	249.989	412.337	0	2993.09	0	0	0	1724.79	35003.1	962	15	20.7349	215.986	1735.77
0	0	4880.35	7655.46	4978.95	590.481	7.13454	11.7679	0	85.4211	0	0	0	0	7817	963	15	5.71012	215.986	1735.77
0	0	9152.1	4262.7	9336.99	1076.76	13.01	21.4591	0	155.768	0	0	0	2899.65	0	964	15	5.1595	215.986	1735.77
0	452.179	1676.55	0	1710.42	0	0	0	0	0	0	0	0	0	0	965	15	3.05359	215.986	1735.77
0	2804.54	13676.5	0	13952.8	2194.04	26.5097	43.7258	0	317.398	0	0	0	22420.4	71352.8	966	15	8.16228	215.986	1735.77
0	412210	103.349	0	105.437	0	0	0	0	0	0	0	0	0	0	967	15	3.50434	246.665	1735.77
0	0	6327.24	6396.95	6455.06	2095.63	25.3206	41.7645	0	303.161	0	0	0	0	17948.4	968	15	6.24413	215.986	1735.77
0	139.718	0	0	0	0	0	0	0	0	0	0	0	0	0	969	15	2.43059	215.986	1735.77
3.16523e+06	1.73078e+07	364908	427710	449118	284955	4074.43	5144.07	0	111308	25390.6	21638	43972.4	0	0	970	31	93.9695	599.464	1735.77
3.3913e+06	4.53616e+08	73637.6	94400	90630.9	974.013	13.9269	17.5831	0	380.465	15869.1	13523.8	27482.7	0	0	971	31	121.147	599.464	1735.77
1.02615e+07	6.64908e+07	567635	185976	698628	1066.2	15.2451	19.2473	0	416.476	72895.5	62122	126243	0	0	972	31	33.2792	599.464	1735.77
1.42272e+06	7.51726e+06	25156	2099.44	30961.2	2248.65	32.1523	40.5931	0	878.356	8779.2	7481.69	15204.2	0	0	973	31	56.0142	599.464	1735.77
1.18056e+06	1.95145e+08	2020.68	0	2486.99	12.0249	0.171937	0.217075	0	4.69709	9086.35	7743.44	15736.1	0	0	974	31	84.9762	599.464	1735.77
2.22469e+06	8.79835e+07	28025.9	36287.2	34493.5	194.402	2.77965	3.50938	0	75.9363	11415.5	9728.38	19769.8	0	0	975	31	85.379	599.464	1735.77
0	0	102.498	0	126.152	102.211	1.46147	1.84514	0	39.9253	3327.39	2835.63	5762.51	0	0	976	31	8.97	599.464	1735.77
857452	0	12988	0	15985.2	52.1077	0.745062	0.940659	0	20.3541	28103.7	23950.1	48671.1	0	0	977	31	153.777	599.464	1735.77
2.54261e+06	3.42875e+08	11143	13150.8	13714.5	136.282	1.94862	2.46019	0	53.2337	12592.9	10731.8	21808.9	0	0	978	31	77.4203	599.464	1735.77
4.67748e+07	30202.7	16751.1	44173.4	20616.8	903.868	12.924	16.3168	0	353.065	313389	267072	542740	0	0	979	31	24.7921	599.464	1735.77
982620	153313	26122.4	1481.33	32150.6	847.752	12.1216	15.3038	0	331.145	10801.2	9204.88	18706	0	0	980	31	38.5868	599.464	1735.77
691481	1745.14	32477.3	91927.6	39972	310.642	4.44171	5.60778	0	121.342	6526.81	5562.19	11303.4	0	0	981	31	36.5054	599.464	1735.77
6.31236e+06	0	44132.8	102233	54317.3	232.481	3.32412	4.19679	0	90.8105	27540.6	23470.3	47695.9	0	0	982	31	21.1957	599.464	1735.77
0	8862.05	702.845	0	865.04	300.621	4.29843	5.42688	0	117.427	19401.3	16533.9	33599.9	0	0	983	31	5.73623	599.464	1735.77
0	0	8038.79	0	9893.89	50.1036	0.716405	0.90448	0	19.5712	18275.1	15574.1	31649.5	0	0	984	31	8.59658	599.464	1735.77
311220	0	1144.42	0	1703.08	6127.02	176.947	10.3219	0	173.998	0	0	0	1.15301e+06	2.19139e+06	985	27	36.9251	471.022	1735.77
0	0	20326	0	30248.4	1605.67	46.3714	2.705	0	45.5985	0	0	0	0	0	986	27	47.9144	471.022	1735.77
0	0	2081.61	2358.24	3097.77	892.435	25.7734	1.50345	0	25.3438	0	0	0	0	0	987	27	14.8974	471.022	1735.77
0	0	14104	0	20989.2	5492.77	158.63	9.25343	0	155.986	0	0	0	0	0	988	27	22.0071	471.022	1735.77
0	0	26545.1	0	39503.6	9164.4	264.666	15.4389	0	260.255	0	0	0	1.1182e+06	2.25209e+06	989	27	38.0746	471.022	1735.77
0	0	0	0	0	145.558	4.20368	0.245215	0	4.13362	0	0	0	0	0	990	27	87.7013	471.022	1735.77
0	0	0	0	0	9118.11	263.329	15.3609	0	258.941	0	0	0	2.23313e+06	6.59483e+06	991	27	47.0823	471.022	1735.77
0	0	2923.12	2667.16	4350.08	108.094	3.12175	0.182102	0	3.06972	0	0	0	0	0	992	27	6.60588	471.022	1735.77
1.28748e+06	0	25009.6	18689.5	19451.9	6622.82	135.229	592.154	0	3436.07	21474.5	18300.7	37190.4	32055	127681	993	17	10.8887	223.278	1735.77
973654	0	174217	40832	135502	4017.69	82.0359	359.226	0	2084.46	18659	15901.3	32314.4	14618.9	17514	994	17	15.2286	60.9839	1735.77
687664	0	227979	77480	177317	82089.3	1676.16	7339.7	0	42589.8	30381.7	25891.4	52616.2	250199	678278	995	17	24.6103	223.278	1735.77
333528	0	174954	85192.7	136075	20497.4	418.531	1832.7	0	10634.5	18172.7	15486.9	31472.2	77917.8	173985	996	17	18.9598	223.278	1735.77
1.44146e+06	0	230928	152818	179610	101947	2081.63	9115.24	0	52892.6	53519.9	45609.9	92687.8	12371	95505.8	997	17	21.8736	223.278	1735.77
1.21639e+06	0	394795	131406	307062	37953.2	774.955	3393.44	0	19691	33581.1	28618	58157	15039.7	112879	998	17	24.7113	223.278	1735.77
3.85426e+06	475384	685241	123378	532965	46761.9	954.817	4181.03	0	24261.1	90146.8	76823.6	156120	75311.8	315931	999	17	31.7788	223.278	1735.77
1.64165e+06	0	180426	105962	140332	116643	2381.71	10429.2	0	60517.2	30484.1	25978.7	52793.5	221707	845480	1000	17	24.448	223.278	1735.77
2.27022e+06	0	278537	107802	216640	92815.8	1895.18	8298.77	0	48154.9	62811	53527.9	108778	12662.1	69463.7	1001	17	23.7754	223.278	1735.77
1.89278e+06	8.41254e+07	305843	295566	237878	3055.37	62.3866	273.184	0	1585.19	92066.4	78459.6	159444	195844	93628.7	1002	17	27.286	223.278	1735.77
1.07005e+06	0	336184	97959	261476	0	0	0	0	0	20399.5	17384.6	35328.6	1987.48	2864.73	1003	17	17.7711	223.278	1735.77
2.14709e+06	0	221400	379259	172200	5110.61	104.352	456.945	0	2651.5	25416.2	21659.8	44016.7	5421.68	32740.5	1004	17	17.5326	223.278	1735.77
2.14807e+06	0	167950	127071	130628	773.293	15.7896	69.141	0	401.201	40159.1	34223.8	69549.1	1048.55	1048.55	1005	17	14.4048	223.278	1735.77
884630	0	12958.5	14077	10078.8	27903.8	569.76	2494.92	0	14477.1	19657.2	16752	34043.1	16138.2	120178	1006	17	10.4368	223.278	1735.77
721087	0	47184.2	9828.98	78640.4	369.631	14.2154	8.13762	3.09811	72.0405	0	0	0	2648.57	2899.5	1007	10	11.4968	229.681	1735.77
0	0	36663.7	9187.2	28516.2	28010.4	571.936	2504.44	0	14532.4	46148.4	39327.9	79921.6	4436.73	12190.6	1008	17	10.3983	223.278	1735.77
1.71622e+06	0	211816	246668	164746	2086.17	42.5969	186.527	0	1082.35	23138.2	19718.5	40071.6	1340.87	0	1009	17	15.9582	223.278	1735.77
2.0051e+06	0	26767.7	11102.8	20819.3	115145	2351.11	10295.3	0	59739.8	42641.8	36339.6	73848.8	14216.2	128083	1010	17	14.7447	223.278	1735.77
4.81042e+06	0	15482.1	13988.7	12041.7	0	0	0	0	0	33683.5	28705.3	58334.3	0	3367.73	1011	17	6.90675	223.278	1735.77
0	1.9041e+06	92439.1	15765.7	71897.1	0	0	0	0	0	56616.9	48249.3	98051.3	0	648.781	1012	17	12.7453	223.278	1735.77
585372	4.23196e+07	298215	59282	231945	1264.76	25.8248	113.084	0	656.187	22293.5	18998.7	38608.8	11476.6	124.452	1013	17	18.7821	223.278	1735.77
294539	5.19582e+07	283414	114519	220433	4041.74	82.5271	361.377	0	2096.95	22012	18758.8	38121.2	87203.5	7823.87	1014	17	20.8206	223.278	1735.77
4.27244e+06	8.09726e+07	170218	172767	132392	2282.07	46.597	204.043	0	1183.99	27284.6	23252.1	47252.6	710642	441796	1015	17	25.9802	223.278	1735.77
3.90335e+06	0	5557.69	1613.12	4322.65	12389.9	252.985	1107.79	0	6428.14	102253	87140.9	177086	1.80192	7377.99	1016	17	5.58199	223.278	1735.77
875763	0	11512.4	2218.04	8954.06	69740.7	1424.01	6235.6	0	36183	53699	45762.6	92998.1	18085.3	75210.5	1017	17	11.2716	223.278	1735.77
2.68698e+06	0	193895	30397.2	150808	65327.8	1333.91	5841.03	0	33893.5	70540.8	60115.3	122165	100139	381854	1018	17	21.3516	223.278	1735.77
1.23116e+06	0	95907.4	104271	74594.6	5818.69	15.8076	79.8484	0	205.903	0	0	0	0	0	1019	18	23.0596	223.467	1735.77
1.15467e+06	1.76987e+06	12529.5	5077.53	9745.2	1449.31	3.93733	19.8886	0	51.2862	0	0	0	0	0	1020	18	20.3176	223.467	1735.77
1.43279e+06	437703	140995	174939	109663	14034.8	38.128	192.595	0	496.642	0	0	0	319101	556397	1021	18	28.4939	223.467	1735.77
0	0	53524.9	77189.3	41630.5	9042.14	24.5646	124.083	0	319.97	0	0	0	142221	106597	1022	18	20.9351	223.467	1735.77
2.08778e+06	0	47298.3	38357.5	36787.5	31922.8	86.7243	438.069	0	1129.64	0	0	0	395356	416498	1023	18	25.8122	223.467	1735.77
500624	65748.3	63737.6	46913.8	49573.7	16331.6	44.3677	224.114	0	577.918	0	0	0	101797	248451	1024	18	21.9572	223.467	1735.77
3.80759e+06	1.80816e+07	72304	73012.8	56236.4	7338.91	19.9375	100.71	0	259.699	0	0	0	234611	111396	1025	18	20.4078	223.467	1735.77
0	1.75397e+07	98727.3	32805.8	76787.9	7892.91	21.4425	108.312	0	279.303	0	0	0	172073	125202	1026	18	20.0997	223.467	1735.77
1.02526e+06	8.04559e+06	28222	8319.15	21950.4	57766.5	156.933	792.714	0	2044.16	0	0	0	102676	181080	1027	18	24.0854	223.467	1735.77
0	2.58689e+07	36041.5	4975.91	28032.3	14166.7	38.4864	194.406	0	501.31	0	0	0	1.04891e+06	34845.9	1028	18	21.1511	223.467	1735.77
2.54656e+06	1.63399e+07	131286	88834.8	102111	7602.72	20.6542	104.33	0	269.034	0	0	0	3942.84	177658	1029	18	19.4	223.467	1735.77
3.52533e+06	3.38924e+07	140477	14839.7	109260	52996.4	143.975	727.256	0	1875.36	0	0	0	0	795034	1030	18	29.0411	223.467	1735.77
6.24475e+06	2.06564e+07	127315	28778.3	99022.8	9147.67	24.8513	125.531	0	323.704	0	0	0	246540	94510.4	1031	18	21.8125	223.467	1735.77
1.98607e+06	0	84635.4	7421.53	65827.5	29820.6	81.0131	409.22	0	1055.25	0	0	0	2942.34	85533.8	1032	18	17.6406	223.467	1735.77
0	6.55558e+06	75123.9	56692.9	58429.7	1859.87	5.05268	25.5225	0	65.8144	0	0	0	571.714	14100.8	1033	18	12.3435	223.467	1735.77
6.46007e+06	7.30025e+06	11081.5	917.952	8618.93	4216.04	11.4536	57.8556	0	149.191	0	0	0	52751.1	324894	1034	18	14.5917	223.467	1735.77
2.03082e+06	3.55615e+06	131941	22312	102621	2173.15	5.90376	29.8215	0	76.9002	0	0	0	55089	66162.5	1035	18	18.1238	223.467	1735.77
9.0093e+06	1.13029e+07	19457.4	20493	15133.5	6428.76	17.4649	88.2201	0	227.492	0	0	0	90047.4	444572	1036	18	17.3409	223.467	1735.77
0	0	15.2428	0	11.8555	57.7088	0.156776	0.791922	0	2.04211	0	0	0	0	0	1037	18	3.3014	223.467	1735.77
2.4161e+06	3.94694e+06	13398.4	11445.6	10421	4606.81	12.5152	63.218	0	163.019	0	0	0	20535.1	18742.8	1038	18	9.53472	223.467	1735.77
0	1.00938e+07	4085.05	2510.13	6079.23	1873.85	40.5711	1.96947	66.3803	12.1692	0	0	0	6101.03	169818	1039	16	11.566	255.895	1735.77
741250	1.00675e+08	21344	73125.8	31763.4	2455.22	53.1582	2.58049	86.9748	15.9447	0	0	0	1.82941e+06	229839	1040	16	36.5273	255.895	1735.77
706599	7.08104e+07	23799.2	4788.29	35417.1	6021.25	130.367	6.32849	213.3	39.1034	0	0	0	1.65671e+06	566701	1041	16	30.6341	255.895	1735.77
2.01666e+06	9.11169e+07	13968.1	1853.3	20786.8	6161.4	133.401	6.47579	218.264	40.0136	0	0	0	420557	2.41845e+06	1042	16	34.7501	255.895	1735.77
483926	9.87513e+07	50525.9	43898	75190.9	190033	4114.42	199.729	6731.81	1234.12	0	0	0	6582.17	2.67154e+06	1043	16	36.1766	255.895	1735.77
438341	1.94508e+07	37865.9	8494.88	56350.7	560.599	12.1376	0.589204	19.8589	3.64066	0	0	0	1036.89	199535	1044	16	18.8691	255.895	1735.77
1.5239e+06	1.44722e+07	20409.7	19729.4	30373	9924.68	214.881	10.4311	351.577	64.4532	0	0	0	0	217363	1045	16	13.8492	255.895	1735.77
380201	2.30589e+07	34346.6	10270	51113.4	13589.3	294.224	14.2827	481.395	88.2523	0	0	0	0	333971	1046	16	17.6914	255.895	1735.77
472464	2.41435e+07	28434.4	8609.64	42315.1	11492.3	248.821	12.0787	407.108	74.6335	0	0	0	1087.78	680560	1047	16	17.8878	255.895	1735.77
921303	0	102407	33203	152398	8793.1	190.381	9.24177	311.491	57.1044	0	0	0	53397.7	122560	1048	16	20.0106	255.895	1735.77
0	0	7360.35	29574.6	10953.4	1993.24	43.1559	2.09495	70.6096	12.9446	0	0	0	28858.1	40821	1049	16	10.0734	255.895	1735.77
4.02782e+06	0	14051.1	48029.4	20910.4	51.9073	1.12385	0.054556	1.83879	0.337098	0	0	0	2726.91	6685.66	1050	16	9.10772	255.895	1735.77
0	0	35556	100615	52913.2	114.196	2.47247	0.120023	4.04534	0.741616	0	0	0	0	4342	1051	16	11.2011	255.895	1735.77
1.58794e+06	1.45614e+06	47427	56639.1	70579.3	14700.2	318.275	15.4502	520.745	95.4662	0	0	0	121344	246668	1052	16	16.514	255.895	1735.77
0	0	12182.5	48879.1	18129.5	1162.72	25.1743	1.22205	41.1889	7.551	0	0	0	149.056	141071	1053	16	9.67237	255.895	1735.77
1.06295e+06	0	41037.3	0	61070.4	189431	4101.39	199.096	6710.48	1230.21	0	0	0	3052.51	2.44607e+06	1054	16	31.7137	255.895	1735.77
345183	0	84249.6	0	125377	155364	3363.8	163.291	5503.68	1008.97	0	0	0	111089	1.45122e+06	1055	16	27.472	255.895	1735.77
0	0	34575	0	51453.3	61878.7	1339.74	65.0361	2192.02	401.855	0	0	0	9694.77	1.2207e+06	1056	16	19.9816	255.895	1735.77
374308	0	37082.1	10848.7	55184.3	16677.8	361.094	17.5288	590.803	108.31	0	0	0	69338.5	244432	1057	16	14.4588	255.895	1735.77
1.03772e+06	0	43040.9	0	64052.1	8580.28	185.773	9.01809	303.952	55.7223	0	0	0	0	211336	1058	16	13.1454	255.895	1735.77
0	0	5.19066	0	7.72456	0	0	0	0	0	0	0	0	0	0	1059	16	3.4921	255.895	1735.77
549100	0	85324	31930.9	126976	36584.3	792.091	38.451	1295.98	237.587	0	0	0	3112.12	1.42537e+06	1060	16	20.818	255.895	1735.77
2.17512e+06	3.15881e+07	26519.1	86406.5	39464.8	33693	729.492	35.4122	1193.56	218.81	0	0	0	24362.6	667743	1061	16	22.0924	255.895	1735.77
448387	4.73905e+07	20103.4	0	29917.2	6535.13	141.493	6.86859	231.504	42.4407	0	0	0	334779	822792	1062	16	25.0612	255.895	1735.77
0	0	0	0	0	0	0	0	0	0	0	0	0	0	0	1063	33	4.38803	47.3919	1735.77
0	0	115.872	2602.78	377.742	0	0	0	0	0	0	0	0	0	0	1064	33	4.20113	47.3919	1735.77
0	0	18192.5	26217.4	59307.6	0	0	0	898.391	0	0	0	0	0	5825.14	1065	33	13.8773	47.3919	1735.77
0	0	0	0	0	0	0	0	0	0	0	0	0	0	0	1066	33	2.5506	47.3919	1735.77
0	0	70744.3	27780.7	55023.4	102635	1713.61	1172.85	11885.2	9162.4	0	0	0	252424	1.19298e+06	1067	19	31.9759	393.502	1735.77
244879	0	54937.1	48961.4	42728.8	168045	2805.71	1920.32	19459.7	15001.7	0	0	0	0	1.4947e+06	1068	19	32.4175	393.502	1735.77
0	0	27784.7	0	21610.3	21274.2	355.198	243.11	2463.56	1899.18	0	0	0	2129.18	1.80462e+06	1069	19	23.246	393.502	1735.77
348482	1.03863e+07	96939.3	2031.36	75397.2	101899	1701.33	1164.45	11800	9096.73	0	0	0	1451.18	576826	1070	19	31.8851	393.502	1735.77
0	1.13518e+07	81222.3	19149.4	63172.9	51220.7	855.189	585.321	5931.38	4572.56	0	0	0	36174.3	319485	1071	19	20.8689	393.502	1735.77
485745	0	86678.1	3.14387e+06	67416.3	75418	1259.19	861.834	8733.43	6732.69	0	0	0	2651.88	1.49925e+06	1072	19	29.146	393.502	1735.77
249419	1.08552e+07	183202	6166.34	142490	41880.6	699.245	478.588	4849.79	3738.75	0	0	0	0	70427.9	1073	19	20.4073	393.502	1735.77
0	0	27586	0	21455.7	45752.2	763.885	522.83	5298.12	4084.37	0	0	0	10608.3	2.4172e+06	1074	19	28.2087	393.502	1735.77
0	0	22618	74357.4	17591.7	159983	2671.09	1828.19	18526	14281.9	0	0	0	67605.5	6.2886e+06	1075	19	46.4222	393.502	1735.77
0	2.68927e+06	44404.9	13641.4	34537.1	309.725	5.17121	3.53936	35.8663	27.6496	0	0	0	0	0	1076	19	10.1574	393.502	1735.77
389160	1.10159e+07	214166	0	166574	10288.7	171.781	117.573	1191.43	918.486	0	0	0	0	0	1077	19	20.5578	393.502	1735.77
0	0	5708.69	0	4440.09	29307.7	489.326	334.912	3393.84	2616.35	0	0	0	2480.64	450745	1078	19	13.8712	393.502	1735.77
0	1.13642e+07	231148	6094.08	179781	28339.8	473.166	323.851	3281.76	2529.94	0	0	0	0	2729.42	1079	19	20.8802	393.502	1735.77
0	0	2962.74	0	2304.35	80896.2	1350.66	924.436	9367.82	7221.74	0	0	0	1.53146e+06	3.42111e+06	1080	19	47.8528	393.502	1735.77
345965	1.06753e+07	155905	76750.1	121259	27894.6	465.732	318.763	3230.21	2490.19	0	0	0	2352.55	0	1081	19	20.2375	393.502	1735.77
0	6.19552e+06	64204.6	51867.9	49936.9	22213.1	370.873	253.838	2572.28	1983	0	0	0	0	5105.35	1082	19	15.4172	393.502	1735.77
0	0	18119.7	0	14093.1	48481.6	809.456	554.02	5614.19	4328.03	0	0	0	564496	1.61694e+06	1083	19	26.25	393.502	1735.77
0	8.91764e+06	74429.7	0	57889.8	33972.9	567.217	388.223	3934.08	3032.82	0	0	0	3624.46	1.51952e+06	1084	19	18.4966	393.502	1735.77
0	4.8238e+06	68034.5	12621.7	52915.7	11063	184.709	126.421	1281.1	987.61	0	0	0	0	4667.43	1085	19	13.6038	393.502	1735.77
0	0	10514.1	0	8177.63	115527	1928.86	1320.18	13378.1	10313.3	0	0	0	361841	3.15729e+06	1086	19	38.4906	393.502	1735.77
0	7.46423e+06	75314.9	65870.7	58578.3	44184.2	737.706	504.912	5116.55	3944.39	0	0	0	6658.31	497152	1087	19	19.6091	393.502	1735.77
0	4.55425e+06	66047.3	46785.5	51370.1	677.523	11.312	7.74235	78.4574	60.4836	0	0	0	0	0	1088	19	13.2183	393.502	1735.77
0	9.20007e+06	148335	14291.8	115372	10162.8	169.68	116.135	1176.86	907.254	0	0	0	0	17495.5	1089	19	18.7872	393.502	1735.77
0	0	5925.47	0	4608.7	30604.7	510.98	349.733	3544.03	2732.13	0	0	0	21349.4	5.80091e+06	1090	19	37.9876	393.502	1735.77
310608	1.66634e+07	199262	2970.76	154982	42383.9	707.648	484.339	4908.07	3783.68	0	0	0	27857.9	85667.1	1091	19	25.2842	393.502	1735.77
0	3.68938e+06	69895.3	21911.4	54363	890.459	14.8672	10.1757	103.115	79.4927	0	0	0	0	0	1092	19	11.8972	393.502	1735.77
0	1.19327e+07	117353	19807.8	91274.7	16367	273.266	187.033	1895.31	1461.11	0	0	0	0	234246	1093	19	21.3962	393.502	1735.77
0	165676	78241.5	7547.35	60854.5	145019	2421.26	1657.19	16793.3	12946.1	0	0	0	0	1.29795e+06	1094	19	30.1942	393.502	1735.77
0	0	11688.4	0	9090.94	148048	2471.84	1691.81	17144.1	13216.5	0	0	0	236152	6.40591e+06	1095	19	45.9595	393.502	1735.77
0	1.5575e+07	219947	8631.27	171070	13289.1	221.877	151.861	1538.89	1186.34	0	0	0	0	47852	1096	19	24.4445	393.502	1735.77
0	8.37739e+06	83263.7	22128.2	64760.7	41590.2	694.397	475.269	4816.17	3712.83	0	0	0	0	1.08883e+06	1097	19	21.4598	393.502	1735.77
0	1.74005e+07	248021	47588.4	192905	202202	3375.99	2310.65	23415.1	18050.9	0	0	0	2920.62	1.15503e+06	1098	19	32.8785	393.502	1735.77
0	1.18091e+07	180203	25171.2	140158	6872.02	114.736	78.5295	795.783	613.476	0	0	0	0	20047	1099	19	21.2851	393.502	1735.77
1.35302e+06	8.86231e+06	110145	112801	85668.4	5758.94	96.1522	65.8099	666.888	514.11	0	0	0	0	0	1100	19	18.4391	393.502	1735.77
0	0	4787.35	0	3723.49	142802	2384.25	1631.87	16536.6	12748.2	0	0	0	874767	7.64352e+06	1101	19	59.2927	393.502	1735.77
0	0	3197.59	0	2487.01	79802.5	1332.4	911.938	9241.17	7124.1	0	0	0	561897	6.317e+06	1102	19	45.3949	393.502	1735.77
0	1.55732e+07	29893.4	10931.2	29537.5	39061.8	0	0	0	5074.23	0	0	0	629.048	9910.97	1103	3	12.3494	60.9839	1735.77
0	1.51669e+06	78.943	0	78.0032	0	0	0	0	0	0	0	0	0	0	1104	3	3.55567	60.9839	1735.77
0	0	54497.1	15976.3	82874.2	55941.1	41356.9	0	3491.15	8500.24	0	0	0	411524	2.5418e+06	1105	30	100.149	618.763	1735.77
0	0	1487.71	0	2262.37	146.687	108.445	0	9.15442	22.2891	0	0	0	0	0	1106	30	39.3231	618.763	1735.77
0	0	1222.12	0	1858.48	16.6655	12.3207	0	1.04005	2.53231	0	0	0	0	0	1107	30	25.7273	618.763	1735.77
0	0	157.087	0	238.884	11.6344	8.60123	0	0.726074	1.76784	0	0	0	0	0	1108	30	18.14	618.763	1735.77
0	0	627.369	0	954.046	58.8008	43.4711	0	3.66962	8.93477	0	0	0	0	0	1109	30	27.5571	618.763	1735.77
0	0	200.769	0	305.312	3.45887	2.55712	0	0.21586	0.525575	0	0	0	0	0	1110	30	32.26	618.763	1735.77
0	0	1254.88	0	1908.3	99.0494	73.2267	0	6.18145	15.0505	0	0	0	221524	3.97753e+06	1111	30	41.8569	618.763	1735.77
0	0	214.21	0	325.751	325.134	240.369	0	20.2908	49.404	0	0	0	200213	4.63992e+06	1112	30	50.5339	618.763	1735.77
0	0	587.607	0	893.58	337.24	249.319	0	21.0463	51.2435	0	0	0	96875.9	8.50575e+06	1113	30	51.5011	618.763	1735.77
0	0	0	0	0	7.70384	5.69541	0	0.480779	1.1706	0	0	0	2.64082e+06	1.24124e+07	1114	30	71.7829	618.763	1735.77
0	0	2053.89	0	3123.38	415.693	307.32	0	25.9424	63.1645	0	0	0	52858.2	6.04069e+06	1115	30	43.1782	618.763	1735.77
0	0	75.8835	0	115.397	77.9817	57.6515	0	4.86666	11.8493	0	0	0	0	0	1116	30	66.4076	618.763	1735.77
0	0	46.3421	0	70.4729	281.426	208.057	0	17.5632	42.7627	0	0	0	1.76655e+06	7.05663e+06	1117	30	53.5034	618.763	1735.77
0	0	24.2211	0	36.8333	14.6216	10.8097	0	0.912499	2.22175	0	0	0	0	0	1118	30	44.168	618.763	1735.77
0	0	0	0	0	0	0	0	0	0	0	0	0	0	0	1119	30	35.5051	618.763	1735.77
0	0	207.629	0	315.744	7.23218	5.34671	0	0.451344	1.09893	0	0	0	0	0	1120	30	66.661	618.763	1735.77
0	0	0	0	0	0	0	0	0	0	0	0	0	0	0	1121	30	85.2734	618.763	1735.77
0	0	2.1001	0	3.19364	45.1225	33.3588	0	2.81599	6.85636	0	0	0	0	0	1122	30	64.8462	618.763	1735.77
508836	3.03727e+08	64159.9	9047.56	323043	7604.61	66.363	15.9763	0	505.096	0	0	0	0	0	1123	29	95.5052	720.475	1735.77
0	3.71587e+08	31056.8	0	156370	8389.24	73.2101	17.6247	0	557.211	0	0	0	0	0	1124	29	67.4598	720.475	1735.77
281526	3.9985e+08	208.253	0	1048.54	4795.88	41.8521	10.0755	0	318.541	0	0	0	0	0	1125	29	76.9073	720.475	1735.77
1.37331e+06	5.69979e+08	152355	2897.3	767102	8770.18	76.5345	18.425	0	582.513	0	0	0	0	0	1126	29	80.3507	720.475	1735.77
632865	8.99015e+08	48192.4	8835.03	242647	7235.04	63.1379	15.1999	0	480.549	0	0	0	0	0	1127	29	100.912	720.475	1735.77
0	1.68129e+08	1951.24	0	9824.41	7468.16	65.1722	15.6896	0	496.033	0	0	0	0	0	1128	29	60.3873	720.475	1735.77
3.57128e+06	3.04733e+08	4160.53	5772.92	20948.1	22188.4	193.631	46.6149	0	1473.75	0	0	0	0	0	1129	29	112.788	720.475	1735.77
1.8977e+07	1.46477e+08	69388.9	12040.3	349371	10149	88.5667	21.3216	0	674.091	0	0	0	0	0	1130	29	47.8962	720.475	1735.77
903678	2.67755e+08	103588	56987.5	521560	9773.71	85.2919	20.5332	0	649.166	0	0	0	0	0	1131	29	67.5087	720.475	1735.77
0	854961	20902.2	16889.4	105242	12704.7	110.87	26.6908	0	843.841	0	0	0	0	0	1132	29	63.7954	720.475	1735.77
0	424103	55626.1	17691.8	280075	169530	1479.44	356.16	0	11260.1	0	0	0	0	0	1133	29	50.7263	720.475	1735.77
1.62614e+06	2.61985e+08	92269.5	437033	464574	44632.7	389.495	93.7673	0	2964.49	0	0	0	0	0	1134	29	54.7936	720.475	1735.77
714522	1.69171e+06	151296	39248	761768	25506	222.583	53.5847	0	1694.1	0	0	0	0	0	1135	29	37.8425	720.475	1735.77
4.33094e+06	2.61975e+08	170333	114400	857618	24604.8	214.718	51.6915	0	1634.25	0	0	0	0	0	1136	29	67.3924	720.475	1735.77
6.13882e+06	2.31456e+08	20372.5	6007.13	102575	25759	224.791	54.1163	0	1710.91	0	0	0	0	0	1137	29	52.0139	720.475	1735.77
3.8439e+06	8.64888e+06	6234	9919.35	31388	0	0	0	0	0	0	0	0	0	0	1138	29	9.455	720.475	1735.77
0	0	1937.66	0	9756.03	27660.9	241.388	58.1118	0	1837.23	0	0	0	0	0	1139	29	70.7423	720.475	1735.77
1.23326e+06	6.64245e+07	1462.3	0	7362.61	13108.4	114.392	27.5389	0	870.653	0	0	0	0	0	1140	29	26.3859	720.475	1735.77
660198	2.19613e+07	66364.7	855827	334144	40698.2	355.16	85.5014	0	2703.16	0	0	0	0	0	1141	29	53.8338	720.475	1735.77
0	0	1226.88	1791.3	6177.3	7652.94	66.7847	16.0778	0	508.306	0	0	0	0	0	1142	29	47.7215	720.475	1735.77
0	1.2e+06	638.34	0	3214.02	3772.46	32.921	7.92542	0	250.565	0	0	0	0	0	1143	29	7.43957	720.475	1735.77
0	0	20145.8	2040.11	70510.2	21233.4	1652.96	613.908	9243.68	4881.3	0	0	0	0	659823	1144	28	23.371	349.302	1735.77
0	14020.7	27181.2	1205.02	95134.2	38129	2968.23	1102.4	16598.9	8765.37	0	0	0	2375.46	3.40515e+06	1145	28	33.8277	349.302	1735.77
274580	3511.64	30603.7	1166.08	107113	25478.6	1983.43	736.645	11091.7	5857.21	0	0	0	3429.52	818135	1146	28	24.3968	349.302	1735.77
0	7480.37	4326.84	13523.5	15143.9	13330.8	1037.77	385.425	5803.39	3064.59	0	0	0	0	383716	1147	28	18.1265	349.302	1735.77
0	7545.58	19574.6	44901.8	68511.2	38647	3008.56	1117.38	16824.4	8884.47	0	0	0	1296.39	505712	1148	28	22.0856	349.302	1735.77
638514	0	67113.6	4489.1	234898	67334.6	5241.81	1946.8	29313.2	15479.4	0	0	0	3895.06	1.47784e+06	1149	28	37.5646	349.302	1735.77
0	13311.7	25852.9	4060.74	90485	14838.7	1155.15	429.02	6459.81	3411.22	0	0	0	15132.1	762656	1150	28	22.9042	349.302	1735.77
0	0	41204.5	32641.7	144216	120619	9389.86	3487.38	52509.9	27728.8	0	0	0	0	1.65359e+06	1151	28	36.8302	349.302	1735.77
787705	0	44488.6	94891.9	155710	35190.6	2739.49	1017.44	15319.7	8089.88	0	0	0	89667	1.32364e+06	1152	28	30.8675	349.302	1735.77
451744	4025.38	9445.49	41267.2	33059.2	23537.7	1832.34	680.53	10246.8	5411.03	0	0	0	91531.2	1.37232e+06	1153	28	24.8632	349.302	1735.77
0	2201.85	13309.4	1786.98	46582.8	55233.2	4299.75	1596.92	24045	12697.4	0	0	0	409.843	2.02695e+06	1154	28	25.5041	349.302	1735.77
0	0	12348.8	16067.7	43220.8	34053.9	2651	984.578	14824.9	7828.57	0	0	0	7574.74	1.79457e+06	1155	28	27.3608	349.302	1735.77
0	60.1216	3522.05	2293.23	12327.2	33968.9	2644.38	982.119	14787.9	7809.02	0	0	0	0	1.10565e+06	1156	28	20.6238	349.302	1735.77
0	0	62674.3	9521.21	219360	333132	25933.3	9631.6	145024	76582.7	0	0	0	0	5.28317e+06	1157	28	46.5477	349.302	1735.77
0	0	48979.8	12997.8	171429	181837	14155.5	5257.34	79160.4	41802.1	0	0	0	0	1.24846e+06	1158	28	35.0726	349.302	1735.77
0	0	45656.8	16340.3	159799	65656.7	5111.18	1898.29	28582.7	15093.6	0	0	0	0	1.76162e+06	1159	28	28.5515	349.302	1735.77
0	0	25359.6	0	88758.6	33992.1	2646.18	982.789	14798	7814.35	0	0	0	0	893516	1160	28	23.5898	349.302	1735.77
0	0	12950.2	874.022	45325.8	51761.3	4029.47	1496.54	22533.6	11899.3	0	0	0	40540.3	1.76809e+06	1161	28	29.828	349.302	1735.77
309525	0	14036.3	0	49126.9	20676.7	1609.62	597.811	9001.31	4753.31	0	0	0	18289.8	647281	1162	28	21.1594	349.302	1735.77
0	0	16238.6	10996.7	56835.2	46572.8	3625.56	1346.53	20274.8	10706.5	0	0	0	825512	2.6329e+06	1163	28	31.0553	349.302	1735.77
0	0	17614.6	893.492	61651	67821.8	5279.73	1960.88	29525.2	15591.4	0	0	0	91445.1	2.23939e+06	1164	28	37.7238	349.302	1735.77
530015	9180.99	18700.6	11366.6	65452.1	11815.3	919.784	341.606	5143.61	2716.18	0	0	0	8557.93	1.32861e+06	1165	28	22.1855	349.302	1735.77
0	5833.3	9371.94	9462.8	32801.8	9008.36	701.275	260.453	3921.66	2070.91	0	0	0	10214.8	275566	1166	28	16.007	349.302	1735.77
0	0	51476.4	18107.8	180167	78384.3	6102	2266.27	34123.5	18019.6	0	0	0	0	1.36463e+06	1167	28	24.3738	349.302	1735.77
0	0	62345.4	13988.7	218209	63553.4	4947.45	1837.48	27667.1	14610.1	0	0	0	0	3.1758e+06	1168	28	32.0625	349.302	1735.77
0	0	33970	1088.2	118895	64736.5	5039.55	1871.68	28182.1	14882.1	0	0	0	0	1.6609e+06	1169	28	24.5421	349.302	1735.77
0	0	10003.7	6799.63	35012.8	18650.8	1451.91	539.237	8119.36	4287.58	0	0	0	8266.3	936960	1170	28	19.6771	349.302	1735.77
0	0	18700.6	0	65452.1	39343	3062.74	1137.5	17127.4	9044.45	0	0	0	0	1.25977e+06	1171	28	26.6932	349.302	1735.77
0	0	8645.27	0	11527	2139.32	39.1232	12.7423	4895.16	779.198	0	0	0	45827.1	33508	1172	20	11.4747	47.3919	1735.77
2.8321e+06	0	47479.5	19001.2	63306	696.478	12.737	4.14837	1593.67	253.676	0	0	0	349105	5381.65	1173	20	19.2402	181.427	1735.77
1.42253e+06	0	36493.8	8093.1	48658.4	32788.2	599.62	195.294	75025.5	11942.4	0	0	0	160641	166137	1174	20	23.2156	181.427	1735.77
833598	0	49787.4	53349.5	66383.2	44449.9	812.885	264.753	101710	16189.9	0	0	0	130946	169424	1175	20	26.3326	181.427	1735.77
1.09522e+06	0	22512.7	31621.7	30016.9	16070.8	293.898	95.7212	36773	5853.42	0	0	0	4289.15	136691	1176	20	19.0277	181.427	1735.77
918760	0	13401.9	37249.9	17869.2	17778.4	325.126	105.892	40680.3	6475.38	0	0	0	403.747	352738	1177	20	18.6826	181.427	1735.77
1.26656e+06	0	23072.1	27559.8	30762.8	35313.1	645.796	210.333	80803.1	12862	0	0	0	2390.45	29091.3	1178	20	22.4465	181.427	1735.77
944462	0	25226.6	23555.7	33635.5	70532.3	1289.87	420.106	161391	25689.8	0	0	0	28400	78367	1179	20	28.1929	181.427	1735.77
0	0	12016	1508.55	16021.4	55052.4	1006.78	327.904	125970	20051.6	0	0	0	13401.9	71664.2	1180	20	24.4173	181.427	1735.77
278658	0	20589.1	3713.62	27452.2	53548.2	979.273	318.945	122528	19503.7	0	0	0	9940.39	51824.5	1181	20	23.6917	181.427	1735.77
1.65307e+06	0	32549.2	15200.9	43399	80165.9	1466.05	477.486	183435	29198.6	0	0	0	15149.5	126297	1182	20	31.4697	181.427	1735.77
0	0	5467.58	0	7290.1	28344.5	518.356	168.826	64857.6	10323.9	0	0	0	14118.3	41047.4	1183	20	17.6688	181.427	1735.77
2.60797e+06	0	13531.8	4989.39	18042.4	20994.1	383.934	125.046	48038.4	7646.63	0	0	0	34773.7	130452	1184	20	20.3477	181.427	1735.77
2.10329e+06	0	30335.1	12736	40446.8	28054.8	513.058	167.101	64194.6	10218.3	0	0	0	30197	185026	1185	20	23.5554	181.427	1735.77
2.6993e+06	0	29613.3	31564	39484.5	19802.6	362.144	117.949	45312.1	7212.65	0	0	0	5883.7	19363	1186	20	20.6538	181.427	1735.77
3.97491e+06	0	3118.14	3655.88	4157.52	2655.44	48.5619	15.8164	6076.14	967.184	0	0	0	0	12677.5	1187	20	10.0452	181.427	1735.77
0	0	35539.3	43543.9	47385.7	186.111	3.40354	1.10852	425.857	67.7868	0	0	0	0	0	1188	20	15.4674	181.427	1735.77
266366	3.0146e+07	223090	10729	175272	147805	2234.06	2463.8	1202.84	9276.15	0	0	0	0	2.53254e+06	1189	1	34.008	161.996	1735.77
311300	1.57288e+07	217899	37590.3	171193	57563.6	870.069	959.541	468.455	3612.66	0	0	0	0	458196	1190	1	24.5649	161.996	1735.77
863050	1.94389e+07	309571	145112	243217	26808.4	405.208	446.876	218.168	1682.48	0	0	0	16359.8	2604.74	1191	1	27.3088	161.996	1735.77
451779	1.83866e+07	226415	32650.4	177884	137442	2077.43	2291.06	1118.51	8625.79	0	0	0	19135.8	1.08566e+06	1192	1	30.3797	161.996	1735.77
534153	1.17713e+07	178927	50634.4	140575	22097.8	334.006	368.353	179.833	1386.84	0	0	0	0	39720.5	1193	1	21.2509	161.996	1735.77
2.41299e+06	3.29131e+06	31233	97872.3	24538.4	3045.1	46.0264	50.7595	24.7811	191.109	0	0	0	2543.06	2543.06	1194	1	11.237	161.996	1735.77
1.24625e+06	1.3023e+07	183993	19759.8	144555	52396.7	791.972	873.413	426.407	3288.39	0	0	0	0	6744.59	1195	1	22.3523	161.996	1735.77
315242	0	153904	54184.5	120916	219229	3313.63	3654.38	1784.1	13758.7	0	0	0	7509.62	4.46697e+06	1196	1	40.534	161.996	1735.77
388316	1.13734e+07	88141.5	41217.8	69249	185244	2799.95	3087.88	1507.52	11625.8	0	0	0	0	256028	1197	1	28.697	161.996	1735.77
447433	0	4669.63	0	6949.19	1126.25	1.10949	0	0	8.08002	0	0	0	0	0	1198	23	132.786	367.977	1735.77
0	0	24136	6592.71	24136	28086.1	524.93	434.82	8055.35	5469.51	0	0	0	3332.94	150146	1199	12	16.2958	259.643	1735.77
0	0	4026.98	0	5992.81	46567.8	45.875	0	0	334.09	0	0	0	1692.98	5.56743e+06	1200	23	37.0052	367.977	1735.77
831596	60522.5	13523.4	93355.9	20125.1	3099.87	3.05375	0	0	22.2393	0	0	0	0	0	1201	23	41.8121	367.977	1735.77
2.55732e+06	2.56871e+06	151259	73960.1	225098	3846.14	88.1164	59.4786	0	171.827	0	0	0	0	0	1202	26	25.5781	128.518	1735.77
8.5135e+06	0	193224	77615.2	237814	4242.77	60.6652	76.5913	0	1657.29	47684.1	40636.7	82581.2	0	0	1203	31	43.5955	599.464	1735.77
317936	0	80038.6	2350.96	119111	5681.48	130.165	87.8612	0	253.821	0	0	0	106685	378874	1204	26	17.9642	128.518	1735.77
621984	91.5351	175796	5909.78	179348	464234	5609.14	9251.86	0	67157.8	0	0	0	0	74337.4	1205	15	37.5512	215.986	1735.77
0	0	0	0	0	0	0	0	0	0	0	0	0	0	0	1206	30	156.662	618.763	1735.77
0	0	15974.7	18263.6	55911.4	11475	893.298	331.77	4995.49	2637.96	0	0	0	137252	1.56972e+06	1207	28	25.3568	349.302	1735.77
336977	1.86121e+07	98164	2031.37	146084	15641.5	15.4088	0	0	112.216	0	0	0	44353	662538	1208	23	19.4324	367.977	1735.77
285249	0	96956.3	13473.6	144287	53090.8	1149.48	55.7998	1880.71	344.784	0	0	0	2384.82	3.51877e+06	1209	16	29.006	255.895	1735.77
2.15365e+06	3.34847e+07	169730	159627	282883	1272.5	48.9384	28.0148	10.6656	248.008	0	0	0	0	0	1210	10	16.7069	229.681	1735.77
561068	0	517.821	0	770.603	737.427	0.726455	0	0	5.29049	0	0	0	0	0	1211	23	13.0372	367.977	1735.77
318965	0	14830	1905.13	11534.4	8944.78	98.2061	695.383	710.334	4506.2	0	0	0	9605.34	37528	1212	21	12.8815	107.139	1735.77
0	0	13284.9	15046.2	32830.4	2315.81	212.69	179.76	1282.33	2105.74	0	0	0	84213	0	1213	24	11.3809	274.408	1735.77
0	0	40840.7	30195.2	100928	91125.3	8369.19	7073.41	50458.6	82859.1	0	0	0	0	214005	1214	24	24.376	274.408	1735.77
268402	0	15264.2	16925.5	56782.8	106719	47.1732	4722.69	36862.2	42500.1	12362.6	10535.4	21409.9	0	76524.3	1215	22	20.4251	238.367	1735.77
7.2631e+06	0	2262.77	3202.47	8417.51	1365.03	0.603389	60.4076	471.501	543.615	309217	263517	535515	0	0	1216	22	16.2679	238.367	1735.77
0	0	5982.58	10237	22255.2	43855.5	19.3856	1940.76	15148.3	17465.2	23112.6	19696.7	40027.3	0	186034	1217	22	15.0528	238.367	1735.77
0	0	15717.6	2891.87	20208.3	26887.3	59.6266	91.016	790.599	2211.05	0	0	0	2535.15	285185	1218	7	12.8688	236.81	1735.77
0	6.18677e+06	27631.2	11113.5	96709.2	10570.3	822.87	305.613	4601.64	2429.98	0	0	0	0	213320	1219	28	15.4063	349.302	1735.77
269202	0	62315.2	1516.56	218103	35074.6	2730.46	1014.09	15269.2	8063.21	0	0	0	6460.71	1.34562e+06	1220	28	34.3295	349.302	1735.77
1.72226e+06	0	65686.7	1289.5	80845.2	248.514	3.55337	4.48622	0	97.0732	15613.2	13305.6	27039.5	0	0	1221	31	29.3808	599.464	1735.77
1.22383e+06	9.61161e+06	73935	9558.9	57505	29311.1	79.629	402.229	0	1037.22	0	0	0	513984	393986	1222	18	24.6768	223.467	1735.77
393200	1.1689e+07	30310.2	4616.86	23574.6	31022.6	84.2786	425.715	0	1097.78	0	0	0	504175	913733	1223	18	25.3762	223.467	1735.77
801793	3085.63	159523	13413.6	124073	33032.5	89.7389	453.296	0	1168.91	0	0	0	6957.32	163783	1224	18	20.7317	223.467	1735.77
1.66165e+06	0	237833	52736.5	184981	8567.28	23.2746	117.567	0	303.166	0	0	0	16253	142450	1225	18	19.8181	223.467	1735.77
972499	1.67181e+06	193048	134428	237598	4076.43	58.2867	73.5885	0	1592.31	8190.51	6980	14184.6	162990	1.6434e+06	1226	31	38.7816	599.464	1735.77
2.87511e+06	1.38793e+08	442177	33143.4	544218	2431.02	34.76	43.8854	0	949.596	16585.8	14134.5	28723.9	0	0	1227	31	50.9075	599.464	1735.77
1.67533e+06	193522	174359	106446	241611	4834.12	11.7966	72.129	0	278.025	0	0	0	0	66013.3	1228	8	19.2383	244.604	1735.77
898057	8.4327e+07	237595	129920	329238	51.0197	0.124502	0.761256	0	2.93431	0	0	0	37138.6	899.941	1229	8	26.5129	244.604	1735.77
0	0	3648.88	0	5430.13	18944.2	547.105	31.9145	0	537.987	0	0	0	4.41657e+06	3.89364e+06	1230	27	44.2318	471.022	1735.77
331427	3.22672e+07	115086	1613.79	171267	55470.6	54.6453	0	0	397.96	0	0	0	13129.1	375557	1231	23	20.6794	367.977	1735.77
266464	0	19366.3	0	28820.3	53506.1	1158.47	56.2362	1895.43	347.481	0	0	0	13457.5	1.46257e+06	1232	16	21.5275	255.895	1735.77
534179	9.77375e+06	153737	10229.1	119573	2758.49	46.0561	31.5224	319.434	246.255	0	0	0	0	0	1233	19	19.3641	393.502	1735.77
0	0	33793.4	0	62093.9	147547	5481.75	4689.42	14468.9	22454	0	0	0	3012.12	1.00483e+06	1234	11	29.1022	243.3	1735.77
0	0	12531.9	14416	31057.2	51527.3	1191.18	1029.88	25862	15539.5	0	0	0	0	44677.3	1235	14	19.9315	230.59	1735.77
0	0	26791.4	10374.3	66396	47837.3	1105.87	956.126	24010	14426.7	0	0	0	8045.44	399840	1236	14	22.6163	230.59	1735.77
0	0	30583	0	75792.8	84190.1	1946.25	1682.71	42255.7	25389.9	0	0	0	2122.55	305877	1237	14	27.1925	230.59	1735.77
495858	0	56192.1	251076	139259	77336.6	1787.82	1545.73	38815.9	23323	0	0	0	3733.71	270479	1238	14	30.2789	230.59	1735.77
1.10251e+06	0	206065	58522.1	277832	104702	5560.02	6006.38	41798.3	40877.6	0	0	0	3440.2	871331	1239	5	28.7367	211.25	1735.77
1.82503e+06	0	13614.8	69189.2	18153.1	6936	126.843	41.3123	15870.9	2526.28	0	0	0	11415.1	12671.5	1240	20	16.398	181.427	1735.77
2.39831e+06	0	129108	44194.5	204421	167.138	8.86752	6.8377	15.2122	90.8161	89071.8	75907.5	154258	98043.2	23445.3	1241	13	20.4331	180.476	1735.77
462077	73997.4	189726	52911.7	255803	1527.04	81.0908	87.6007	609.613	596.184	0	0	0	0	0	1242	5	22.5731	211.25	1735.77
414832	1.32953e+06	79849	4741.38	146719	69044.2	2565.17	2194.41	6770.68	10507.3	0	0	0	0	8956.86	1243	11	25.059	243.3	1735.77
1.08683e+06	0	96042.5	122682	129492	240.802	12.7874	13.814	96.1313	94.0136	0	0	0	0	0	1244	5	14.6179	211.25	1735.77
0	14697.3	11658	11315.9	15718.2	334.773	17.7776	19.2048	133.646	130.702	0	0	0	0	18175.7	1245	5	6.63177	211.25	1735.77
0	0	115328	17808.6	192213	442.345	17.0119	9.73846	3.70758	86.2124	0	0	0	2714.34	0	1246	10	14.8242	229.681	1735.77
0	6.91981e+06	30796.9	0	51328.2	0	0	0	0	0	0	0	0	0	0	1247	10	7.59437	229.681	1735.77
1.42675e+06	4.40151e+07	306722	106869	238562	16971.2	346.53	1517.41	0	8805.03	28999.5	24713.6	50222.5	13057.3	275.462	1248	17	19.1546	223.278	1735.77
4.31053e+06	0	146910	0	114263	44967.8	918.185	4020.63	0	23330.3	52521.6	44759.3	90959	29394.3	38991.3	1249	17	15.6352	223.278	1735.77
0	240346	66132.7	56491.7	121516	142548	5296.04	4530.55	13978.7	21693.3	0	0	0	0	359430	1250	11	31.5228	243.3	1735.77
0	0	31497.8	0	31497.8	104837	1959.4	1623.05	30068.1	20416	0	0	0	808.006	723919	1251	12	26.6311	259.643	1735.77
697735	712986	11033.2	2778.68	97028	56243.6	10339.6	4725.86	0	7222.89	0	0	0	11221.8	516722	1252	0	26.6016	72.284	1735.77
0	2.35847e+07	73769.7	100706	102224	216.834	0.529135	3.23534	0	12.4708	0	0	0	2703.03	42324.2	1253	8	14.9019	244.604	1735.77
0	0	4437.03	0	6148.45	17946.2	43.7937	267.772	0	1032.14	0	0	0	0	57457.2	1254	8	6.86626	244.604	1735.77
8.45772e+06	0	67040.9	62724.4	99767.9	2053.11	47.0375	31.7503	0	91.7232	0	0	0	0	0	1255	26	16.6448	128.518	1735.77
0	0	0	0	0	1102.66	31.8446	1.8576	0	31.3138	0	0	0	3.0865e+07	1.03387e+07	1256	27	106.626	471.022	1735.77
0	0	50453.6	60087.9	125037	132347	3059.5	2645.22	66426	39912.9	0	0	0	2780.38	267903	1257	14	30.622	230.59	1735.77
1.12598e+06	56539.6	167411	10220.6	130209	4031.43	82.3166	360.455	0	2091.6	17737.6	15116.1	30718.6	4711.48	51588.6	1258	17	13.0974	223.278	1735.77
1.17147e+06	1.16086e+07	285537	62069	524661	53495.4	1987.5	1700.23	5245.92	8141.06	0	0	0	4343.01	73897	1259	11	32.3002	243.3	1735.77
3.8789e+06	7.2215e+07	5777.2	11158.8	8597.44	1266.54	27.422	1.33116	44.8665	8.22519	0	0	0	144825	2.29162e+06	1260	16	31.9318	255.895	1735.77
7.38155e+06	0	23509.5	27948.1	87455.5	75733.7	33.4767	3351.49	26159.5	30160.4	65396.1	55730.9	113256	0	112932	1261	22	21.6321	238.367	1735.77
0	5.05412e+06	56472.6	24231.8	43923.2	2284.22	38.1377	26.1028	264.514	203.916	0	0	0	0	6720.1	1262	19	13.9248	393.502	1735.77
0	2.79368e+07	246395	99456.4	191640	206325	3444.84	2357.77	23892.5	18419	0	0	0	0	1.16774e+06	1263	19	35.9871	393.502	1735.77
0	34804.3	55991.4	41077.7	71988.9	124455	275.998	421.292	3659.5	10234.4	0	0	0	280555	3.0276e+06	1264	7	26.6656	236.81	1735.77
0	0	46537.8	11878.4	59834.3	148662	329.68	503.234	4371.28	12225	0	0	0	23306.2	327734	1265	7	22.5972	236.81	1735.77
0	0	3655.47	4279.12	4928.58	2155.47	114.463	123.652	860.492	841.536	0	0	0	0	24725.1	1266	5	7.25011	211.25	1735.77
316459	6.65718e+07	0	0	0	17.8964	0.516846	0.030149	0	0.508231	0	0	0	0	0	1267	27	75.5351	471.022	1735.77
1.80466e+06	1.26496e+08	923.187	0	1373.86	326.192	9.42037	0.549522	0	9.26337	0	0	0	0	0	1268	27	151.003	471.022	1735.77
3.86189e+06	7.42881e+06	56277	24643	83749.5	4226.54	96.8316	65.3613	0	188.822	0	0	0	0	0	1269	26	18.7709	128.518	1735.77
742330	1.20427e+06	81404.7	54182.8	121144	8654.81	198.285	133.842	0	386.656	0	0	0	0	0	1270	26	39.7331	128.518	1735.77
2.77568e+06	1.07578e+08	2591.74	3261.05	3189.83	601.243	8.59686	10.8538	0	234.855	9060.75	7721.63	15691.8	0	0	1271	31	88.6985	599.464	1735.77
8.97276e+06	0	7418.22	4729.54	9890.96	4253.69	77.7903	25.3359	9733.25	1549.31	0	0	0	0	2400.21	1272	20	12.5012	181.427	1735.77
0	0	10176	0	13720.1	0	0	0	0	0	0	0	0	0	0	1273	5	9.83419	211.25	1735.77
0	0	114.832	0	117.152	2263.51	27.3491	45.1102	0	327.448	0	0	0	0	0	1274	15	4.04563	215.986	1735.77
0	0	4990.58	1940.78	3881.56	16160.1	329.968	1444.89	0	8384.22	43000.2	36645	74469.4	8629.6	21665.2	1275	17	7.54838	223.278	1735.77
0	8.53817e+06	37502.5	2689.97	139509	30461.8	13.4651	1348.04	10521.9	12131.2	16125.1	13741.9	27926	79510.3	11849.7	1276	22	24.1589	238.367	1735.77
567871	8398.77	193135	61374.8	260399	11687.7	620.656	670.483	4665.88	4563.1	0	0	0	0	297567	1277	5	24.8017	211.25	1735.77
2.3296e+06	0	243558	71060.6	328383	4034.9	214.267	231.468	1610.79	1575.3	0	0	0	0	84080.6	1278	5	26.487	211.25	1735.77
2.40115e+06	0	242582	24384.2	327068	11623.1	617.226	666.776	4640.09	4537.87	0	0	0	0	386242	1279	5	27.9267	211.25	1735.77
995507	0	136364	59866.9	183856	57075.9	3030.92	3274.25	22785.5	22283.5	0	0	0	0	116266	1280	5	22.2491	211.25	1735.77
1.05414e+06	0	36653.5	1276.94	49419	233190	12383.2	13377.3	93092.6	91041.8	0	0	0	0	1.85613e+06	1281	5	25.5555	211.25	1735.77
2.3467e+06	51020.9	19709.9	0	26574.4	105.718	5.61398	6.06467	42.204	41.2743	0	0	0	0	10634.9	1282	5	9.35788	211.25	1735.77
404652	0	24588	10419.3	33151.3	114951	6104.26	6594.31	45889.8	44878.9	0	0	0	2702.68	110456	1283	5	16.8444	211.25	1735.77
443830	0	78963	18556.4	106464	96620.3	5130.86	5542.77	38572.1	37722.4	0	0	0	0	607775	1284	5	19.4912	211.25	1735.77
0	0	123174	964.5	166073	10483.7	556.719	601.413	4185.23	4093.03	0	0	0	0	129257	1285	5	20.7452	211.25	1735.77
433571	300552	98475.3	16097.6	132772	211.436	11.228	12.1293	84.408	82.5485	0	0	0	0	0	1286	5	14.7644	211.25	1735.77
1.52932e+06	466693	134524	50058.9	181375	1480.05	78.5957	84.9053	590.856	577.84	0	0	0	0	0	1287	5	18.6219	211.25	1735.77
0	0	7582.62	0	10223.5	0	0	0	0	0	0	0	0	0	20464	1288	5	7.99939	211.25	1735.77
3.62404e+06	3.85433e+07	9841.53	5423.09	86547.9	2084.3	383.168	175.133	0	267.669	0	0	0	480.22	27881.4	1289	0	18.0387	72.284	1735.77
0	1.36403e+07	1489.23	0	13096.5	2240.41	411.867	188.25	0	287.717	0	0	0	0	0	1290	0	11.6946	72.284	1735.77
0	0	27536.4	19848.8	46995.5	63820	8643.32	4639.27	178544	42551	0	0	0	68478.1	554303	1291	6	26.7683	197.216	1735.77
0	0	27346.7	63896.8	46671.7	44435.5	6018.02	3230.15	124314	29626.7	0	0	0	201672	1.13001e+06	1292	6	21.5303	197.216	1735.77
4.60023e+06	0	8982.78	0	15330.6	17184.4	2327.33	1249.19	48075.4	11457.4	0	0	0	51997.2	333369	1293	6	14.5536	197.216	1735.77
0	0	56.9131	0	97.1316	11.5798	1.56828	0.841769	32.3958	7.72064	0	0	0	11368.8	0	1294	6	4.50407	197.216	1735.77
0	0	20638.9	8263.5	35223.7	70995.6	9615.14	5160.89	198619	47335.2	0	0	0	72449.4	691029	1295	6	23.2639	197.216	1735.77
728862	0	30970.2	23050.8	52855.8	144674	19593.6	10516.8	404743	96459.1	0	0	0	279140	1.85406e+06	1296	6	33.049	197.216	1735.77
671287	0	18057.2	30335.5	30817.7	94799.8	12839	6891.28	265214	63206.3	0	0	0	130091	1.50569e+06	1297	6	28.6383	197.216	1735.77
0	0	11346.2	3841.97	19364.3	837.604	113.439	60.888	2343.3	558.46	0	0	0	148318	100054	1298	6	13.5819	197.216	1735.77
702170	0	36890.7	0	62960.2	136684	18511.5	9935.96	382389	91131.9	0	0	0	118705	1.19188e+06	1299	6	30.7693	197.216	1735.77
2.54753e+06	0	31303.8	2464.88	53425.1	78557.2	10639.2	5710.56	219773	52376.8	0	0	0	102294	766694	1300	6	26.0342	197.216	1735.77
311507	0	25579.3	10812.6	43655.3	24684.2	3343.05	1794.37	69057.1	16457.8	0	0	0	22052.6	239985	1301	6	15.22	197.216	1735.77
599658	0	8408.9	0	14351.2	9055.38	1226.4	658.263	25333.5	6037.54	0	0	0	27033.9	120880	1302	6	11.0052	197.216	1735.77
0	0	1825.96	0	3116.31	235.455	31.8884	17.116	658.715	156.986	0	0	0	18356.4	3052.26	1303	6	7.39732	197.216	1735.77
6.64141e+06	0	3393.57	40514.3	5050.2	758.879	0.747588	0	0	5.44439	0	0	0	0	0	1304	23	28.3569	367.977	1735.77
251144	0	28558.7	7457.77	42500.1	1169.16	1.15176	0	0	8.38783	0	0	0	1.48326e+06	1.02391e+06	1305	23	34.0556	367.977	1735.77
0	0	16024.7	0	23847.4	925.135	0.911371	0	0	6.63716	0	0	0	237467	159298	1306	23	12.9477	367.977	1735.77
280817	0	40695.2	7233.76	60561.1	5325.56	5.24633	0	0	38.2069	0	0	0	18670.8	496929	1307	23	22.3504	367.977	1735.77
0	0	77996.7	1724.71	116072	54507.9	53.6969	0	0	391.054	0	0	0	205981	740360	1308	23	26.3701	367.977	1735.77
0	0	29760.8	5008.82	44289	41446.1	40.8294	0	0	297.345	0	0	0	147568	579754	1309	23	21.6081	367.977	1735.77
336605	0	20076.2	13062.2	74683.5	169634	74.9835	7506.89	58593.8	67555.4	11236.4	9575.69	19459.6	0	147048	1310	22	26.4906	238.367	1735.77
0	0	1009.41	1035.41	3754.99	25771.4	11.3918	1140.48	8901.8	10263.3	6578	5605.81	11392	0	23368.1	1311	22	9.72512	238.367	1735.77
0	0	22251.7	20338.7	82776.3	147290	65.107	6518.12	50876	58657.3	10033.4	8550.5	17376.2	0	411182	1312	22	26.2894	238.367	1735.77
3.81048e+06	0	22636.7	21509.4	84208.4	91303.2	40.359	4040.5	31537.4	36360.9	88227.1	75187.7	152795	0	437724	1313	22	20.0497	238.367	1735.77
428337	0	36023	37212.2	134006	112312	49.6457	4970.23	38794.3	44727.6	26056.1	22205.1	45124.9	4765.76	261056	1314	22	20.5282	238.367	1735.77
684489	0	29548.1	112794	109919	360543	159.372	15955.3	124537	143584	11159.6	9510.25	19326.6	0	467110	1315	22	35.734	238.367	1735.77
302408	0	40358.3	69564.7	150133	29640.7	13.1021	1311.71	10238.3	11804.2	27719.8	23622.9	48006.1	38043.1	570042	1316	22	20.1929	238.367	1735.77
1.27936e+06	0	42710.6	69973.1	158884	97769.2	43.2171	4326.64	33770.8	38935.9	30714.4	26175	53192.4	125405	1.23012e+06	1317	22	23.8805	238.367	1735.77
307494	0	26835.4	9714.08	99827.8	256390	113.333	11346.2	88560.7	102106	7832.17	6674.63	13564.1	213.219	928555	1318	22	28.03	238.367	1735.77
0	0	62.6682	0	233.126	3622.98	1.60147	160.33	1251.43	1442.83	1535.72	1308.75	2659.62	17445.4	35856.2	1319	22	5.94794	238.367	1735.77
0	0	0	0	0	564.487	0.249522	24.9806	194.982	224.803	4555.97	3882.63	7890.21	0	0	1320	22	4.85989	238.367	1735.77
0	0	0	0	0	7204.91	3.1848	318.843	2488.68	2869.31	3583.35	3053.75	6205.78	0	12853.5	1321	22	5.16478	238.367	1735.77
0	0	7399.33	4344.54	27525.5	59497	26.2996	2632.95	20551.1	23694.3	4402.4	3751.75	7624.25	0	194395	1322	22	19.6279	238.367	1735.77
539110	0	17034.6	2156.66	63368.6	229018	101.233	10134.8	79105.8	91204.7	15689.9	13371.1	27172.5	0	39724.8	1323	22	27.9139	238.367	1735.77
317200	0	32583	16098.2	121209	263903	116.654	11678.6	91155.7	105098	15357.2	13087.5	26596.2	7550.18	221000	1324	22	29.4993	238.367	1735.77
655896	0	27043.6	19836.6	100602	113205	50.0404	5009.74	39102.7	45083.2	25109	21398.1	43484.8	0	249838	1325	22	22.0948	238.367	1735.77
1.99846e+06	0	19604	8291.05	72926.7	38292.8	16.9266	1694.59	13226.8	15249.8	64986.6	55381.9	112546	11307.7	83269.8	1326	22	20.7741	238.367	1735.77
1.76105e+06	0	44514.6	31967.5	165594	102306	45.2224	4527.39	35337.8	40742.5	32659.7	27832.8	56561.3	23645.7	338524	1327	22	24.6058	238.367	1735.77
1.00092e+06	0	31940.6	18036.3	118819	102675	45.3857	4543.74	35465.4	40889.6	45943.6	39153.4	79567	0	190456	1328	22	27.5251	238.367	1735.77
0	0	24111.6	7380.52	89695.1	5490.92	2.42716	242.993	1896.64	2186.72	13949.5	11887.8	24158.2	411906	4274.54	1329	22	16.4158	238.367	1735.77
0	0	682.636	0	2539.41	5511.45	2.43624	243.901	1903.73	2194.9	20220.3	17231.9	35018.3	0	2609.17	1330	22	7.1476	238.367	1735.77
2.73632e+06	0	5615.52	910.532	20889.7	12675.3	5.60289	560.928	4378.23	5047.85	201512	171730	348987	0	12200.5	1331	22	14.4536	238.367	1735.77
0	0	44.763	0	166.518	656.858	0.290352	29.0683	226.888	261.589	153316	130657	265519	0	0	1332	22	5.42088	238.367	1735.77
602478	0	21604.2	49411.7	53389.4	105804	9717.36	8212.84	58586.8	96206.6	0	0	0	0	621685	1333	24	26.7312	274.408	1735.77
0	0	30189.8	13811.6	74606.4	77573.5	7124.56	6021.48	42954.6	70536.6	0	0	0	0	578175	1334	24	24.6385	274.408	1735.77
0	0	11280.7	2704.27	27877.4	106662	9796.13	8279.42	59061.7	96986.5	0	0	0	0	685913	1335	24	27.7797	274.408	1735.77
0	0	11140.3	32131.6	27530.6	161188	14803.9	12511.9	89254.1	146566	0	0	0	0	865848	1336	24	30.6975	274.408	1735.77
846419	0	56194.7	61022.4	138871	321910	29565.1	24987.6	178250	292709	0	0	0	0	180728	1337	24	35.4302	274.408	1735.77
0	0	21982	57855.2	54323.1	93575.9	8594.26	7263.63	51815.5	85087.4	0	0	0	0	749346	1338	24	27.3002	274.408	1735.77
0	0	45669.7	18518.4	112861	116256	10677.3	9024.14	64374.2	105710	0	0	0	0	367241	1339	24	27.5069	274.408	1735.77
0	0	55867.3	84743.6	138062	40483.8	3718.14	3142.47	22417	36811.4	0	0	0	0	170498	1340	24	20.9464	274.408	1735.77
0	0	42409.6	19084.2	104805	102325	9397.76	7942.73	56659.9	93042.4	0	0	0	2983.45	195624	1341	24	26.7656	274.408	1735.77
240867	0	56464.6	37202.1	139538	299855	27539.4	23275.6	166038	272654	0	0	0	0	657201	1342	24	34.2955	274.408	1735.77
495660	0	62196.7	49114.1	153703	108341	9950.3	8409.72	59991.2	98512.9	0	0	0	0	276993	1343	24	26.4635	274.408	1735.77
0	0	7182.21	9409.83	17749	8479.05	778.739	658.169	4695.08	7709.9	0	0	0	2231.76	124055	1344	24	10.7112	274.408	1735.77
0	0	1216.23	13345	3005.6	8270.75	759.608	642	4579.74	7520.49	0	0	0	135819	114752	1345	24	9.45238	274.408	1735.77
0	0	42003	42706.1	103800	202848	18630.1	15745.6	112322	184447	0	0	0	1665.22	1.52748e+06	1346	24	38.1014	274.408	1735.77
0	0	18095.9	0	44719.4	45593.3	4187.41	3539.08	25246.3	41457.4	0	0	0	0	268962	1347	24	17.1482	274.408	1735.77
287400	0	20118.1	18184	49716.9	2793.68	256.579	216.853	1546.94	2540.25	0	0	0	51584.7	4320.39	1348	24	12.336	274.408	1735.77
0	0	27570.2	32164.6	68132.8	56057.3	5148.45	4351.33	31040.5	50972.2	0	0	0	6372.37	1.53237e+06	1349	24	24.7543	274.408	1735.77
0	0	49451.5	29295	122207	74975.9	6885.99	5819.85	41516.2	68174.6	0	0	0	0	156316	1350	24	21.5327	274.408	1735.77
233894	0	48621.4	0	62513.2	165662	367.38	560.781	4871.16	13623	0	0	0	12963.2	604652	1351	7	26.2961	236.81	1735.77
6.01018e+06	0	102423	13885.5	131687	330325	732.545	1118.18	9712.93	27163.9	0	0	0	11628.4	474457	1352	7	35.9745	236.81	1735.77
1.07926e+06	0	41317.8	25217.9	53122.9	69598.9	154.346	235.599	2046.5	5723.39	0	0	0	37022.1	691041	1353	7	20.3878	236.81	1735.77
963968	27483.8	20313.8	3437.88	26117.8	47085.1	104.418	159.387	1384.5	3871.99	0	0	0	0	553255	1354	7	18.4366	236.81	1735.77
1.0511e+06	125418	70426.1	23686	90547.8	89397	198.251	302.617	2628.65	7351.46	0	0	0	37779.6	2.48734e+06	1355	7	30.2629	236.81	1735.77
1.51208e+06	162495	69815.6	113395	89762.9	126524	280.587	428.296	3720.35	10404.6	0	0	0	176141	4.22207e+06	1356	7	33.6858	236.81	1735.77
0	0	43304.1	4254.38	55676.6	253495	562.164	858.105	7453.83	20845.9	0	0	0	32369.6	337383	1357	7	26.1834	236.81	1735.77
794657	28887.3	29263.1	90694.4	37624	76711.7	170.12	259.676	2255.65	6308.29	0	0	0	169211	1.22798e+06	1358	7	21.9544	236.81	1735.77
371590	29893.9	42990	36583.1	55272.8	183673	407.323	621.75	5400.76	15104.1	0	0	0	66747.7	893915	1359	7	28.0738	236.81	1735.77
0	3723.16	168.102	0	216.132	4008.99	8.89055	13.5708	117.881	329.675	0	0	0	20169.1	0	1360	7	5.09897	236.81	1735.77
0	0	15891.6	0	12360.1	199032	2185.2	15473.1	15805.8	100268	0	0	0	0	568149	1361	21	29.3318	107.139	1735.77
0	0	35483.3	4980.44	27598.1	128644	1412.4	10001	10216	64808.3	0	0	0	84939.4	415510	1362	21	29.5734	107.139	1735.77
407647	447466	135970	18438.3	188416	6906.8	16.8545	103.055	0	397.231	0	0	0	0	0	1363	8	36.4936	244.604	1735.77
0	0	9169.86	3447.5	12706.8	11702.7	28.5577	174.613	0	673.056	0	0	0	0	197359	1364	8	8.92167	244.604	1735.77
0	5030.31	3681.09	2022.02	5100.94	363.516	0.887079	5.42395	0	20.9069	0	0	0	0	28998.2	1365	8	5.88972	244.604	1735.77
399917	4667.73	117203	27270.1	162410	258772	631.476	3861.09	0	14882.8	0	0	0	2551.93	2.1552e+06	1366	8	33.4445	244.604	1735.77
471440	1.19768e+07	45339.9	1386.75	62828.1	286.986	0.700326	4.28207	0	16.5055	0	0	0	0	0	1367	8	9.9918	244.604	1735.77
0	4.24266e+06	131090	4903.97	181653	98933.6	241.426	1476.17	0	5689.98	0	0	0	62973.5	1.29192e+06	1368	8	28.4826	244.604	1735.77
437276	4.51615e+07	184022	22923.9	255001	0	0	0	0	0	0	0	0	0	0	1369	8	19.4025	244.604	1735.77
789069	1.87785e+07	71419.7	3478.49	98967.3	38.2648	0.093377	0.570942	0	2.20073	0	0	0	0	0	1370	8	12.5113	244.604	1735.77
585221	1.8378e+07	73901.2	7925.38	102406	235.966	0.575823	3.52081	0	13.5712	0	0	0	11266.8	0	1371	8	12.3772	244.604	1735.77
1.85895e+06	1.89886e+07	70680.2	31105	97942.6	0	0	0	0	0	0	0	0	0	0	1372	8	12.5811	244.604	1735.77
1.27645e+06	7.04948e+06	99258	20406.1	137543	3105.83	7.57908	46.3415	0	178.626	0	0	0	109702	228127	1373	8	17.5132	244.604	1735.77
3.70599e+06	1.41303e+07	61083.1	1595.92	84643.7	7327.71	17.8817	109.335	0	421.44	0	0	0	382.074	81600.9	1374	8	13.8933	244.604	1735.77
299243	3.09174e+07	136266	18515.8	188826	0	0	0	0	0	0	0	0	0	0	1375	8	16.0537	244.604	1735.77
232073	3.13813e+07	174425	62566.3	241703	0	0	0	0	0	0	0	0	0	0	1376	8	16.1737	244.604	1735.77
386644	3.48875e+07	201688	25906.6	279481	0	0	0	0	0	0	0	0	0	0	1377	8	17.0533	244.604	1735.77
0	2.58081e+07	146899	204115	203559	0	0	0	0	0	0	0	0	1667.12	0	1378	8	14.666	244.604	1735.77
635250	8445.64	68379.5	45638.7	94754.5	47199.6	115.18	704.257	0	2714.6	0	0	0	474.847	213179	1379	8	16.2724	244.604	1735.77
2.41152e+06	6.47856e+06	111731	28091.3	154827	50681.7	123.678	756.213	0	2914.86	0	0	0	19852.2	1.08185e+06	1380	8	25.2744	244.604	1735.77
897469	2.10276e+07	121624	13480.1	168536	0	0	0	0	0	0	0	0	0	0	1381	8	13.2394	244.604	1735.77
450690	2.58149e+07	162362	65750.4	224988	0	0	0	0	0	0	0	0	0	0	1382	8	14.6693	244.604	1735.77
0	3.27688e+07	222788	168765	308721	0	0	0	0	0	0	0	0	0	0	1383	8	16.5274	244.604	1735.77
986739	1.5153e+07	138057	207447	191308	1473.19	3.59501	21.9813	0	84.728	0	0	0	22827	233328	1384	8	18.1376	244.604	1735.77
0	0	15841.8	5167.38	21952.3	1581.61	3.85957	23.5989	0	90.9634	0	0	0	7934.03	23976.4	1385	8	8.62942	244.604	1735.77
2.45299e+06	59820.9	96579.3	42896.2	133831	9298.35	22.6906	138.739	0	534.777	0	0	0	230757	98889.5	1386	8	17.8137	244.604	1735.77
0	2399.17	45816.4	18663	63488.5	10631.2	25.9432	158.627	0	611.436	0	0	0	0	0	1387	8	24.2607	244.604	1735.77
3.78492e+06	5.79595e+06	13853.4	5965.34	19196.8	0	0	0	0	0	0	0	0	0	0	1388	8	6.95081	244.604	1735.77
0	2.73539e+06	4699.96	1371.25	6512.81	0	0	0	0	0	0	0	0	0	0	1389	8	4.77511	244.604	1735.77
1.27236e+06	0	270263	82399	450438	1963.29	75.5049	43.2228	16.4556	382.641	0	0	0	56.307	0	1390	10	20.3806	229.681	1735.77
0	3697.65	11327.3	33322.6	18878.8	1084.65	41.7141	23.8792	9.09119	211.398	0	0	0	0	0	1391	10	7.93026	229.681	1735.77
0	4479.92	10916.3	5119.97	18193.9	121.19	4.6608	2.66807	1.01578	23.6198	0	0	0	0	0	1392	10	7.90273	229.681	1735.77
2.00175e+06	64501.1	187761	56473.8	312935	58771.3	2260.25	1293.88	492.6	11454.4	0	0	0	3623.59	259833	1393	10	23.0878	229.681	1735.77
718029	0	219123	185946	365205	84.8333	3.26256	1.86765	0.711043	16.5339	0	0	0	0	0	1394	10	17.1249	229.681	1735.77
726828	0	362397	1.10514e+06	603994	163.607	6.29208	3.6019	1.3713	31.8868	0	0	0	0	0	1395	10	20.5505	229.681	1735.77
907584	0	261941	590732	436568	0	0	0	0	0	0	0	0	0	0	1396	10	18.3844	229.681	1735.77
1.54365e+06	0	141167	8322.1	235279	14355	552.072	316.033	120.319	2797.77	0	0	0	0	16822.5	1397	10	16.1565	229.681	1735.77
564030	0	79445.2	80292.8	132409	32624.5	1254.69	718.245	273.447	6358.46	0	0	0	2091.82	39071.8	1398	10	14.1258	229.681	1735.77
1.08436e+06	8.13011e+06	161947	27363.6	269912	1357.33	52.2009	29.8824	11.3767	264.542	0	0	0	26486.5	8104.03	1399	10	17.611	229.681	1735.77
665362	4.78724e+06	182932	11866.7	304887	265437	10208.3	5843.74	2224.8	51733.4	0	0	0	5446.17	484757	1400	10	27.0989	229.681	1735.77
778993	0	351403	15531.2	585672	1969.34	75.738	43.3562	16.5063	383.822	0	0	0	0	1651.87	1401	10	22.8238	229.681	1735.77
350500	646754	180466	2123.33	300777	129928	4996.84	2860.44	1089.01	25322.8	0	0	0	1678.1	186975	1402	10	24.6882	229.681	1735.77
520728	0	355230	69453.6	592050	107017	4115.72	2356.04	896.98	20857.5	0	0	0	2872.53	14362.7	1403	10	25.6744	229.681	1735.77
3.48549e+06	165468	11096.1	4880.24	18493.6	0	0	0	0	0	0	0	0	0	1485.91	1404	10	5.86042	229.681	1735.77
681303	0	377911	245159	629851	0	0	0	0	0	0	0	0	0	0	1405	10	21.4502	229.681	1735.77
675019	0	53605.6	2106.21	89342.7	510600	19636.9	11241.1	4279.66	99515.1	0	0	0	7574.44	109654	1406	10	28.0594	229.681	1735.77
483040	37255.8	105670	28459.5	176117	3411.51	131.201	75.1062	28.5941	664.899	0	0	0	620.84	81978	1407	10	15.1873	229.681	1735.77
0	10495.9	11918.1	1849.36	19863.4	509	19.5754	11.2059	4.26626	99.2033	0	0	0	0	44435.4	1408	10	8.06108	229.681	1735.77
2.02352e+06	0	198677	18955.9	331129	193.905	7.45728	4.26891	1.62524	37.7917	0	0	0	0	0	1409	10	16.6063	229.681	1735.77
1.86975e+06	91093.3	89257.1	6900.83	148762	13324.9	512.455	293.354	111.684	2597	0	0	0	3303.41	71065.6	1410	10	13.6916	229.681	1735.77
2.47183e+06	62531.2	121236	15685.3	202059	35648.2	1370.97	784.813	298.79	6947.78	0	0	0	11429.6	295977	1411	10	19.6758	229.681	1735.77
0	5461.96	2979.52	0	4965.86	2023.88	77.8353	44.5568	16.9634	394.451	0	0	0	0	2948.68	1412	10	4.52987	229.681	1735.77
0	1.60583e+06	4957.3	11609.8	8262.17	121.19	4.6608	2.66807	1.01578	23.6198	0	0	0	0	208.04	1413	10	6.47205	229.681	1735.77
1.22972e+06	0	168445	136219	280742	684.726	26.3335	15.0746	5.73913	133.452	0	0	0	0	0	1414	10	15.5661	229.681	1735.77
1.18925e+06	9.36914e+06	64496.3	16044.9	107494	10513.3	404.324	231.455	88.1185	2049.02	0	0	0	2948.65	205386	1415	10	13.5161	229.681	1735.77
778231	20198.2	104514	21986.8	174190	0	0	0	0	0	0	0	0	399.786	43409.9	1416	10	15.1699	229.681	1735.77
0	0	57407.1	65943.2	95678.4	12.119	0.46608	0.266807	0.101578	2.36198	0	0	0	0	0	1417	10	8.39468	229.681	1735.77
0	4419.79	4572.02	907.554	7620.03	0	0	0	0	0	0	0	0	409.117	0	1418	10	4.44698	229.681	1735.77
0	0	103644	15113.6	95671.8	268028	4413.64	5374.47	0	91812.4	2329.18	1984.94	4033.76	0	0	1419	9	101.294	386.901	1735.77
0	0	159271	106713	147020	26320.1	433.415	527.768	0	9015.89	1638.1	1396	2836.93	0	0	1420	9	37.1062	386.901	1735.77
0	0	6337.24	3101.35	5849.76	12638.6	208.121	253.428	0	4329.33	435.121	370.813	753.559	0	0	1421	9	17.1098	386.901	1735.77
410405	1.24105e+08	707340	2.6368e+06	652929	3401.74	56.0169	68.2116	0	1165.26	12541.7	10688.1	21720.2	1206.04	174973	1422	9	46.1177	386.901	1735.77
0	0	1817.13	349.448	1677.35	13584.6	223.699	272.398	0	4653.39	767.86	654.375	1329.81	0	63154.3	1423	9	17.903	386.901	1735.77
0	0	11606.9	0	10714.1	12752.8	210.002	255.719	0	4368.45	844.646	719.813	1462.79	0	0	1424	9	17.4955	386.901	1735.77
0	1.1614e+08	409990	1.66259e+06	378452	27201.5	447.931	545.444	0	9317.84	12337	10513.6	21365.6	0	0	1425	9	47.6584	386.901	1735.77
0	379.067	39272.7	1092.02	36251.7	37456.4	616.799	751.074	0	12830.6	2969.06	2530.25	5141.93	0	327197	1426	9	30.9514	386.901	1735.77
383110	475593	846805	1.84836e+06	781666	2880.31	47.4303	57.7558	0	986.644	22498.3	19173.2	38963.4	1458.69	157867	1427	9	51.1544	386.901	1735.77
247018	5.27484e+07	331285	428641	305802	94.3549	1.55375	1.892	0	32.3211	17200.1	14658	29787.7	0	18969.7	1428	9	29.6413	386.901	1735.77
298889	89533.1	374010	730739	345240	19764.9	325.47	396.324	0	6770.42	12797.7	10906.3	22163.5	0	182899	1429	9	37.5521	386.901	1735.77
0	5.08354e+07	258396	536097	238519	59.5926	0.981317	1.19495	0	20.4133	7806.58	6652.81	13519.7	93183.2	425988	1430	9	29.0988	386.901	1735.77
1.05534e+07	2.26846e+07	18262.1	153975	16857.4	203.608	3.35283	4.08274	0	69.7456	37113.2	31628.1	64274.2	225764	460939	1431	9	19.4383	386.901	1735.77
225919	442188	625138	1.10958e+06	577050	14632.5	240.954	293.409	0	5012.32	14538.2	12389.5	25177.7	2397.83	245741	1432	9	49.4483	386.901	1735.77
1.01199e+06	2.30886e+07	339667	260208	313539	14957.7	246.311	299.932	0	5123.75	33248.3	28334.4	57580.8	0	15219.1	1433	9	34.9137	386.901	1735.77
0	1.43574e+07	52151.6	75437	48139.9	69.5247	1.14487	1.3941	0	23.8156	23266.2	19827.6	40293.3	866.396	49397.5	1434	9	15.4643	386.901	1735.77
0	0	16694.9	16555.1	15410.6	1037.9	17.0913	20.812	0	355.532	4888.71	4166.19	8466.46	0	154.731	1435	9	8.92903	246.665	1735.77
0	332681	361677	63337.4	333855	13537.4	222.923	271.452	0	4637.23	3762.52	3206.44	6516.07	0	16495.4	1436	9	44.5679	386.901	1735.77
313222	1.36756e+07	6246.38	47306.5	5765.89	47.1775	0.776876	0.946	0	16.1606	11569.1	9859.25	20035.8	96321.6	272746	1437	9	15.0926	386.901	1735.77
0	8308.44	7268.51	2533.5	6709.4	245.819	4.04793	4.92916	0	84.205	5016.69	4275.25	8688.09	0	7340.97	1438	9	6.76123	386.901	1735.77
0	751.09	113.571	0	104.834	2.48302	0.040888	0.049789	0	0.850556	1305.36	1112.44	2260.68	0	0	1439	9	2.03289	386.901	1735.77
0	4048.35	2203.27	0	2033.79	404.733	6.66478	8.11568	0	138.641	4120.85	3511.81	7136.65	0	0	1440	9	4.7196	386.901	1735.77
0	30257.9	53537.2	111736	49418.9	2425.91	39.9478	48.6443	0	830.993	6654.79	5671.25	11525	0	13867.1	1441	9	12.9028	47.3919	1735.77
0	23550.8	16104.3	0	14865.5	2788.44	45.9175	55.9136	0	955.174	2431.56	2072.19	4211.07	0	35380.4	1442	9	11.3833	386.901	1735.77
936490	27781.4	84127.1	71551.8	154580	180013	6687.94	5721.28	17652.6	27394.8	0	0	0	0	168806	1443	11	28.3866	243.3	1735.77
864302	0	355094	383895	652469	111649	4148.06	3548.5	10948.7	16991	0	0	0	2364.34	20520.8	1444	11	37.4311	243.3	1735.77
1.88527e+06	1.08969e+07	32020.3	58326.9	58835.8	255.246	9.48308	8.11241	25.0303	38.844	0	0	0	0	17767.9	1445	11	12.6128	243.3	1735.77
459210	1.73657e+07	100667	45330.5	184972	20490.6	761.281	651.246	2009.37	3118.31	0	0	0	0	2729.16	1446	11	19.4734	243.3	1735.77
599507	2.43796e+07	116889	139505	214777	2332.67	86.6648	74.1384	228.749	354.991	0	0	0	0	2782.91	1447	11	18.6871	243.3	1735.77
993436	3.05593e+07	168639	121924	309866	84968.7	3156.81	2700.53	8332.29	12930.8	0	0	0	0	6945.94	1448	11	26.1338	243.3	1735.77
0	5.36426e+06	17093.7	0	31409	37166.7	1380.84	1181.26	3644.68	5656.12	0	0	0	2912.2	0	1449	11	12.8823	243.3	1735.77
0	0	44620.1	0	81987.5	169278	6289.13	5380.1	16599.9	25761.2	0	0	0	0	159343	1450	11	27.1643	243.3	1735.77
465280	0	189495	2978.06	348188	45639.5	1695.63	1450.54	4475.55	6945.53	0	0	0	0	0	1451	11	24.9025	243.3	1735.77
364452	0	37030.2	8561.92	68041.3	333.238	12.3807	10.5912	32.6784	50.7131	0	0	0	0	5753.25	1452	11	12.4983	243.3	1735.77
1.12322e+06	4.40814e+07	243553	234601	447518	1332.95	49.5228	42.3648	130.714	202.852	0	0	0	0	0	1453	11	25.2643	243.3	1735.77
556518	0	70298.2	47394.2	129170	69228.5	2572.02	2200.27	6788.76	10535.4	0	0	0	67082.5	444348	1454	11	21.8617	243.3	1735.77
0	2.59356e+06	21334.3	42731.2	39200.9	92.1723	3.42445	2.92948	9.0387	14.027	0	0	0	0	0	1455	11	9.43112	243.3	1735.77
0	0	87263.1	59676.2	87263.1	1248.91	23.3421	19.3352	358.198	243.214	0	0	0	0	0	1456	12	14.2514	259.643	1735.77
0	2.3655e+07	171687	131256	171687	29851.9	557.93	462.156	8561.77	5813.37	0	0	0	0	63513.3	1457	12	19.6051	259.643	1735.77
0	3679.87	288936	9885.78	288936	114390	2137.95	1770.95	32808.1	22276.4	0	0	0	13093.6	973778	1458	12	33.295	259.643	1735.77
728363	1.62106e+07	232605	30018.9	232605	38651.7	722.399	598.391	11085.6	7527.05	0	0	0	0	16048	1459	12	22.8342	259.643	1735.77
0	0	1735.27	0	1735.27	122.02	2.28055	1.88907	34.9964	23.7623	0	0	0	0	0	1460	12	3.68116	259.643	1735.77
0	0	5310.98	0	5310.98	2153.3	40.245	33.3365	617.583	419.334	0	0	0	0	43.4635	1461	12	6.78293	259.643	1735.77
823579	12776	160591	82103.3	160591	52518.9	981.577	813.078	15062.9	10227.6	0	0	0	0	73352.9	1462	12	24.5174	259.643	1735.77
0	0	164088	53543.6	164088	127274	2378.75	1970.41	36503.3	24785.4	0	0	0	0	118220	1463	12	33.0537	259.643	1735.77
397598	0	124611	52261.9	124611	54040.5	1010.02	836.636	15499.3	10523.9	0	0	0	1829.75	110363	1464	12	24.7515	259.643	1735.77
0	0	109401	13639	109401	103904	1941.96	1608.6	29800.5	20234.3	0	0	0	7652.8	57364.7	1465	12	26.8323	259.643	1735.77
236492	0	94401.3	201094	94401.3	39577.6	739.704	612.726	11351.2	7707.36	0	0	0	0	65626.3	1466	12	25.4894	259.643	1735.77
0	0	30354.1	0	30354.1	49281.8	921.075	762.962	14134.4	9597.16	0	0	0	0	107122	1467	12	22.3488	259.643	1735.77
0	2.37482e+07	249314	36611.6	249314	157.908	2.9513	2.44468	45.2895	30.7512	0	0	0	0	0	1468	12	18.6643	259.643	1735.77
0	0	188145	13086.8	188145	96970.1	1812.37	1501.26	27811.8	18884	0	0	0	0	9711.43	1469	12	25.6273	259.643	1735.77
0	0	147629	0	147629	120864	2258.95	1871.18	34665	23537.2	0	0	0	9880.41	1.23463e+06	1470	12	34.7856	259.643	1735.77
0	0	99948.9	38899	99948.9	38213.8	714.215	591.612	10960	7441.78	0	0	0	0	592056	1471	12	25.0378	259.643	1735.77
0	0	24990.5	23248.7	24990.5	18015.9	336.717	278.916	5167.12	3508.43	0	0	0	0	1228.42	1472	12	14.1539	259.643	1735.77
313247	9044.02	123704	86402	123704	35816.5	669.409	554.498	10272.5	6974.92	0	0	0	9002.35	52705.6	1473	12	25.2621	259.643	1735.77
2.24733e+06	0	7848.15	8880.11	7848.15	3186.88	59.5627	49.3381	914.024	620.614	0	0	0	0	6353.17	1474	12	7.32111	259.643	1735.77
372559	0	16840	0	16840	7457.58	139.382	115.456	2138.9	1452.29	0	0	0	0	0	1475	12	8.1904	259.643	1735.77
0	0	6349.51	0	6349.51	1356.58	25.3544	21.002	389.078	264.18	0	0	0	0	6250.83	1476	12	5.81842	259.643	1735.77
240447	6.61777e+07	251976	1.06381e+06	370405	812.106	0	7.21867	0	609.41	0	0	0	634958	631852	1477	25	40.3468	246.665	1735.77
1.07773e+06	8.86475e+07	592491	769252	870961	1042.89	0	9.27008	0	782.593	0	0	0	369379	117085	1478	25	38.426	246.665	1735.77
731390	2.28336e+06	511842	79230.3	752408	66749.5	0	593.324	0	50089.2	0	0	0	0	2647.38	1479	25	38.0463	246.665	1735.77
0	5.07402e+06	34090.5	43985.4	50113.1	21.7723	0	0.19353	0	16.3381	0	0	0	0	2081.7	1480	25	9.63089	246.665	1735.77
1.3177e+06	1.1075e+08	569430	765461	837063	2782.5	0	24.7331	0	2088	0	0	0	1.35871e+06	612085	1481	25	42.95	246.665	1735.77
1.27487e+06	29172.7	443974	21082.2	652641	119604	0	1063.14	0	89751.5	0	0	0	0	83889.5	1482	25	45.3903	246.665	1735.77
508947	8539.52	375761	132455	552369	13440	0	119.466	0	10085.5	0	0	0	0	9282.1	1483	25	28.3413	246.665	1735.77
0	4684.89	36512.2	18735.3	53672.9	14232.5	0	126.511	0	10680.2	0	0	0	0	17480.7	1484	25	15.3414	246.665	1735.77
0	9466.7	108193	8592.05	159044	184808	0	1642.72	0	138681	0	0	0	0	462651	1485	25	48.6522	246.665	1735.77
1.24128e+06	0	45839.4	849.763	67383.9	25147	0	223.527	0	18870.5	0	0	0	0	29221.3	1486	25	20.5928	246.665	1735.77
269954	0	122176	4882.77	179599	74733.4	0	664.292	0	56080.4	0	0	0	0	0	1487	25	32.3499	246.665	1735.77
594796	25662.3	117020	77503.8	172020	129948	0	1155.08	0	97513.7	0	0	0	583.708	102743	1488	25	39.8018	246.665	1735.77
0	0	22857.2	0	33600.1	5723.93	0	50.879	0	4295.28	0	0	0	0	4654.9	1489	25	10.8933	246.665	1735.77
1.15996e+06	208708	39558.8	7742.29	58151.4	2066.19	0	18.366	0	1550.48	0	0	0	0	3293.57	1490	25	9.95393	246.665	1735.77
1.47247e+06	0	25403.8	0	37343.7	1282.39	0	11.3989	0	962.312	0	0	0	0	6640.5	1491	25	8.8415	246.665	1735.77
746786	145743	175362	76291.7	277657	190.46	10.1048	7.79179	17.3348	103.488	28052.5	23906.5	48582.4	0	18048.6	1492	13	20.8585	180.476	1735.77
1.98232e+06	0	360333	209458	570527	1624.74	86.2005	66.4688	147.877	882.817	70566.4	60137.1	122210	0	13490.1	1493	13	27.0578	180.476	1735.77
1.56883e+06	10963.9	273928	384940	433720	10344.4	548.824	423.195	941.505	5620.74	82852.1	70607.1	143487	0	1434.05	1494	13	25.7823	180.476	1735.77
2.66744e+06	5.41045e+07	235646	57458.1	373106	1024.86	54.3737	41.9273	93.2779	556.865	43153.7	36775.9	74735.3	0	3244.34	1495	13	21.5645	180.476	1735.77
1.36143e+06	8.48665e+06	353928	432772	560385	4694.13	249.047	192.039	427.239	2550.6	41234.1	35139.9	71410.8	0	2197.3	1496	13	29.774	180.476	1735.77
2.70307e+06	8.91953e+07	357885	202827	566651	322.616	17.1164	13.1983	29.3631	175.296	83415.2	71086.9	144462	0	0	1497	13	27.6072	180.476	1735.77
2.3503e+06	0	284059	54037.8	449760	278.564	14.7792	11.3962	25.3537	151.36	79089.6	67400.6	136970	194973	360785	1498	13	25.4709	180.476	1735.77
1.29559e+07	0	36031	14395	57049.1	1413.55	74.9958	57.8289	128.655	768.065	74354.5	63365.3	128770	0	1861.3	1499	13	12.0424	180.476	1735.77
0	0	522.188	0	826.798	0	0	0	0	0	35833.5	30537.5	62057.8	0	0	1500	13	4.89076	180.476	1735.77
1.46975e+06	3.07125e+06	122378	78806.9	193765	4337.82	230.143	177.462	394.81	2357	48068.1	40963.9	83246.1	0	8992.16	1501	13	16.9664	180.476	1735.77
746822	4.91084e+07	167994	9686.59	265990	405.537	21.5158	16.5907	36.9102	220.352	23522.1	20045.7	40736.5	0	0	1502	13	20.4847	180.476	1735.77
1.57178e+06	0	73001.9	21992.8	115586	18338.6	972.953	750.238	1669.1	9964.43	59765.1	50932.2	103504	0	5509.79	1503	13	17.656	180.476	1735.77
0	0	3376.82	0	5346.63	0	0	0	0	0	37829.9	32238.9	65515.3	0	2601.12	1504	13	5.37874	180.476	1735.77
0	0	3655.32	12306.2	5787.59	0	0	0	0	0	33837	28836.1	58600.3	0	0	1505	13	7.3395	180.476	1735.77
0	800627	20910.7	4978.19	33108.7	0	0	0	0	0	56847.3	48445.6	98450.3	0	8541.42	1506	13	10.3243	180.476	1735.77
9.35127e+06	0	30820.7	20435	48799.4	526.032	27.9086	21.5202	47.8772	285.824	130383	111113	225802	0	4388.71	1507	13	11.9931	180.476	1735.77
5.33929e+06	0	28813.2	7919.85	45620.9	405.537	21.5158	16.5907	36.9102	220.352	49373.4	42076.3	85506.8	0	2631.23	1508	13	10.2658	180.476	1735.77
0	0	9527.03	0	15084.5	1286.58	68.2593	52.6343	117.099	699.073	38418.6	32740.6	66534.8	2140.89	4277.97	1509	13	6.07337	180.476	1735.77
0	0	148869	30046.2	368936	15232.7	352.139	304.455	7645.41	4593.84	0	0	0	0	377039	1510	14	27.2291	230.59	1735.77
224075	0	46565.1	0	115401	8242.38	190.542	164.741	4136.93	2485.72	0	0	0	0	12736	1511	14	14.4669	230.59	1735.77
449254	0	37926.8	6221.95	93992.6	47733.7	1103.48	954.054	23958	14395.4	0	0	0	0	302910	1512	14	22.468	230.59	1735.77
711795	0	93150.6	37752.7	230852	27343.3	632.105	546.512	13723.9	8246.15	0	0	0	0	223142	1513	14	26.1044	230.59	1735.77
558123	0	82677.7	11238.5	204897	8466.27	195.718	169.216	4249.3	2553.24	0	0	0	0	260572	1514	14	20.2058	230.59	1735.77
324048	0	55998.4	81284.2	138779	48774.3	1127.53	974.854	24480.3	14709.3	0	0	0	0	56117.9	1515	14	24.7876	230.59	1735.77
420922	0	88676	55802.5	219762	67556	1561.72	1350.24	33907	20373.4	0	0	0	0	253283	1516	14	28.1453	230.59	1735.77
1.38283e+06	0	7532.37	9022.71	18667.2	2765.43	63.9294	55.2727	1387.99	833.993	0	0	0	3541.7	0	1517	14	8.53331	230.59	1735.77
329235	0	82631.8	126992	204783	115953	2680.53	2317.56	58197.9	34968.9	0	0	0	11292	782435	1518	14	35.9267	230.59	1735.77
581824	0	48129.7	210004	119278	71183.8	1645.58	1422.75	35727.8	21467.5	0	0	0	5306.06	641093	1519	14	30.8404	230.59	1735.77
0	0	37672	6190.93	93361.1	25432	587.92	508.31	12764.5	7669.73	0	0	0	0	82738.4	1520	14	17.1501	230.59	1735.77
7.45139e+06	0	168.179	0	416.791	0	0	0	0	0	0	0	0	0	0	1521	14	3.29775	181.427	1735.77
364930	39130.3	245315	5492.21	250271	32001.8	386.664	637.773	0	4629.49	0	0	0	349977	2.12866e+06	1522	15	36.7574	215.986	1735.77
2.47578e+06	4.19716e+06	8428.66	20043.4	8598.94	856.776	10.3521	17.075	0	123.944	0	0	0	0	0	1523	15	11.8361	215.986	1735.77
4.19181e+06	0	263930	34461.2	269262	63644.6	768.991	1268.39	0	9207.06	0	0	0	6865.23	23735.9	1524	15	29.925	215.986	1735.77
3.4267e+06	5446.91	8221.96	1165.72	8388.06	14287.3	172.628	284.737	0	2066.86	0	0	0	0	6396.59	1525	15	9.45454	215.986	1735.77
2.37233e+06	9.17725e+07	471017	675670	480533	7838.35	94.7075	156.213	0	1133.92	0	0	0	1319.48	31054	1526	15	32.3302	215.986	1735.77
795238	0	227114	15461.7	231703	338050	4084.52	6737.11	0	48903.6	0	0	0	0	171745	1527	15	37.858	215.986	1735.77
731753	6.99223e+07	180412	119037	184057	966.768	11.6811	19.267	0	139.856	0	0	0	89263.4	1194.87	1528	15	24.1424	215.986	1735.77
2.10659e+06	0	3146.39	376.973	3209.96	509.435	6.15529	10.1527	0	73.6967	0	0	0	0	0	1529	15	3.46022	215.986	1735.77
0	0	401.912	400.172	410.031	11.5781	0.139893	0.230743	0	1.67492	0	0	0	0	0	1530	15	2.78438	215.986	1735.77
6.60216e+06	0	18958.7	32622.7	19341.7	25535.4	308.534	508.903	0	3694.05	0	0	0	0	0	1531	15	12.6582	215.986	1735.77
0	0	1550.23	597.358	1581.55	2940.83	35.5328	58.6087	0	425.431	0	0	0	10902.6	0	1532	15	6.61749	215.986	1735.77
283876	0	14549.2	0	14843.1	22235.7	268.664	443.142	0	3216.69	0	0	0	3495.3	2111.49	1533	15	9.79978	215.986	1735.77
0	0	4822.94	0	4920.37	2506.65	30.2868	49.9558	0	362.621	0	0	0	0	1209.24	1534	15	5.44621	215.986	1735.77
0	0	38089.7	869.938	38859.2	37368.2	451.504	744.723	0	5405.82	0	0	0	0	27730	1535	15	14.459	215.986	1735.77
0	0	7418.14	0	7568	14576.8	176.125	290.505	0	2108.73	0	0	0	0	3576	1536	15	7.47091	215.986	1735.77
0	55585.7	34.4496	0	35.1455	52.1013	0.629518	1.03834	0	7.53716	0	0	0	0	0	1537	15	3.04424	215.986	1735.77
602219	5.06022e+06	37354.8	120463	38109.5	3380.79	40.8487	67.3769	0	489.078	0	0	0	0	0	1538	15	9.23039	215.986	1735.77
0	2259.15	8727.22	17474.2	8903.53	6431.61	77.7105	128.178	0	930.42	0	0	0	0	11880.9	1539	15	7.26736	215.986	1735.77
913203	5.80803e+06	75497.2	241627	92919.7	44.0911	0.630437	0.795942	0	17.2227	29383.5	25040.8	50887.4	0	0	1540	31	20.4888	599.464	1735.77
2.32465e+06	1.82795e+08	17673.6	15538	21752.1	10628	151.964	191.858	0	4151.45	13258.4	11298.9	22961.4	0	0	1541	31	86.7192	599.464	1735.77
1.50872e+06	2.14553e+08	7277.37	0	8956.76	14.029	0.200594	0.253254	0	5.47994	7473.84	6369.25	12943.5	0	0	1542	31	93.3426	599.464	1735.77
1.04574e+06	2.84866e+07	1888.89	0	2324.79	60.1243	0.859686	1.08538	0	23.4855	8881.58	7568.94	15381.5	0	0	1543	31	32.5533	599.464	1735.77
2.66063e+06	163633	27484.2	767.307	33826.6	346.717	4.95753	6.259	0	135.433	15562	13262	26950.8	0	0	1544	31	40.0485	599.464	1735.77
3.64224e+06	0	53914	117536	66355.7	112.232	1.60475	2.02603	0	43.8395	30663.2	26131.4	53103.8	0	0	1545	31	27.3671	599.464	1735.77
0	2186.92	16209.4	0	19950	0	0	0	0	0	29255.5	24931.7	50665.8	0	0	1546	31	4.78565	599.464	1735.77
8.22852e+06	6.87779e+06	366.065	0	450.541	64.1326	0.916999	1.15773	0	25.0512	21346.5	18191.6	36968.7	0	0	1547	31	18.2597	599.464	1735.77
1.85599e+06	0	33136.2	33772.2	40783	615.272	8.79746	11.107	0	240.335	74124.1	63169	128371	0	0	1548	31	17.8532	599.464	1735.77
1.12286e+07	6.20934e+07	5695.97	1513.3	7010.42	509.052	7.27868	9.18951	0	198.844	103533	88231.6	179303	0	0	1549	31	28.6866	599.464	1735.77
3.40795e+06	8.37041e+07	341026	129899	419724	274.568	3.9259	4.95655	0	107.25	24750.7	21092.7	42864.2	0	0	1550	31	37.3392	599.464	1735.77
4.06952e+06	146109	45670.3	35328.1	56209.5	258.534	3.69665	4.66712	0	100.987	30330.5	25847.8	52527.5	0	0	1551	31	30.0904	599.464	1735.77
5.5328e+06	7.42531e+06	9180.91	3740.62	11299.6	98.203	1.40416	1.77278	0	38.3596	15766.7	13436.5	27305.4	0	0	1552	31	15.2015	599.464	1735.77
0	0	11726.1	0	17450.3	3017.81	87.1539	5.08398	0	85.7014	0	0	0	0	0	1553	27	50.7003	471.022	1735.77
1.64667e+06	0	35252.4	33958	52461.4	5077.34	146.633	8.55357	0	144.189	0	0	0	674949	690637	1554	27	27.773	471.022	1735.77
0	0	4179.55	975.704	6219.86	7469.73	215.724	12.5839	0	212.129	0	0	0	2.75646e+06	6.81238e+06	1555	27	62.6424	471.022	1735.77
5.20713e+06	0	312393	71745.9	242973	10946.4	223.511	978.73	0	5679.23	111519	95037.1	193133	33493.7	265533	1556	17	21.7702	223.278	1735.77
1.92398e+06	0	326401	7901.75	253867	36863.7	752.709	3296.03	0	19125.7	32634.1	27810.9	56516.9	35828.2	191737	1557	17	24.8874	223.278	1735.77
2.5372e+06	0	242213	85028.9	188388	38334.7	782.745	3427.55	0	19888.9	83901.5	71501.4	145304	210545	274588	1558	17	24.8106	223.278	1735.77
635155	0	225597	31216.3	175464	115035	2348.87	10285.4	0	59682.7	27233.4	23208.5	47163.9	89361.7	426971	1559	17	24.1796	223.278	1735.77
3.75096e+06	0	433301	145974	337012	1580.95	32.281	141.355	0	820.234	64449.1	54923.9	111615	2445.24	12189.3	1560	17	22.554	223.278	1735.77
1.3809e+06	2.78657e+07	137751	3201.03	107140	398.675	8.14043	35.646	0	206.842	21730.4	18518.8	37633.6	159639	15561	1561	17	16.8626	223.278	1735.77
1.27114e+06	0	190266	56685.9	147985	160866	3284.66	14383.2	0	83460.6	27924.5	23797.4	48360.8	132000	983317	1562	17	25.3324	223.278	1735.77
461606	0	239122	26566	185984	1670.31	34.1056	149.345	0	866.595	10263.7	8746.81	17775.1	0	2660.82	1563	17	16.2826	223.278	1735.77
1.95297e+06	2.79191e+07	382488	237179	297491	13235.3	270.248	1183.39	0	6866.78	30586.4	26065.9	52970.8	8710.12	3580.03	1564	17	20.5591	223.278	1735.77
1.10157e+06	0	436619	310626	339593	4409.49	90.036	394.257	0	2287.74	34502.5	29403.3	59752.8	7591.46	11406.9	1565	17	22.8621	223.278	1735.77
1.83974e+06	5.62488e+06	393660	134141	306180	2591.39	52.9128	231.699	0	1344.47	45559.7	38826.3	78902.1	10653.9	0	1566	17	21.1494	223.278	1735.77
4.38309e+06	0	248934	119736	193615	92778	1894.41	8295.39	0	48135.3	96571.2	82298.6	167246	21987.7	205515	1567	17	23.3288	223.278	1735.77
9.51559e+06	4.30088e+07	126920	34568.6	98715.2	1955.57	39.9302	174.85	0	1014.59	45201.4	38520.9	78281.5	160688	138889	1568	17	18.9344	223.278	1735.77
1.02015e+06	6.27806e+07	231126	40995.8	179765	2801.04	57.1936	250.444	0	1453.24	12055.4	10273.7	20878	229634	49445.5	1569	17	22.8763	223.278	1735.77
1.58321e+06	0	261438	57921	203341	11654.4	237.967	1042.03	0	6046.55	75531.9	64368.7	130809	30957.1	136752	1570	17	20.0898	223.278	1735.77
4.02984e+06	0	23563.5	25368.8	18327.1	1938.39	39.5793	173.313	0	1005.68	94395.6	80444.5	163478	0	22078.9	1571	17	10.6133	223.278	1735.77
585720	4.41517e+07	236996	65784.9	184330	0	0	0	0	0	18787	16010.4	32536	79771.9	3764.55	1572	17	19.1843	223.278	1735.77
4.31781e+06	0	72590.2	104298	56459.1	2801.04	57.1936	250.444	0	1453.24	85846.8	73159.1	148673	32245.4	91945.9	1573	17	14.386	223.278	1735.77
3.71375e+06	3.94919e+06	266401	152288	207200	49339.5	1007.45	4411.5	0	25598.4	80395	68513.1	139231	217595	244888	1574	17	24.489	223.278	1735.77
6.69719e+06	0	368396	56572.5	286530	29319.8	598.673	2621.52	0	15211.8	125801	107208	217867	40777.3	85963.9	1575	17	24.3346	223.278	1735.77
1.07259e+06	97582.1	65315.2	66184	50800.7	3485.61	9.4693	47.8321	0	123.344	0	0	0	0	0	1576	18	22.8527	223.467	1735.77
0	50729.7	42070	12922.5	32721.1	5076.72	13.7919	69.6665	0	179.648	0	0	0	223950	228578	1577	18	21.6525	223.467	1735.77
1.21879e+06	0	112598	391952	87576.4	9385.1	25.4963	128.789	0	332.106	0	0	0	493550	251073	1578	18	25.177	223.467	1735.77
0	8.37298e+06	60727.1	13650.7	47232.2	2372.66	6.44575	32.5593	0	83.9601	0	0	0	15601.3	92659.8	1579	18	13.8873	223.467	1735.77
1.03084e+06	341637	39776	7147.16	30936.9	28836.3	78.339	395.712	0	1020.42	0	0	0	292886	131744	1580	18	20.6258	223.467	1735.77
0	1.82628e+07	111104	29306.7	86414.5	13782.5	37.4427	189.134	0	487.715	0	0	0	908.863	419331	1581	18	20.5098	223.467	1735.77
1.27877e+06	1.02315e+07	42999.8	13803.2	33444.3	8184.75	22.2354	112.317	0	289.63	0	0	0	127105	40849.4	1582	18	15.3514	223.467	1735.77
1.49304e+06	1.65586e+07	58456	1968.01	45465.7	31873.4	86.5899	437.39	0	1127.89	0	0	0	40437.3	290786	1583	18	19.5294	223.467	1735.77
1.14615e+06	0	107461	17183.7	83581.1	7129.51	19.3686	97.8363	0	252.289	0	0	0	22706.2	173313	1584	18	19.198	223.467	1735.77
1.06382e+07	1.0834e+06	2301.66	7692.51	1790.18	4659.57	12.6586	63.9421	0	164.886	0	0	0	0	0	1585	18	18.4595	223.467	1735.77
0	131029	23923.5	765.525	18607.2	13995.2	38.0205	192.052	0	495.242	0	0	0	34957.2	345231	1586	18	20.2483	223.467	1735.77
3.31171e+06	3.59072e+06	19167.8	28541.2	14908.3	1037.11	2.8175	14.232	0	36.6997	0	0	0	6779.31	2301.7	1587	18	9.94014	223.467	1735.77
275346	2.14692e+07	34875.4	8539.33	27125.3	23842	64.7711	327.177	0	843.685	0	0	0	717939	187454	1588	18	21.9242	223.467	1735.77
3.53613e+06	1.36439e+07	120143	29831.8	93444.8	3935.74	10.6922	54.0091	0	139.272	0	0	0	3782.56	89208.3	1589	18	17.7275	223.467	1735.77
1.08945e+06	9.67681e+06	25836.5	0	20095	34768.7	94.4556	477.122	0	1230.34	0	0	0	355551	175117	1590	18	20.1077	223.467	1735.77
1.85084e+07	898910	3818.31	0	2969.8	863.983	2.34717	11.8562	0	30.5734	0	0	0	69298.7	3929.51	1591	18	6.77547	223.467	1735.77
0	197251	15.2428	0	11.8555	0	0	0	0	0	0	0	0	0	16.251	1592	18	2.13151	223.467	1735.77
0	4.41378e+07	20015.2	13705.6	29785.9	5092.11	110.25	5.35194	180.385	33.0693	0	0	0	24775.8	520468	1593	16	24.1859	255.895	1735.77
914641	5.77273e+07	17035.7	0	25352	8440.13	182.738	8.87079	298.987	54.8122	0	0	0	610955	751013	1594	16	27.6597	255.895	1735.77
2.68396e+06	1.64779e+08	17658.6	16755.4	26279	11045.9	239.156	11.6095	391.295	71.7345	0	0	0	0	0	1595	16	46.7312	255.895	1735.77
948397	5.51031e+07	19511.7	8995.44	29036.6	187396	4057.33	196.958	6638.4	1216.99	0	0	0	1589.18	667365	1596	16	27.0237	255.895	1735.77
1.07879e+06	9.78821e+06	96162.1	163124	143105	2553.84	55.2935	2.68415	90.4685	16.5852	0	0	0	5260.27	61530.2	1597	16	22.4364	255.895	1735.77
0	3.94359e+06	4370.53	10577.7	6504.08	1250.97	27.0848	1.3148	44.3149	8.12407	0	0	0	0	70779	1598	16	7.2294	255.895	1735.77
1.2892e+06	2.86513e+07	45631.1	28146.2	67906.6	5372.41	116.319	5.64654	190.315	34.8897	0	0	0	0	638141	1599	16	19.4863	255.895	1735.77
2.64719e+06	8.31726e+06	57984.8	114167	86291.1	106472	2305.25	111.905	3771.73	691.456	0	0	0	43140.2	1.53491e+06	1600	16	28.7093	255.895	1735.77
361221	0	73920.2	60887.7	110005	53184.2	1151.5	55.898	1884.02	345.391	0	0	0	331224	1.09135e+06	1601	16	25.2629	255.895	1735.77
2.72406e+06	988967	35722.1	8070.02	53160.4	788.991	17.0826	0.82925	27.9496	5.12389	0	0	0	26929.9	32745.3	1602	16	13.5139	255.895	1735.77
0	0	13007.8	4402.49	19357.7	327.016	7.08027	0.343702	11.5844	2.12372	0	0	0	550.894	12902.8	1603	16	9.26297	255.895	1735.77
0	0	46025.6	6949.25	68493.7	591.743	12.8119	0.621938	20.9622	3.84292	0	0	0	3679.78	4389.64	1604	16	12.8316	255.895	1735.77
895570	407659	50188.5	37605.5	74688.8	2102.25	45.516	2.20952	74.471	13.6525	0	0	0	46809.8	164919	1605	16	15.3627	255.895	1735.77
0	0	79614.3	0	118479	301052	6518.12	316.413	10664.6	1955.1	0	0	0	60837.1	1.84147e+06	1606	16	34.1992	255.895	1735.77
0	0	17591.1	0	26178.5	145714	3154.88	153.149	5161.85	946.302	0	0	0	0	1.82833e+06	1607	16	24.9115	255.895	1735.77
240667	0	106704	0	158794	129140	2796.03	135.73	4574.73	838.667	0	0	0	0	2.37936e+06	1608	16	29.914	255.895	1735.77
3.64207e+06	1.66018e+08	17928.5	51157.3	26680.6	1609.13	34.8394	1.69123	57.0025	10.45	0	0	0	0	0	1609	16	46.9067	255.895	1735.77
0	6.61866e+07	32306.7	0	48077.7	200923	4350.21	211.175	7117.59	1304.84	0	0	0	5541.04	1.3106e+06	1610	16	29.6171	255.895	1735.77
0	0	2449.99	23821.8	3645.99	835.708	18.094	0.87835	29.6045	5.42728	0	0	0	0	1602.62	1611	16	6.91207	255.895	1735.77
0	0	0	0	0	0	0	0	0	0	0	0	0	0	0	1612	33	2.73692	47.3919	1735.77
0	0	0	0	0	0	0	0	0	0	0	0	0	0	0	1613	33	3.43071	47.3919	1735.77
0	0	52426	248163	40775.7	80576.8	1345.32	920.786	9330.83	7193.22	0	0	0	32693.8	588999	1614	19	25.941	393.502	1735.77
0	0	48578	0	37782.9	26268.5	438.583	300.182	3041.91	2345.03	0	0	0	14664.9	3.35422e+06	1615	19	29.2809	393.502	1735.77
0	8.21963e+06	75007.8	5074.39	58339.4	49643.1	828.848	567.293	5748.69	4431.72	0	0	0	0	94791.1	1616	19	19.1631	393.502	1735.77
0	1.19926e+07	115547	0	89869.6	52469.3	876.036	599.589	6075.97	4684.02	0	0	0	25331.2	113381	1617	19	21.4498	393.502	1735.77
237737	9.53296e+06	136503	6672.18	106169	40515.9	676.459	462.992	4691.76	3616.92	0	0	0	0	0	1618	19	19.1241	393.502	1735.77
389959	9.2449e+06	185207	5515.99	144050	15670.1	261.631	179.069	1814.61	1398.9	0	0	0	0	15632.1	1619	19	18.8329	393.502	1735.77
0	0	52949.9	0	41183.2	87119.8	1454.57	995.555	10088.5	7777.32	0	0	0	25522.4	1.22789e+06	1620	19	27.6587	393.502	1735.77
0	1.33999e+07	251905	216826	195926	20780.6	346.956	237.469	2406.4	1855.12	0	0	0	0	25937	1621	19	22.6735	393.502	1735.77
0	0	40015	0	31122.8	149278	2492.36	1705.86	17286.4	13326.3	0	0	0	65578	1.08564e+06	1622	19	29.2118	393.502	1735.77
0	0	3414.37	0	2655.62	94775.8	1582.39	1083.04	10975.1	8460.79	0	0	0	3.92176e+06	1.30418e+07	1623	19	69.2536	393.502	1735.77
0	3.33511e+06	24045.1	0	18701.8	9940.23	165.964	113.591	1151.08	887.38	0	0	0	0	0	1624	19	11.3115	393.502	1735.77
0	9.33718e+06	132149	4857.6	102782	77247.3	1289.73	882.738	8945.27	6895.99	0	0	0	0	1.39984e+06	1625	19	24.5224	393.502	1735.77
517376	7.02212e+06	133883	0	104131	19599.8	327.241	223.975	2269.66	1749.7	0	0	0	0	19544.8	1626	19	16.4342	223.278	1735.77
274059	1.14322e+07	138165	14436.3	107461	59902.7	1000.14	684.534	6936.76	5347.61	0	0	0	0	59960.8	1627	19	20.9426	393.502	1735.77
0	0	3233.72	9867.76	2515.11	98879.6	1650.91	1129.94	11450.3	8827.14	0	0	0	538502	4.96225e+06	1628	19	42.0874	393.502	1735.77
0	7.37226e+06	90508	98870.3	70395.1	24187.6	403.839	276.402	2800.93	2159.26	0	0	0	1441.91	217598	1629	19	21.261	393.502	1735.77
273503	1.85134e+07	237741	25821.6	184910	13715	228.988	156.727	1588.2	1224.36	0	0	0	4291.69	69921.9	1630	19	26.6508	393.502	1735.77
441144	1.82195e+07	285615	0	222145	8836.83	147.541	100.982	1023.31	788.879	0	0	0	0	36723.2	1631	19	26.4384	393.502	1735.77
0	0	3324.04	0	2585.37	69329.9	1157.54	792.263	8028.44	6189.2	0	0	0	304133	7.56205e+06	1632	19	45.497	393.502	1735.77
0	0	8635.29	0	6716.34	39509.3	659.653	451.489	4575.19	3527.06	0	0	0	1.02165e+06	7.56583e+06	1633	19	48.4501	393.502	1735.77
226953	8.44947e+06	108537	57600.7	84417.9	8507.75	142.047	97.2218	985.201	759.501	0	0	0	4037.77	44868	1634	19	18.0045	393.502	1735.77
0	1.92804e+07	240560	43525.7	187102	43632.5	728.495	498.607	5052.66	3895.14	0	0	0	0	295088	1635	19	27.1972	393.502	1735.77
0	1.8528e+07	217906	0	169482	45181.1	754.351	516.304	5231.99	4033.39	0	0	0	148.794	145256	1636	19	26.6613	393.502	1735.77
0	0	939.404	4785.34	730.647	26984.8	450.542	308.367	3124.85	2408.97	0	0	0	1.23564e+06	1.25259e+07	1637	19	51.5826	393.502	1735.77
0	2.30793e+06	187104	10445.8	145525	123077	2054.91	1406.45	14252.4	10987.3	0	0	0	83391.8	2.43931e+06	1638	19	32.6721	393.502	1735.77
0	0	22599.9	0	17577.7	149742	2500.12	1711.17	17340.2	13367.7	0	0	0	430306	4.50565e+06	1639	19	40.9822	393.502	1735.77
0	548976	1156.19	0	899.258	48.3945	0.808002	0.553025	5.6041	4.32026	0	0	0	0	3273.36	1640	19	4.58927	393.502	1735.77
0	6.78877e+06	102883	33730.2	80019.9	5894.45	98.4146	67.3584	682.58	526.207	0	0	0	1350.89	3142.54	1641	19	16.1385	393.502	1735.77
0	0	43555.8	41205.3	33876.8	46294.2	772.935	529.023	5360.89	4132.76	0	0	0	2722.11	871308	1642	19	23.0749	393.502	1735.77
0	2.14983e+07	15415.9	11356.4	15232.3	14765.5	0	0	0	1918.08	0	0	0	0	6525.74	1643	3	13.3868	60.9839	1735.77
2.84804e+06	230772	201872	109806	199469	32522.4	0	0	0	4224.74	0	0	0	0	18459.3	1644	3	21.9374	60.9839	1735.77
0	0	3566.94	0	5424.29	2682.98	1983.51	0	167.439	407.679	0	0	0	0	0	1645	30	57.105	618.763	1735.77
0	0	284.633	0	432.844	398.556	294.65	0	24.873	60.5605	0	0	0	109769	1.9767e+06	1646	30	37.3555	618.763	1735.77
0	0	413.999	0	629.572	48.8958	36.1484	0	3.05147	7.42971	0	0	0	0	0	1647	30	26.3234	618.763	1735.77
0	0	569.546	0	866.114	8.33273	6.16034	0	0.520026	1.26616	0	0	0	0	0	1648	30	22.691	618.763	1735.77
0	0	2895.19	0	4402.75	2252.19	1665.04	0	140.554	342.221	0	0	0	523540	3.71481e+06	1649	30	52.1748	618.763	1735.77
0	0	1506.61	2097.6	2291.11	63.0457	46.6094	0	3.93454	9.57979	0	0	0	253668	3.38264e+06	1650	30	37.5834	618.763	1735.77
0	0	1335.52	0	2030.94	701.364	518.515	0	43.7705	106.572	0	0	0	1.05e+06	4.81904e+06	1651	30	53.0261	618.763	1735.77
0	0	324.115	0	492.885	13.9927	10.3447	0	0.873252	2.12619	0	0	0	0	0	1652	30	29.8796	618.763	1735.77
0	0	54.4625	0	82.8216	0	0	0	0	0	0	0	0	0	0	1653	30	62.8479	618.763	1735.77
0	0	604.548	0	919.342	12.106	8.94993	0	0.75551	1.83951	0	0	0	0	0	1654	30	50.7719	618.763	1735.77
0	0	0	0	0	0	0	0	0	0	0	0	0	0	0	1655	30	121.131	618.763	1735.77
303121	2.34255e+08	38359.2	0	193137	14342.2	125.159	30.1309	0	952.602	0	0	0	0	0	1656	29	87.8488	720.475	1735.77
353416	2.76211e+07	34320.9	0	172805	1702.86	14.8603	3.57749	0	113.104	0	0	0	0	0	1657	29	17.6881	720.475	1735.77
0	6.91817e+08	50840.8	0	255982	35578.2	310.479	74.7451	0	2363.09	0	0	0	0	0	1658	29	90.3207	720.475	1735.77
0	2.47127e+08	1127.28	1908.4	5675.82	6464.63	56.4147	13.5813	0	429.379	0	0	0	0	0	1659	29	52.9079	720.475	1735.77
2.59579e+06	3.38474e+08	46766.3	0	235467	12201.5	106.478	25.6337	0	810.419	0	0	0	0	0	1660	29	68.1015	720.475	1735.77
0	289880	12762.3	29211.6	64257.6	1518.08	13.2478	3.18928	0	100.83	0	0	0	0	0	1661	29	33.9566	720.475	1735.77
656465	1.04879e+08	3286.77	0	16548.8	22148.6	193.284	46.5313	0	1471.1	0	0	0	0	0	1662	29	65.7547	720.475	1735.77
279549	2.08575e+06	283029	236408	1.42504e+06	131928	1151.29	277.163	0	8762.61	0	0	0	0	0	1663	29	57.5864	720.475	1735.77
5.14933e+06	2.00999e+08	54901.7	116777	276428	32957.1	287.606	69.2385	0	2189	0	0	0	0	0	1664	29	50.258	720.475	1735.77
1.14058e+06	5077.61	189234	53734.5	952785	285405	2490.63	599.597	0	18956.5	0	0	0	0	0	1665	29	49.0109	720.475	1735.77
919282	4.24282e+07	6016.69	20589.1	30293.8	22060.5	192.515	46.3461	0	1465.25	0	0	0	0	0	1666	29	107.982	720.475	1735.77
2.41247e+07	4.03046e+06	2634.85	0	13266.4	1867.75	16.2992	3.92389	0	124.055	0	0	0	0	0	1667	29	9.38733	720.475	1735.77
655196	1.90966e+06	113158	22688.3	569747	35717.5	311.695	75.0377	0	2372.35	0	0	0	0	0	1668	29	41.4176	720.475	1735.77
637303	1.01613e+08	115037	69969	579207	27916.8	243.62	58.6493	0	1854.22	0	0	0	0	0	1669	29	59.8118	720.475	1735.77
6.79785e+06	1.42029e+07	13.5817	0	68.3834	1017.74	8.88147	2.13813	0	67.5979	0	0	0	0	0	1670	29	12.1163	720.475	1735.77
5.20817e+06	1.56109e+07	24012.4	176146	120902	443.484	3.87014	0.9317	0	29.4561	0	0	0	0	0	1671	29	12.7027	720.475	1735.77
8.61796e+06	1.18667e+08	31283.2	4662.57	157510	10746	93.7765	22.5758	0	713.743	0	0	0	0	0	1672	29	35.0224	720.475	1735.77
1.25504e+06	1.31638e+08	5627.35	0	28333.5	89421.7	780.354	187.863	0	5939.36	0	0	0	0	0	1673	29	101.266	720.475	1735.77
454498	0	64368.2	273322	324092	14450.2	126.102	30.3579	0	959.777	0	0	0	0	0	1674	29	35.7216	720.475	1735.77
255291	0	17846.3	36493.9	89855.7	117825	1028.22	247.534	0	7825.87	0	0	0	0	0	1675	29	57.3218	720.475	1735.77
0	0	18782.8	0	65739.8	11428.6	889.686	330.428	4975.3	2627.3	0	0	0	9945.24	997280	1676	28	22.4915	349.302	1735.77
0	4407.3	3989.35	10918.8	13962.7	5698.85	443.639	164.767	2480.92	1310.09	0	0	0	1400.66	350826	1677	28	13.9136	349.302	1735.77
0	9450.68	46085.2	1497.09	161298	68703.3	5348.35	1986.37	29909	15794	0	0	0	3242.95	1.53987e+06	1678	28	33.5771	349.302	1735.77
0	17858	18060.2	10453.6	63210.8	16377.4	1274.94	473.509	7129.69	3764.97	0	0	0	30011.2	1.28874e+06	1679	28	23.3093	349.302	1735.77
0	8743.59	23144.3	4469.63	81004.9	15225.3	1185.25	440.198	6628.12	3500.1	0	0	0	0	548722	1680	28	19.9532	349.302	1735.77
1.85831e+06	6897.64	17562.6	8063.07	61469.3	17622.4	1371.85	509.503	7671.65	4051.16	0	0	0	0	161869	1681	28	17.4062	349.302	1735.77
290940	11732.5	8376.76	249821	29318.7	19331.2	1504.88	558.911	8415.59	4444.01	0	0	0	232899	1.08462e+06	1682	28	22.7011	349.302	1735.77
0	18820.2	20972.2	58715.2	73402.7	60437.2	4704.86	1747.38	26310.5	13893.8	0	0	0	0	2.06605e+06	1683	28	30.9442	349.302	1735.77
0	0	124003	30075.9	434010	163171	12702.4	4717.66	71034.3	37511	0	0	0	0	1.33379e+06	1684	28	41.0095	349.302	1735.77
0	0	16680	7072.22	58379.9	16230.5	1263.5	469.262	7065.73	3731.19	0	0	0	0	1.05431e+06	1685	28	21.7952	349.302	1735.77
0	0	117803	74220.5	412309	312153	24300.2	9025.07	135892	71760.1	0	0	0	0	2.81961e+06	1686	28	46.9266	349.302	1735.77
0	0	76381.7	10879.8	267336	40982.2	3190.35	1184.89	17841	9421.3	0	0	0	53486.9	2.87586e+06	1687	28	32.539	349.302	1735.77
0	0	20102.5	4313.86	70358.7	45428.4	3536.47	1313.44	19776.6	10443.4	0	0	0	19679.5	650392	1688	28	26.8247	349.302	1735.77
0	0	25632.2	3612.91	89712.7	40286.3	3136.17	1164.77	17538.1	9261.32	0	0	0	22590.2	933361	1689	28	28.4205	349.302	1735.77
0	0	24576.5	36020.9	86017.6	59524.8	4633.83	1721	25913.3	13684	0	0	0	19197.2	2.33812e+06	1690	28	37.3619	349.302	1735.77
0	0	1362.95	0	4770.34	56710.1	4414.72	1639.62	24688	13036.9	0	0	0	1.88865e+06	2.22166e+06	1691	28	37.3556	349.302	1735.77
0	0	32429.7	5867.2	113504	41956.5	3266.2	1213.06	18265.2	9645.28	0	0	0	156168	890597	1692	28	19.0403	349.302	1735.77
0	0	17515	0	61302.7	33651.8	2619.7	972.952	14649.9	7736.13	0	0	0	61130.7	2.77736e+06	1693	28	24.8357	349.302	1735.77
0	0	37725.7	0	132040	44268.6	3446.18	1279.91	19271.7	10176.8	0	0	0	52301.8	2.18525e+06	1694	28	26.2253	349.302	1735.77
1.35332e+06	0	21655.6	11518	28874.1	6007.36	109.861	35.7812	13746	2188.05	0	0	0	23782.7	4191.71	1695	20	13.101	181.427	1735.77
3.26515e+06	0	33529.1	29707.2	44705.4	14462.9	264.494	86.1445	33093.9	5267.8	0	0	0	77883	12847.8	1696	20	20.4616	181.427	1735.77
607215	0	24097	0	32129.4	103173	1886.79	614.519	236078	37578.3	0	0	0	7244.74	441776	1697	20	37.5108	181.427	1735.77
397238	0	21182.8	11343	28243.7	23572.8	431.092	140.405	53939	8585.86	0	0	0	138377	16357.3	1698	20	17.7462	181.427	1735.77
0	0	14286.1	10850.3	19048.1	37581	687.27	223.841	85992.4	13688	0	0	0	5019.19	63057.5	1699	20	21.1083	181.427	1735.77
581794	0	20583.7	11023.6	27445	35625.9	651.515	212.196	81518.7	12975.9	0	0	0	3984.73	66725.7	1700	20	25.3305	181.427	1735.77
0	0	16184.4	24977.6	21579.2	62922.8	1150.71	374.782	143979	22918.2	0	0	0	8445.18	75543.2	1701	20	24.8892	181.427	1735.77
560210	0	14491.8	19407.2	19322.4	6316.27	115.51	37.6211	14452.8	2300.56	0	0	0	3446.54	1614.68	1702	20	14.4164	181.427	1735.77
2.29917e+06	0	20903.1	14186.8	27870.8	33503.8	612.708	199.556	76663	12203	0	0	0	8677.03	127930	1703	20	24.1417	181.427	1735.77
438347	0	21823.4	20655.9	29097.9	34557.2	631.971	205.83	79073.3	12586.7	0	0	0	81919.6	24442.5	1704	20	21.8068	181.427	1735.77
647580	0	22200.5	25731.9	29600.7	20136.5	368.249	119.937	46076	7334.25	0	0	0	91741.4	223073	1705	20	20.1616	181.427	1735.77
647111	0	31289.7	25587.5	41719.6	29881.4	546.462	177.98	68374.2	10883.6	0	0	0	15151.1	90941.4	1706	20	21.1726	181.427	1735.77
1.82118e+06	0	14726.4	50478.6	19635.2	9537.71	174.423	56.8087	21824.1	3473.9	0	0	0	2193.19	14165.2	1707	20	17.3635	181.427	1735.77
0	0	15821.7	1799.07	21095.6	15437.6	282.319	91.9499	35324.2	5622.81	0	0	0	85071.7	25412.2	1708	20	16.8557	181.427	1735.77
0	0	3847.15	0	5129.54	2265.95	41.439	13.4965	5184.92	825.321	0	0	0	48940.6	243411	1709	20	11.4687	181.427	1735.77
1.18289e+07	0	485.405	0	647.207	124.714	2.28072	0.742822	285.368	45.4241	0	0	0	0	0	1710	20	4.66888	181.427	1735.77
1.27097e+07	0	34.2851	0	45.7135	0	0	0	0	0	0	0	0	0	0	1711	20	3.25513	181.427	1735.77
1.21681e+06	2.8647e+07	323617	32881.3	254252	134209	2028.56	2237.16	1092.2	8422.87	0	0	0	31341.2	1.89122e+06	1712	1	33.1517	161.996	1735.77
705776	1.20642e+07	133185	5094.85	104638	30715.3	464.259	512.001	249.963	1927.68	0	0	0	34354.5	88097.1	1713	1	21.5138	161.996	1735.77
1.12229e+06	7.57871e+06	97442.2	31954.7	76556.1	26417.4	399.297	440.358	214.986	1657.94	0	0	0	29866.2	2459.23	1714	1	17.0516	161.996	1735.77
762772	1.19003e+07	207121	32881.3	162726	21391.7	323.334	356.584	174.087	1342.53	0	0	0	4021.24	10601.2	1715	1	21.3671	161.996	1735.77
375648	0	71211.5	38978.8	55947.8	48073.4	726.626	801.348	391.224	3017.06	0	0	0	55988.4	3.77695e+06	1716	1	27.5882	161.996	1735.77
0	3.8337e+06	101506	22152.3	79748.7	195027	2947.83	3250.96	1587.14	12239.8	0	0	0	37603.8	1.09035e+06	1717	1	30.3114	161.996	1735.77
1.37111e+06	1.85911e+07	184582	45077.7	145018	99105.1	1497.97	1652.01	806.522	6219.78	0	0	0	559179	507534	1718	1	29.6391	161.996	1735.77
407564	1.25722e+07	203378	36045.5	159785	30056.3	454.299	501.016	244.6	1886.32	0	0	0	37992.9	19183	1719	1	21.962	161.996	1735.77
0	9.66649e+06	169701	23619.6	133327	293340	4433.81	4889.75	2387.21	18409.8	0	0	0	342566	1.11643e+06	1720	1	35.8359	161.996	1735.77
0	190527	120.193	0	94.4304	10.8624	0.164185	0.181068	0.088399	0.681719	0	0	0	0	0	1721	1	2.70362	161.996	1735.77
0	867128	3651.58	52796	2868.89	1140.55	17.2394	19.0122	9.28188	71.5805	0	0	0	0.151582	0	1722	1	5.76777	161.996	1735.77
0	0	0	0	0	2.04388	1.51103	0	0.127554	0.310567	0	0	0	0	0	1723	30	116.279	618.763	1735.77
0	0	0	0	0	12328.5	356.045	20.7693	0	350.111	0	0	0	688348	7.87284e+06	1724	27	46.5095	471.022	1735.77
660998	56088.6	21850.2	33919.9	32516.7	1667.93	1.64311	0	0	11.9661	0	0	0	0	0	1725	23	42.3519	367.977	1735.77
3.56821e+06	0	22274.5	10821.5	29699.4	0	0	0	0	0	0	0	0	55278.7	0	1726	20	12.6939	181.427	1735.77
0	0	0	0	0	10838.1	313.002	18.2584	0	307.785	0	0	0	6.74727e+06	7.71764e+06	1727	27	52.6131	471.022	1735.77
550071	0	115887	9923.31	172459	32893.7	712.185	34.5721	1165.24	213.619	0	0	0	28602.4	3.27041e+06	1728	16	26.6793	255.895	1735.77
4.43463e+06	0	7688.05	7820.17	28599.5	9473.12	4.18743	419.22	3272.15	3772.61	109292	93139.4	189276	156517	24555.7	1729	22	16.1886	238.367	1735.77
706486	5.36274e+07	98332.7	3303.63	146335	6477.67	148.406	100.174	0	289.391	0	0	0	1.28033e+06	523680	1730	26	28.2143	128.518	1735.77
381050	6.45788e+06	451797	517452	556058	308842	4415.98	5575.29	0	120639	5221.45	4449.75	9042.71	0	0	1731	31	95.8105	599.464	1735.77
2.06228e+06	2.13863e+06	1.03085e+06	340887	1.26874e+06	83446.5	1193.16	1506.39	0	32595.5	17942.3	15290.6	31073.2	13114.4	600685	1732	31	59.3767	599.464	1735.77
802648	3.90015e+07	599819	1.35164e+06	738239	16720.6	239.079	301.843	0	6531.31	10263.7	8746.81	17775.1	109317	4.6347e+06	1733	31	59.4435	599.464	1735.77
0	0	12578.1	0	44023.4	41856	3258.37	1210.15	18221.4	9622.17	0	0	0	32211.3	476729	1734	28	26.1475	349.302	1735.77
0	0	2120.96	0	3225.36	3065.03	2265.96	0	191.281	465.731	0	0	0	60449.2	5.83731e+06	1735	30	60.706	618.763	1735.77
0	0	72526.4	26272.3	72526.4	67154.1	1255.11	1039.66	19260.4	13077.6	0	0	0	94421.6	196441	1736	12	25.7919	259.643	1735.77
376711	6239.61	31261.4	0	109415	35182.9	2738.89	1017.22	15316.4	8088.1	0	0	0	276325	6.1582e+06	1737	28	43.3343	349.302	1735.77
409433	0	138063	179637	253685	33061.5	1228.32	1050.78	3242.11	5031.38	0	0	0	70131.1	19066.1	1738	11	23.3228	243.3	1735.77
2.58367e+06	0	40156.7	8124.88	59759.8	1054.18	24.1516	16.3023	0	47.0957	0	0	0	0	0	1739	26	16.4841	128.518	1735.77
0	1.43895e+07	36038.5	6275.23	49939.1	573.972	1.40065	8.56413	0	33.0109	0	0	0	4399.95	0	1740	8	10.9521	244.604	1735.77
266803	0	56516.4	12131.7	84105.8	6846	6.74415	0	0	49.115	0	0	0	389246	311465	1741	23	21.8964	367.977	1735.77
0	0	43326.8	57393.3	64477.4	16996.4	490.852	28.633	0	482.671	0	0	0	200366	2.92673e+06	1742	27	44.4766	471.022	1735.77
434556	0	6814.89	0	10141.7	5784.11	5.69805	0	0	41.4967	0	0	0	0	0	1743	23	71.5366	367.977	1735.77
381608	0	99915.4	12928.2	77711.9	28603.1	314.038	2223.66	2271.47	14409.7	0	0	0	83162.8	902692	1744	21	27.5267	107.139	1735.77
1.0408e+06	52386.3	5250.94	541.534	4084.07	3551.11	38.9882	276.07	282.006	1788.98	0	0	0	4449.83	2479.72	1745	21	9.79947	107.139	1735.77
0	0	39175	122744	39175	65747.3	1228.82	1017.88	18856.9	12803.7	0	0	0	94233.4	90229.5	1746	12	23.8904	259.643	1735.77
0	0	15908.1	0	39312.9	68506.3	6291.8	5317.66	37933.8	62291.9	0	0	0	97050.1	915148	1747	24	24.1436	274.408	1735.77
1.25243e+06	0	1363.9	4980.55	2029.71	8795.49	8.66463	0	0	63.1011	0	0	0	0	0	1748	23	91.9923	367.977	1735.77
366287	137090	36492.6	4099.68	127724	28099.9	2187.5	812.433	12232.9	6459.81	0	0	0	416929	4.17559e+06	1749	28	32.123	349.302	1735.77
0	0	15008.5	18051.7	37089.8	84668	7776.13	6572.18	46883	76987.5	0	0	0	14848.4	1.95025e+06	1750	24	24.8777	274.408	1735.77
744692	0	36774.6	11638.2	47281.6	96392.2	213.764	326.297	2834.33	7926.7	0	0	0	31582.2	661526	1751	7	21.938	236.81	1735.77
0	0	44367.7	0	44367.7	22243.5	415.731	344.366	6379.64	4331.72	0	0	0	67317.6	357198	1752	12	18.8162	259.643	1735.77
229551	0	125179	5786.26	160944	145147	321.885	491.335	4267.92	11936	0	0	0	67556.4	659442	1753	7	28.7223	236.81	1735.77
316585	1.28761e+07	237669	29017.1	184854	8614.22	143.824	98.4384	997.53	769.005	0	0	0	35196.3	0	1754	19	22.2259	393.502	1735.77
593323	0	56165	83534	83582.9	4971.6	4.89763	0	0	35.6675	0	0	0	0	0	1755	23	34.1248	367.977	1735.77
2.57496e+06	0	31443.7	195451	46793.5	9082.42	8.94729	0	0	65.1596	0	0	0	0	0	1756	23	43.6756	367.977	1735.77
509212	42075.3	17499.6	36229.7	26042.3	5191.48	5.11424	0	0	37.245	0	0	0	0	0	1757	23	40.0961	367.977	1735.77
568401	0	44956.1	22961.5	66902.2	454.498	10.4127	7.02858	0	20.3048	0	0	0	0	0	1758	26	14.0978	128.518	1735.77
3.0412e+06	298792	28664	10104.3	22294.2	1685.1	4.57787	23.1241	0	59.6297	0	0	0	20863.1	477742	1759	18	20.4457	223.467	1735.77
559084	0	46307.5	1781.71	36016.9	15843.5	43.0419	217.417	0	560.648	0	0	0	608144	1.31484e+06	1760	18	29.4767	223.467	1735.77
2.70421e+06	1.59907e+07	111074	38543.8	86390.8	57303.2	155.675	786.356	0	2027.76	0	0	0	1805.51	172878	1761	18	24.7232	223.467	1735.77
0	6008.29	15810.7	10038.1	23529	4874.1	105.53	5.1228	172.662	31.6535	0	0	0	48010	264678	1762	16	11.3881	255.895	1735.77
1.95167e+06	0	355812	30140	276742	460.021	1.24973	6.31275	0	16.2786	0	0	0	62182.9	2719.62	1763	18	20.8569	223.467	1735.77
2.82395e+06	2.23299e+06	39120.5	17640.9	30427.1	1241.56	3.37293	17.0376	0	43.9346	0	0	0	79428.2	71541.6	1764	18	13.664	223.467	1735.77
1.37614e+06	3.6186e+07	74316	7861.87	57801.4	30448.8	82.7198	417.841	0	1077.48	0	0	0	451863	397730	1765	18	31.6633	223.467	1735.77
711233	0	34102.6	24905.5	41972.4	515.065	7.36465	9.29805	0	201.192	5707.76	4864.19	9884.92	0	0	1766	31	28.7594	599.464	1735.77
1.68818e+06	0	68761.6	479.567	84629.7	515.065	7.36465	9.29805	0	201.192	8753.61	7459.88	15159.8	0	0	1767	31	35.2535	599.464	1735.77
1.57237e+06	0	386565	48297.7	475772	17664.5	252.576	318.883	0	6900.03	18531	15792.3	32092.8	127670	995939	1768	31	37.0323	599.464	1735.77
2.20197e+06	0	46504.9	33676.2	57236.8	487.007	6.96346	8.79154	0	190.232	17814.4	15181.5	30851.6	0	0	1769	31	16.7181	599.464	1735.77
443510	332385	79521.4	46622.6	110194	223141	544.527	3329.45	0	12833.5	0	0	0	33381.5	637756	1770	8	29.8194	244.604	1735.77
0	2.82126e+07	84944.4	2556.57	117709	1524.21	3.71951	22.7425	0	87.6624	0	0	0	2981.81	0	1771	8	15.3354	244.604	1735.77
1.02899e+06	3.89031e+07	145666	82375.9	201851	663.256	1.61853	9.89633	0	38.146	0	0	0	4291.65	0	1772	8	18.008	244.604	1735.77
0	0	431.36	0	655.973	629.671	465.512	0	39.2963	95.6785	0	0	0	262632	4.14102e+06	1773	30	45.4099	618.763	1735.77
0	0	13896.3	0	20680.1	2113.69	61.0429	3.56084	0	60.0255	0	0	0	6.93474e+06	9.87212e+06	1774	27	69.6106	471.022	1735.77
485588	3.53583e+07	111165	0	165432	5776.06	5.69013	0	0	41.439	0	0	0	1001.8	650874	1775	23	21.6473	367.977	1735.77
345202	0	63310.5	7295.98	94216.5	133391	2888.07	140.198	4725.32	866.275	0	0	0	73275.4	1.58154e+06	1776	16	27.6829	255.895	1735.77
295280	7.96062e+06	133287	8631.27	103668	4926.56	82.2546	56.2979	570.498	439.802	0	0	0	30828.8	0	1777	19	17.4759	393.502	1735.77
0	0	61967.1	0	113862	218519	8118.57	6945.12	21428.7	33254.8	0	0	0	12426.2	993073	1778	11	35.5566	243.3	1735.77
0	0	16052.4	0	29495.5	158785	5899.27	5046.59	15570.9	24164.2	0	0	0	5614.79	760690	1779	11	27.5	243.3	1735.77
0	0	48663.7	3820.54	89417.4	42562.3	1581.3	1352.74	4173.8	6477.24	0	0	0	79779.1	143322	1780	11	18.8084	243.3	1735.77
1.4093e+06	0	52043.7	214910	128978	129386	2991.07	2586.05	64940.2	39020.1	0	0	0	6599.9	235836	1781	14	30.2339	230.59	1735.77
844455	0	31969.2	69460.7	79228.1	61747.4	1427.44	1234.15	30991.6	18621.7	0	0	0	18345.4	129321	1782	14	26.4167	230.59	1735.77
0	0	37401.9	36578.3	92691.7	104141	2407.46	2081.47	52269.3	31406.7	0	0	0	5199.69	406744	1783	14	29.3144	230.59	1735.77
541953	0	14696.2	2223.15	25081.5	28594.3	3872.61	2078.61	79996.1	19064.8	0	0	0	178765	808275	1784	6	18.2852	197.216	1735.77
0	0	22602.2	29456.8	56014.1	54450.3	1258.75	1088.3	27329.1	16421	0	0	0	2732.17	74294.8	1785	14	20.4954	230.59	1735.77
0	0	18988.9	9129.07	47059.5	42061.9	972.359	840.692	21111.2	12684.9	0	0	0	2057.58	571407	1786	14	22.1431	230.59	1735.77
0	0	23825.3	12306.5	59045.3	40847.1	944.276	816.411	20501.5	12318.6	0	0	0	95827.4	149570	1787	14	20.0892	230.59	1735.77
0	0	19972.5	55558.8	49497.1	31423	726.418	628.053	15771.5	9476.51	0	0	0	106978	162880	1788	14	18.4835	230.59	1735.77
277900	0	7866.65	592.444	13425.7	22078.8	2990.19	1604.97	61768	14720.7	0	0	0	135218	588665	1789	6	13.4264	197.216	1735.77
0	0	12705.8	3684.45	21684.6	30833.1	4175.81	2241.35	86259.3	20557.5	0	0	0	58502.2	531391	1790	6	18.233	197.216	1735.77
476377	0	88373.4	13231.3	119152	43168.1	2292.37	2476.41	17233.3	16853.7	0	0	0	52254	245671	1791	5	18.818	211.25	1735.77
2.69348e+06	0	40656.8	89090.8	54209	14764.2	270.003	87.9387	33783.2	5377.52	0	0	0	1560.88	17347.5	1792	20	21.3654	181.427	1735.77
0	0	64.9613	0	86.6151	205.298	3.75442	1.2228	469.76	74.7751	0	0	0	0	252.962	1793	20	5.0764	181.427	1735.77
1.3196e+07	0	50756.7	64098.6	80364.8	975.622	51.7616	39.9131	88.7968	530.113	338831	288754	586801	45848.5	0	1794	13	17.1658	180.476	1735.77
2.8614e+06	0	123422	29477.5	195418	243.581	12.9232	9.96501	22.1697	132.352	97057.5	82713	168088	34692.1	56149.6	1795	13	18.5975	180.476	1735.77
778044	0	84470.9	33023.9	113890	2038.01	108.225	116.913	813.599	795.676	0	0	0	53471.9	48979.5	1796	5	15.2932	211.25	1735.77
1.09758e+06	4.16265e+07	162767	102862	219455	8422.19	447.247	483.152	3362.25	3288.18	0	0	0	31091.3	472787	1797	5	21.8455	211.25	1735.77
633706	0	315679	1.9079e+06	425623	2067.37	109.784	118.598	825.322	807.141	0	0	0	19266.5	28715.2	1798	5	26.036	211.25	1735.77
221964	0	92552	91039.8	170060	64974.4	2413.97	2065.06	6371.59	9887.97	0	0	0	43129.1	17205	1799	11	23.8571	243.3	1735.77
2.37967e+06	86412.6	301527	47912.6	406541	980.827	52.0852	56.2666	391.559	382.933	0	0	0	15844.7	0	1800	5	26.7257	211.25	1735.77
865179	189560	315753	4.49917e+06	425723	681.293	36.179	39.0834	271.981	265.99	0	0	0	17753.4	0	1801	5	25.1006	211.25	1735.77
879187	107818	132955	11492.5	179260	8651.25	459.41	496.292	3453.69	3377.61	0	0	0	474.752	0	1802	5	19.488	211.25	1735.77
2.80312e+06	1.99085e+06	4854.56	0	8090.93	0	0	0	0	0	0	0	0	0	0	1803	10	4.07178	229.681	1735.77
1.90701e+06	2.81614e+07	318263	93913.6	247538	5021.25	102.527	448.956	0	2605.13	31507.9	26851.2	54566.5	4761.57	0	1804	17	19.9581	223.278	1735.77
0	2.84926e+07	213262	143000	165871	254.327	5.19304	22.7397	0	131.951	18275.1	15574.1	31649.5	5306.79	0	1805	17	15.4113	223.278	1735.77
3.21049e+06	5.417e+07	346732	59962.6	269680	0	0	0	0	0	28334	24146.4	49070	20016.7	6070.64	1806	17	21.2497	223.278	1735.77
0	1.91912e+07	83535.5	27927.1	64972.1	0	0	0	0	0	13412	11429.8	23227.4	17410.9	0	1807	17	12.6481	223.278	1735.77
1.05863e+06	0	247516	92766.8	192512	2058.68	42.0355	184.069	0	1068.09	21884	18649.7	37899.6	9754.84	2126.06	1808	17	16.8362	223.278	1735.77
932107	0	68642.5	8390.21	95118.9	548724	1339.04	8187.4	0	31558.8	0	0	0	1196.52	1.27956e+06	1809	8	32.0131	244.604	1735.77
287514	0	43182.5	0	64262.8	17717	17.4534	0	0	127.106	0	0	0	145313	336811	1810	23	19.3167	367.977	1735.77
1.84885e+06	0	104891	31820.6	134860	134566	298.42	455.518	3956.8	11065.9	0	0	0	76867.4	1.49946e+06	1811	7	32.964	236.81	1735.77
0	0	22209.7	55801.1	77733.8	82181	6397.55	2376.04	35776.3	18892.4	0	0	0	14632.8	1.94905e+06	1812	28	43.8097	349.302	1735.77
479537	0	85297.8	133758	210792	285727	26241.9	22179	158215	259808	0	0	0	6025.84	815919	1813	24	34.9139	274.408	1735.77
3.01887e+06	0	95026.6	25143.4	150459	83079.4	4407.78	3398.81	7561.52	45142	55439.5	47245.9	96012.3	50264.3	6851.47	1814	13	18.4159	180.476	1735.77
0	7.67797e+08	16067.1	0	80897.5	20013.6	174.652	42.046	0	1329.3	0	0	0	0	0	1815	29	111.503	720.475	1735.77
0	2.34447e+09	891.865	0	4490.51	101654	887.105	213.562	0	6751.86	0	0	0	0	0	1816	29	209.304	720.475	1735.77
0	0	35453.6	8440.58	52760.8	3381.95	97.67	5.69742	0	96.0422	0	0	0	0	0	1817	27	24.4292	471.022	1735.77
718507	0	89424.7	0	133079	120768	2614.75	126.93	4278.13	784.293	0	0	0	170320	3.65187e+06	1818	16	33.5429	255.895	1735.77
272890	5.68241e+07	25802.8	0	38398.8	17762.7	384.582	18.669	629.234	115.355	0	0	0	129134	1.33401e+06	1819	16	27.4425	255.895	1735.77
0	0	4530.19	0	6889.1	2313.67	1710.48	0	144.391	351.562	0	0	0	383003	1.25266e+07	1820	30	64.896	618.763	1735.77
0	0	0	0	0	67.7624	50.0963	0	4.22889	10.2965	0	0	0	272829	1.04173e+07	1821	30	55.1819	618.763	1735.77
891640	4.16495e+06	19298.9	0	23752.5	519.073	7.42196	9.37041	0	202.758	8574.44	7307.19	14849.5	373131	1.56679e+06	1822	31	29.8881	599.464	1735.77
469121	32518.9	152761	5961.98	155847	376252	4546.1	7498.45	0	54430	0	0	0	25233.3	57336.7	1823	15	35.4006	215.986	1735.77
1.85665e+06	4.64793e+07	133763	183198	123474	315.344	5.1928	6.32326	0	108.021	23496.5	20023.9	40692.2	430180	248573	1824	9	27.8241	386.901	1735.77
5.98551e+06	6537.77	581.675	0	1068.8	0	0	0	0	0	0	0	0	59787	0	1825	11	4.58001	243.3	1735.77
1.3708e+06	0	4156.16	74451.5	7636.76	30608.3	1137.18	972.813	3001.55	4658.05	0	0	0	20193.8	109828	1826	11	13.1272	243.3	1735.77
0	4.66615e+06	31919.1	8199.36	111717	37139.2	2891.18	1073.78	16168	8537.83	0	0	0	49146.8	1.33287e+06	1827	28	25.3941	349.302	1735.77
440195	0	36964.2	4060.74	129375	13400.4	1043.18	387.437	5833.69	3080.59	0	0	0	21899.9	1.08221e+06	1828	28	26.9373	349.302	1735.77
1.29232e+07	0	0	0	0	742.361	15.158	66.3754	0	385.153	61966.3	52808.1	107316	0	0	1829	17	4.46174	223.278	1735.77
429062	1.04466e+08	0	0	0	83.5167	2.41195	0.140697	0	2.37175	0	0	0	0	0	1830	27	99.9817	471.022	1735.77
0	2.20414e+07	2786.36	11335.6	4146.57	66.8133	1.92956	0.112557	0	1.8974	0	0	0	0	0	1831	27	95.3611	471.022	1735.77
692232	4.81123e+07	64762	87695.1	96376.6	2188.27	50.134	33.8405	0	97.7613	0	0	0	0	0	1832	26	37.3465	128.518	1735.77
7.15295e+06	0	67621.9	47173.8	100633	1583.87	36.2872	24.4938	0	70.76	0	0	0	0	0	1833	26	24.3716	128.518	1735.77
2.88383e+06	0	2831.26	0	10532.3	6753.32	2.98518	298.859	2332.69	2689.46	111749	95233.4	193532	9917.6	4858.31	1834	22	11.8117	238.367	1735.77
1.05318e+06	0	43332.8	10122.5	161198	63848.6	28.2232	2825.53	22054.2	25427.3	60379.4	51455.7	104567	116398	90691.6	1835	22	26.292	238.367	1735.77
3.73333e+06	0	89619.1	109355	141897	19845.4	1052.9	811.883	1806.24	10783.2	55516.3	47311.3	96145.3	19352.2	8127.78	1836	13	14.8827	215.986	1735.77
5.38287e+06	0	35813.7	18257.6	48286.7	540.336	28.6937	30.9972	215.709	210.957	0	0	0	29119	1755.86	1837	5	11.9261	211.25	1735.77
0	0	4570.31	2853.4	4662.64	8700.91	105.129	173.403	0	1258.71	0	0	0	9677.24	6514.2	1838	15	12.6159	215.986	1735.77
3.12255e+06	0	93545	11291.8	72757.2	37451.4	764.709	3348.58	0	19430.6	91605.7	78066.9	158646	11293.6	43497.8	1839	17	15.722	223.278	1735.77
1.16046e+06	135068	28675.7	4319.87	38662.7	1121.78	59.5705	64.3528	447.831	437.966	0	0	0	19056.7	38044.2	1840	5	10.0277	211.25	1735.77
1.54341e+07	0	2445.21	10256.3	3296.82	0	0	0	0	0	0	0	0	30269.3	0	1841	5	6.57456	211.25	1735.77
1.35225e+06	0	42297.2	17007.8	57028.3	37629.7	1998.26	2158.68	15022.3	14691.3	0	0	0	60793.8	150278	1842	5	14.2971	211.25	1735.77
475430	0	137759	24207.6	185737	156768	8324.9	8993.23	62583.8	61205.1	0	0	0	50763.9	139975	1843	5	25.903	211.25	1735.77
1.73202e+06	0	135722	7607.32	182990	31973.8	1697.92	1834.22	12764.4	12483.2	0	0	0	71288.1	358149	1844	5	20.8614	211.25	1735.77
0	0	39098.7	47314.8	52715.8	340.646	18.0895	19.5417	135.991	132.995	0	0	0	55712.2	6439.14	1845	5	12.4126	211.25	1735.77
0	0	16301.4	2608.23	21978.8	175051	9295.81	10042.1	69882.8	68343.3	0	0	0	89145.4	1.40144e+06	1846	5	21.2306	211.25	1735.77
0	0	23353	3205.94	31486.3	0	0	0	0	0	0	0	0	18904	0	1847	5	8.61668	211.25	1735.77
960442	90.4186	64538.8	21327.7	87016	82.225	4.36643	4.71696	32.8253	32.1022	0	0	0	17575.7	0	1848	5	12.5238	211.25	1735.77
0	0	160.544	0	216.458	493.35	26.1986	28.3018	196.952	192.613	0	0	0	0	8862.28	1849	5	3.35659	211.25	1735.77
2.44264e+06	1.97989e+07	4359.74	1399.65	38340.2	31206.5	5736.86	2622.12	0	4007.59	0	0	0	1456.71	14116.8	1850	0	20.6044	72.284	1735.77
2.61897e+06	1.07558e+07	1149.9	2504.94	10112.4	396.394	72.8712	33.307	0	50.9056	0	0	0	1838.09	19736.1	1851	0	9.87515	72.284	1735.77
691570	0	45340.7	10945.4	77381.5	79294.4	10739.1	5764.15	221836	52868.4	0	0	0	80963.1	1.06711e+06	1852	6	30.0219	197.216	1735.77
438314	0	66167.8	37378.5	112926	149696	20273.7	10881.8	418792	99807.3	0	0	0	258980	2.18189e+06	1853	6	36.4811	197.216	1735.77
4.5502e+06	0	37652.7	65129.2	64260.7	33141.3	4488.42	2409.14	92716.8	22096.5	0	0	0	251067	817810	1854	6	25.2158	197.216	1735.77
580626	0	22289.4	2537.21	38040.5	105542	14293.8	7672.16	295266	70368.5	0	0	0	94341.7	640355	1855	6	26.5321	197.216	1735.77
528360	0	33547.1	8468.58	57253.7	81209	10998.4	5903.33	227192	54144.8	0	0	0	79108.5	701534	1856	6	27.5475	197.216	1735.77
294175	0	16560.1	1292.87	28262.6	47600.6	6446.68	3460.23	133168	31737	0	0	0	101894	746153	1857	6	20.3264	197.216	1735.77
0	0	15263.8	28402.6	26050.2	40077.6	5427.82	2913.36	112122	26721.1	0	0	0	250344	519834	1858	6	18.5426	197.216	1735.77
0	0	1049.73	0	1791.54	316.514	42.8664	23.0084	885.486	211.031	0	0	0	2220.46	41886.6	1859	6	6.76083	197.216	1735.77
2.9055e+06	0	23513	8082.2	40128.8	30817.6	4173.72	2240.23	86216.1	20547.2	0	0	0	133536	438545	1860	6	22.8642	197.216	1735.77
352699	0	7118.87	4325.43	12149.5	26965.4	3652.01	1960.2	75439.1	17978.8	0	0	0	18611.4	553740	1861	6	16.0257	197.216	1735.77
339673	0	31476.1	0	46841.6	2198.87	2.16616	0	0	15.7753	0	0	0	1.16972e+06	1.11112e+06	1862	23	30.1377	367.977	1735.77
0	0	46150.8	4119.28	68680	19688	19.395	0	0	141.246	0	0	0	240994	1.00907e+06	1863	23	25.2216	367.977	1735.77
333933	0	30783.5	133437	114515	141430	62.5165	6258.77	48851.8	56323.4	17276.9	14723.4	29920.7	115631	119451	1864	22	25.7332	238.367	1735.77
0	0	2370.2	0	8817.15	0	0	0	0	0	23547.7	20067.5	40780.8	7311.01	8116.61	1865	22	6.30743	238.367	1735.77
2.22806e+06	0	35510.5	44181.6	132099	94803.1	41.906	4195.38	32746.3	37754.7	69900.9	59569.9	121057	168506	857879	1866	22	22.7126	238.367	1735.77
1.37352e+06	0	33167.2	148542	123382	318935	140.98	14114	110165	127014	57615.1	49099.9	99780.1	24485.6	433870	1867	22	33.4507	238.367	1735.77
0	0	1812.9	0	6744	3274.03	1.44722	144.887	1130.89	1303.86	23675.7	20176.6	41002.5	137619	67345.8	1868	22	6.83076	238.367	1735.77
391254	0	24608.5	5798.79	91543.5	149897	66.2593	6633.48	51776.5	59695.5	11543.5	9837.44	19991.5	106510	308068	1869	22	25.0045	238.367	1735.77
2.03437e+06	0	63026.3	63045.3	234458	165313	73.0735	7315.68	57101.3	65834.6	36857.3	31410	63830.9	86344.3	813034	1870	22	32.0184	238.367	1735.77
2.38678e+06	0	69539.3	35128.3	258686	314614	139.07	13922.8	108672	125293	41643.6	35488.9	72120	174088	595235	1871	22	35.8457	238.367	1735.77
859552	0	17652.3	7190.6	65666.5	57372.4	25.3605	2538.94	19817.2	22848.2	35244.8	30035.8	61038.3	153917	177041	1872	22	18.5903	238.367	1735.77
0	0	7867.1	6792.57	29265.6	62350.2	27.5608	2759.22	21536.6	24830.5	9495.87	8092.44	16445.3	4646.79	62559.7	1873	22	15.5902	238.367	1735.77
1.21819e+06	0	54443	30448.2	202528	46082.7	20.37	2039.32	15917.6	18352.1	45227	38542.7	78325.8	73566	271790	1874	22	29.6285	238.367	1735.77
0	0	1492.85	910.532	5553.39	502.907	0.222301	22.2554	173.711	200.279	41566.8	35423.5	71987.1	9567.34	0	1875	22	6.21274	238.367	1735.77
2.41988e+06	0	12213.6	1443.84	45434.5	2904.54	1.2839	128.536	1003.27	1156.71	69363.4	59111.9	120126	112834	11375.4	1876	22	12.6565	238.367	1735.77
308019	0	26040.9	10809.7	64353.6	179530	16488.6	13935.7	99410.9	163245	0	0	0	5252.6	1.27043e+06	1877	24	29.8765	274.408	1735.77
0	0	10672.6	31396.7	26374.6	106711	9800.63	8283.22	59088.9	97031	0	0	0	135048	153662	1878	24	20.1399	274.408	1735.77
0	0	10543	0	26054.4	71667.6	6582.14	5563.05	39684.3	65166.4	0	0	0	91323.9	645851	1879	24	23.5394	274.408	1735.77
411738	0	31819.8	63726.7	78634.6	95499.6	8770.94	7412.96	52880.8	86836.6	0	0	0	78237.8	615222	1880	24	28.019	274.408	1735.77
222998	0	44780.9	96457.1	110665	111465	10237.3	8652.25	61721.4	101354	0	0	0	64967	371132	1881	24	28.5457	274.408	1735.77
510827	0	103581	43742.3	255974	171284	15731.2	13295.6	94844.8	155747	0	0	0	100596	676448	1882	24	33.0981	274.408	1735.77
283685	0	37936.9	31628.2	93751.5	34651.4	3182.48	2689.74	19187.4	31508.1	0	0	0	84189.5	198931	1883	24	19.7374	274.408	1735.77
0	0	55147.6	23989.4	136283	104726	9618.32	8129.14	57989.7	95226.1	0	0	0	1867.65	2.01633e+06	1884	24	35.0183	274.408	1735.77
0	0	1183.84	7473.48	2925.57	1078.26	99.0304	83.6977	597.063	980.449	0	0	0	152188	5502.08	1885	24	4.17154	274.408	1735.77
0	0	33665.7	50815.3	83196.4	64377.1	5912.56	4997.14	35647.4	58537.3	0	0	0	121774	532072	1886	24	24.3783	274.408	1735.77
884671	0	47422	21751.7	117192	60235.6	5532.2	4675.66	33354.1	54771.5	0	0	0	136294	117394	1887	24	20.1111	274.408	1735.77
670575	0	101688	34931.4	251296	163259	14994.1	12672.6	90400.7	148449	0	0	0	129138	494136	1888	24	35.987	274.408	1735.77
0	0	903.174	0	2231.97	1445.85	132.791	112.231	800.607	1314.69	0	0	0	102409	24997.1	1889	24	5.09572	471.022	1735.77
313724	0	4127.25	10008.7	10199.5	5195.26	477.146	403.271	2876.76	4723.98	0	0	0	120562	97407.6	1890	24	9.73042	274.408	1735.77
256828	0	52509.9	0	67512.7	143548	318.339	485.923	4220.91	11804.5	0	0	0	7888.25	174161	1891	7	24.4575	236.81	1735.77
226608	0	29586	0	38039.2	101788	225.731	344.563	2993.01	8370.45	0	0	0	2346.6	959615	1892	7	23.0308	236.81	1735.77
787300	44148.7	66373.9	37298.5	85337.9	56137.7	124.494	190.031	1650.68	4616.41	0	0	0	343945	835174	1893	7	23.3777	236.81	1735.77
672644	65229.4	47466.8	67450.8	61028.7	81555.4	180.861	276.073	2398.07	6706.61	0	0	0	646077	315811	1894	7	21.3427	236.81	1735.77
0	12594.1	2716.18	0	3492.23	9170.13	20.3362	31.0417	269.64	754.095	0	0	0	24.0322	171951	1895	7	9.37799	238.367	1735.77
692582	0	65321	9221.62	83984.2	173362	384.458	586.848	5097.59	14256.3	0	0	0	12239.2	1.02425e+06	1896	7	26.981	236.81	1735.77
0	0	28732.2	0	36941.4	110876	245.885	375.327	3260.23	9117.78	0	0	0	14497.2	541221	1897	7	19.5927	236.81	1735.77
438407	0	29336.1	0	22817	58445.3	641.68	4543.64	4641.33	29443.5	0	0	0	18514.8	35261.1	1898	21	23.2754	107.139	1735.77
398911	0	25872.9	367.644	20123.3	103024	1131.12	8009.28	8181.48	51901.5	0	0	0	102456	803785	1899	21	25.9893	107.139	1735.77
2.70554e+06	0	30557.7	398.31	23767.1	84862.9	931.723	6597.39	6739.24	42752.2	0	0	0	51843.1	160400	1900	21	24.7421	107.139	1735.77
1.18804e+06	14050.2	9777.9	7111.92	13549.4	1485.95	3.62613	22.1716	0	85.4616	0	0	0	5009.15	65346.8	1901	8	6.84441	244.604	1735.77
1.70753e+06	0	42825.5	7995.1	59344	66587.1	162.491	993.534	0	3829.63	0	0	0	10542	915389	1902	8	21.4235	244.604	1735.77
279773	2.44204e+07	116497	152581	161431	0	0	0	0	0	0	0	0	1391.27	61060.1	1903	8	15.1704	244.604	1735.77
227731	5.53007e+06	65372.2	10830.6	90587.2	4897.89	11.9522	73.0806	0	281.693	0	0	0	28.1313	362462	1904	8	15.0444	244.604	1735.77
0	1.2907e+07	66358.2	2169.21	91953.5	0	0	0	0	0	0	0	0	4846.7	0	1905	8	10.3725	244.604	1735.77
591780	3.40845e+06	70680.2	1092.35	97942.6	36868.1	89.9685	550.103	0	2120.4	0	0	0	284685	76769.8	1906	8	18.3878	244.604	1735.77
286962	1.7077e+07	80819.6	39471.9	111993	0	0	0	0	0	0	0	0	6616.34	0	1907	8	11.931	244.604	1735.77
654796	3.5875e+07	193109	2742.51	267594	0	0	0	0	0	0	0	0	5623.63	0	1908	8	17.2929	244.604	1735.77
0	2.40528e+07	113752	15533.1	157628	0	0	0	0	0	0	0	0	5072.81	0	1909	8	14.1598	244.604	1735.77
1.70571e+06	1.36826e+07	58946.7	10791.8	81683.3	0	0	0	0	0	0	0	0	5036.08	0	1910	8	10.6709	244.604	1735.77
239234	1.1766e+06	68806.8	15037.3	95346.6	30184.5	73.6587	450.378	0	1736.01	0	0	0	3.76356	138092	1911	8	15.8216	244.604	1735.77
790998	2.92322e+07	153176	193912	212258	121.172	0.295693	1.80798	0	6.96897	0	0	0	7437.27	16362.5	1912	8	16.7479	244.604	1735.77
878618	452.823	52159.7	218595	72278.5	9419.52	22.9862	140.547	0	541.746	0	0	0	3311.7	1.22724e+06	1913	8	21.8147	244.604	1735.77
2.64705e+06	3.89329e+07	139618	38604.3	193471	446.423	1.0894	6.66099	0	25.6752	0	0	0	3813.38	0	1914	8	18.0149	244.604	1735.77
738150	2.00164e+07	78601.1	11907.4	108919	299.741	0.731451	4.47238	0	17.239	0	0	0	3995.25	0	1915	8	12.9171	244.604	1735.77
0	1.75334e+07	121246	232958	168012	0	0	0	0	0	0	0	0	7699.66	0	1916	8	12.0894	244.604	1735.77
673861	1.45786e+07	53195	26177.8	73713.1	0	0	0	0	0	0	0	0	6603.34	0	1917	8	11.0238	244.604	1735.77
533295	1.94152e+07	90942.6	15091.5	126021	0	0	0	0	0	0	0	0	4634.68	0	1918	8	12.7217	244.604	1735.77
865806	1.77015e+07	137564	58785.7	190625	5070.09	12.3724	75.6498	0	291.597	0	0	0	193230	139569	1919	8	19.6722	244.604	1735.77
0	12089.1	2448.58	2200.2	3393.04	140.304	0.342381	2.09345	0	8.06934	0	0	0	8375.71	0	1920	8	4.20853	244.604	1735.77
1.59173e+06	29704.1	13146.8	23326.8	18217.6	0	0	0	0	0	0	0	0	11547.3	72097.1	1921	8	10.2852	244.604	1735.77
0	53207.7	8035.95	2626.3	11135.5	0	0	0	0	0	0	0	0	1695.9	911.574	1922	8	5.42754	244.604	1735.77
0	5168.03	1952.1	1301.4	3253.5	103.012	3.96168	2.26786	0.863409	20.0769	0	0	0	6155.43	37920.4	1923	10	5.65647	229.681	1735.77
364536	0	451011	2.6097e+06	751686	1745.14	67.1155	38.4202	14.6272	340.126	0	0	0	18373.6	0	1924	10	21.9024	229.681	1735.77
630061	3.6562e+06	310538	58203.3	517563	68000	2615.17	1497.06	569.952	13253.1	0	0	0	229385	741089	1925	10	29.7794	229.681	1735.77
528251	2.22308e+06	212239	25206	353732	154778	5952.54	3407.53	1297.3	30166.1	0	0	0	2099.42	1.15493e+06	1926	10	29.949	229.681	1735.77
904375	0	481012	112554	801687	248.44	9.55464	5.46955	2.08234	48.4207	0	0	0	24821	0	1927	10	24.6687	229.681	1735.77
1.2026e+06	1.20766e+07	230425	16764.1	384041	121.19	4.6608	2.66807	1.01578	23.6198	0	0	0	9508	0	1928	10	18.4392	229.681	1735.77
647498	0	335401	3270.62	559002	41101.7	1580.71	904.877	344.5	8010.67	0	0	0	29160.4	75665.8	1929	10	24.1668	229.681	1735.77
0	569649	64008.2	111749	106680	721.083	27.7318	15.875	6.04386	140.538	0	0	0	594.584	0	1930	10	10.8105	229.681	1735.77
397913	4993.87	141861	5479.57	236435	489246	18815.6	10771	4100.69	95353.3	0	0	0	25089	449603	1931	10	30.8948	229.681	1735.77
3.11745e+06	28531.2	119386	56953.3	198977	4477.99	172.217	98.5853	37.5329	872.753	0	0	0	21730.3	180831	1932	10	17.7363	229.681	1735.77
0	12249.6	24170	6558.36	40283.4	684.726	26.3335	15.0746	5.73913	133.452	0	0	0	7319.96	2559.03	1933	10	8.70852	229.681	1735.77
0	9906.68	5727.86	821.936	9546.44	0	0	0	0	0	0	0	0	7540.22	10736.5	1934	10	5.93972	229.681	1735.77
882946	0.32208	277711	162812	462852	5296.02	203.677	116.595	44.3894	1032.19	0	0	0	13099.6	0	1935	10	20.3758	229.681	1735.77
474464	0	268799	296188	447998	2042.06	78.5345	44.957	17.1158	397.994	0	0	0	11777.8	1944.72	1936	10	19.5377	229.681	1735.77
2.46105e+06	75587.1	198960	12740	331600	9931.56	381.952	218.648	83.2428	1935.65	0	0	0	5831.55	184796	1937	10	21.6325	229.681	1735.77
0	2802.29	9503.63	6215.89	15839.4	1181.61	45.4428	26.0137	9.90381	230.293	0	0	0	15351.3	17947.9	1938	10	5.79183	229.681	1735.77
656343	0	197701	378998	329502	0	0	0	0	0	0	0	0	16624.8	0	1939	10	15.756	229.681	1735.77
622752	3.86609e+07	216965	134763	361609	751.381	28.897	16.542	6.29781	146.443	0	0	0	7714.36	2825.91	1940	10	17.9498	229.681	1735.77
1.51846e+06	0	31233.6	1352.77	52055.9	757.44	29.13	16.6754	6.3486	147.624	0	0	0	10253.8	0	1941	10	10.5549	229.681	1735.77
2.18893e+06	1048.97	83657.6	12294.8	139429	1551.24	59.6582	34.1513	13.0019	302.334	0	0	0	12734.4	2611.41	1942	10	12.768	229.681	1735.77
0	0	1839.84	0	1698.32	18064	297.462	362.218	0	6187.79	742.265	632.563	1285.48	0	0	1943	9	20.1298	386.901	1735.77
0	6.03653e+07	338440	991733	312406	1400.43	23.061	28.0813	0	479.713	8651.23	7372.63	14982.5	6811.34	76692.1	1944	9	31.7095	386.901	1735.77
906872	85452.9	147505	95093.5	136159	42869.4	705.935	859.615	0	14684.8	18659	15901.3	32314.4	11772.1	468971	1945	9	38.0955	386.901	1735.77
0	0	8563.22	0	7904.51	14220.3	234.167	285.144	0	4871.13	1151.79	981.563	1994.72	10189.3	176338	1946	9	19.4034	386.901	1735.77
0	3.22513e+07	244063	138949	225289	27137	446.867	544.149	0	9295.72	8318.49	7089.06	14406.3	10187.7	234746	1947	9	36.8542	386.901	1735.77
0	191366	322336	325685	297541	1070.18	17.6228	21.4593	0	366.589	6091.69	5191.38	10549.8	11318.9	201026	1948	9	32.6306	386.901	1735.77
516634	578410	866361	2.19462e+06	799718	48200.5	793.722	966.513	0	16511	17072.1	14548.9	29566.1	950.58	435183	1949	9	56.4135	386.901	1735.77
0	11821.6	188595	72117.3	174088	54373.3	895.37	1090.29	0	18625.5	7525.03	6412.88	13032.1	13035.6	349860	1950	9	42.4887	386.901	1735.77
262448	2.67579e+07	362154	232601	334296	4350.26	71.6362	87.2311	0	1490.17	21218.5	18082.6	36747.1	1496.25	31889.7	1951	9	31.543	386.901	1735.77
396071	183731	207743	773677	191763	21848.1	359.776	438.097	0	7484.04	10084.6	8594.13	17464.8	10482.3	221652	1952	9	32.0115	386.901	1735.77
1.22435e+06	2963.93	8858.5	23631.4	8177.08	3943.04	64.9305	79.0657	0	1350.68	7499.44	6391.06	12987.8	13097.6	23891.1	1953	9	11.7041	386.901	1735.77
0	2.30091e+06	2952.83	4673.86	2725.69	34.7623	0.572435	0.697052	0	11.9078	8420.87	7176.31	14583.6	2050.74	4288.2	1954	9	6.19073	386.901	1735.77
0	9.56692e+06	7700.08	6552.15	7107.77	67.0416	1.10398	1.34431	0	22.965	27207.8	23186.7	47119.6	105131	167255	1955	9	12.6234	386.901	1735.77
236384	8.17943e+07	418008	869251	385853	325.276	5.35636	6.52242	0	111.423	7934.56	6761.88	13741.4	10129.2	559584	1956	9	38.9383	386.901	1735.77
0	3.8416e+06	7927.22	34770.1	7317.44	4.96605	0.081776	0.099579	0	1.70111	110469	94142.8	191315	7977.72	1414.91	1957	9	7.99922	386.901	1735.77
346531	0	158047	29813.2	290404	276297	10265.2	8781.46	27094.6	42047.6	0	0	0	2335.89	163379	1958	11	35.0457	243.3	1735.77
538909	1.86283e+07	133982	46173	246186	22638.9	841.097	719.526	2220.04	3445.25	0	0	0	30329.6	0	1959	11	20.7786	243.3	1735.77
877384	3.45935e+07	168883	672310	310315	382.87	14.2246	12.1686	37.5454	58.2661	0	0	0	49405.1	0	1960	11	22.9004	243.3	1735.77
626766	2.26658e+07	313044	94331.3	575205	6452.06	239.711	205.064	632.709	981.891	0	0	0	31784.4	1944.48	1961	11	26.4434	243.3	1735.77
2.2775e+06	1.83783e+06	797.458	5120.17	1465.29	3552.18	131.973	112.898	348.338	540.58	0	0	0	28171.2	0	1962	11	5.13075	243.3	1735.77
0	0	23398.3	0	42993.4	964.264	35.825	30.6469	94.5588	146.744	0	0	0	60667.3	17569	1963	11	10.958	243.3	1735.77
0	232546	18651.1	26678.4	34270.6	1893.08	70.3329	60.167	185.641	288.093	0	0	0	3358.11	38050.8	1964	11	13.174	243.3	1735.77
869580	1.75911e+06	44667	16281.4	82073.7	88180.6	3276.14	2802.61	8647.26	13419.5	0	0	0	49105.1	0	1965	11	20.7296	243.3	1735.77
0	0	412.802	0	758.505	1141.52	42.4105	36.2805	111.941	173.719	0	0	0	7118.31	3807.7	1966	11	4.34276	243.3	1735.77
341981	2.8777e+07	288660	113226	288660	186.619	3.4879	2.88917	53.5239	36.3423	0	0	0	57012.9	0	1967	12	20.5178	259.643	1735.77
0	0	3233.91	14828.7	3233.91	107.665	2.01225	1.66683	30.8792	20.9667	0	0	0	88554.5	0	1968	12	4.93015	259.643	1735.77
615689	12678.2	218052	37525.2	218052	123578	2309.66	1913.18	35443.1	24065.6	0	0	0	75836.9	91559.3	1969	12	34.0532	259.643	1735.77
0	0	42961.1	0	42961.1	57880.6	1081.79	896.086	16600.6	11271.7	0	0	0	71188.5	11405.2	1970	12	22.3068	259.643	1735.77
0	0	90207.8	27093.9	90207.8	65417.1	1222.64	1012.76	18762.2	12739.4	0	0	0	20182.7	106322	1971	12	21.6867	259.643	1735.77
0	0	93809.8	45215.6	93809.8	38271.2	715.289	592.501	10976.5	7452.96	0	0	0	59350	42785	1972	12	24.4275	259.643	1735.77
579786	0	88696	308734	88696	70247.7	1312.93	1087.55	20147.6	13680.1	0	0	0	3274.55	414448	1973	12	30.6836	259.643	1735.77
0	0	109138	73499.2	109138	69178.2	1292.94	1070.99	19840.9	13471.8	0	0	0	1167.83	550769	1974	12	26.318	259.643	1735.77
601289	1102.41	180600	12902.8	180600	75652.4	1413.94	1171.22	21697.8	14732.6	0	0	0	74119.3	134313	1975	12	25.2735	259.643	1735.77
0	927.783	5008.62	6954.23	5008.62	1385.29	25.891	21.4465	397.312	269.772	0	0	0	66164	6166.3	1976	12	6.60697	259.643	1735.77
0	1.52451	75510.6	11897.1	75510.6	141909	2652.28	2196.99	40700.8	27635.5	0	0	0	2105.37	160354	1977	12	30.3936	259.643	1735.77
0	0	13803.3	0	13803.3	2045.63	38.2328	31.6697	586.704	398.367	0	0	0	81823.9	0	1978	12	6.96687	259.643	1735.77
1.29599e+06	387066	9543.99	0	9543.99	2583.95	48.2941	40.0038	741.1	503.201	0	0	0	68368.5	0	1979	12	7.69016	259.643	1735.77
278389	1.75653e+07	203066	21690.9	203066	27992.8	523.186	433.375	8028.59	5451.34	0	0	0	72758.4	0	1980	12	20.1208	259.643	1735.77
1.4468e+06	0	9701.74	0	9701.74	2476.29	46.2818	38.337	710.221	482.234	0	0	0	86141.9	0	1981	12	8.23577	259.643	1735.77
417501	3.63621e+07	268037	1.09048e+06	394015	58.7852	0	0.522531	0	44.1128	0	0	0	53389.9	98399.4	1982	25	24.7418	246.665	1735.77
3.29153e+06	1.12618e+08	531122	609564	780749	3966.91	0	35.2612	0	2976.8	0	0	0	686343	744484	1983	25	43.3107	246.665	1735.77
404045	1.61169e+08	187717	20542.7	275943	3712.17	0	32.9969	0	2785.64	0	0	0	2.72244e+06	1.13122e+06	1984	25	51.8122	246.665	1735.77
1.72229e+06	3.79393e+07	645720	356118	949209	10028.3	0	89.1399	0	7525.31	0	0	0	12150.3	17103.1	1985	25	32.7676	246.665	1735.77
965653	6.84151e+07	872777	1.05375e+06	1.28298e+06	1961.68	0	17.437	0	1472.06	0	0	0	34.5457	34836.1	1986	25	36.4674	246.665	1735.77
1.12438e+06	19318.7	201997	485957	296935	62569.2	0	556.166	0	46952.3	0	0	0	13448.8	48337.4	1987	25	31.7864	246.665	1735.77
295431	9153.83	232212	45077.9	341352	31876.8	0	283.347	0	23920.6	0	0	0	22854.6	25349.3	1988	25	26.9298	246.665	1735.77
772780	1836.8	85866.9	8268.33	126224	154977	0	1377.57	0	116296	0	0	0	35121.3	721337	1989	25	44.29	246.665	1735.77
1.04818e+07	91740.2	250523	168266	396661	39737.5	2108.27	1625.68	3616.73	21591.7	101562	86552	175890	13421.3	32798.9	1990	13	25.1611	180.476	1735.77
1.43808e+06	2.05816e+07	288863	1.094e+06	457366	1863.14	98.8488	76.2217	169.575	1012.35	41720.4	35554.4	72253	28293.1	93251.1	1991	13	24.4663	180.476	1735.77
1.14567e+06	1.16252e+06	186444	247926	295204	6150.43	326.311	251.617	559.785	3341.89	50192.5	42774.3	86925.3	22697.4	0	1992	13	23.428	180.476	1735.77
2.59547e+06	0	245765	84054.9	389128	0	0	0	0	0	92885.5	79157.6	160863	40031.4	32155.1	1993	13	22.3615	180.476	1735.77
1.88371e+06	4.27798e+07	211800	168049	335349	0	0	0	0	0	48247.2	41116.6	83556.4	34079.6	0	1994	13	19.1192	180.476	1735.77
0	4.73135e+06	5105.84	9469.01	8084.25	531.215	28.1836	21.7322	48.3488	288.64	14512.6	12367.7	25133.4	25442.3	0	1995	13	6.80541	215.986	1735.77
2.22959e+06	2.82885e+07	151400	47345.1	239716	29579.6	1569.34	1210.11	2692.21	16072.3	82212.2	70061.8	142378	34285.4	36658.3	1996	13	21.6658	180.476	1735.77
6.0816e+06	4.15918e+07	186108	119572	294671	488.459	25.9152	19.983	44.4574	265.408	657442	560276	1.13858e+06	36728.3	16244.4	1997	13	20.5898	180.476	1735.77
512991	0	15178.3	0	24032.3	22877.2	1213.75	935.916	2082.18	12430.5	229821	195854	398012	43289.5	2821.67	1998	13	15.7727	180.476	1735.77
1.50227e+07	0	43097.9	293887	68238.4	12347.5	655.097	505.141	1123.82	6709.13	328081	279593	568184	41683	7088.08	1999	13	17.7142	180.476	1735.77
[truncated: 836 more rows]
