# Supplementary material for: Spatially explicit analysis identifies significant potential for bioenergy with carbon capture and storage in China
Source: Nat Commun. 2021 May 26;12:3159. doi: 10.1038/s41467-021-23282-x (PMC8154910; doi:10.1038/s41467-021-23282-x)
Supplement: Supplementary file 5 — Supplementary Software 1 [file 41467_2021_23282_MOESM5_ESM.zip › supplementary software 1/Cost_minimization/monte_40p.xlsx]

## Sheet: Sheet1
1.04278	10.5625	86.7884	0.208555	2.1125	17.3577	2.21389	3.87565	21.3137	0.221389	0.387565	2.13137	0.00154331	0.0156325	0.128447	1.25133e-05	0.00012675	0.00104146
1.30999	10.5625	86.7884	0.261999	2.1125	17.3577	2.62977	4.23892	21.677	0.262977	0.423892	2.1677	0.00193879	0.0156325	0.128447	1.57199e-05	0.00012675	0.00104146
1.54344	10.5625	86.7884	0.308689	2.1125	17.3577	3.97102	5.53436	22.9724	0.397102	0.553436	2.29724	0.0022843	0.0156325	0.128447	1.85213e-05	0.00012675	0.00104146
0.435885	10.5625	86.7884	0.087177	2.1125	17.3577	2.07644	3.85839	21.2964	0.207644	0.385839	2.12964	0.00064511	0.0156325	0.128447	5.23062e-06	0.00012675	0.00104146
1.2591	10.5625	86.7884	0.251819	2.1125	17.3577	2.21121	3.83036	21.2684	0.221121	0.383036	2.12684	0.00186346	0.0156325	0.128447	1.51092e-05	0.00012675	0.00104146
0.915172	10.5625	86.7884	0.183034	2.1125	17.3577	3.25821	4.94516	22.3832	0.325821	0.494516	2.23832	0.00135445	0.0156325	0.128447	1.09821e-05	0.00012675	0.00104146
0.330512	10.5625	86.7884	0.0661023	2.1125	17.3577	1.51883	3.32175	20.7598	0.151883	0.332175	2.07598	0.000489157	0.0156325	0.128447	3.96614e-06	0.00012675	0.00104146
1.15156	10.5625	86.7884	0.230312	2.1125	17.3577	2.41198	4.0523	21.4903	0.241198	0.40523	2.14903	0.00170431	0.0156325	0.128447	1.38187e-05	0.00012675	0.00104146
0.369311	10.5625	86.7884	0.0738623	2.1125	17.3577	1.7218	3.517	20.955	0.17218	0.3517	2.0955	0.000546581	0.0156325	0.128447	4.43174e-06	0.00012675	0.00104146
1.37059	10.5625	86.7884	0.274119	2.1125	17.3577	2.00671	3.60395	21.042	0.200671	0.360395	2.1042	0.00202848	0.0156325	0.128447	1.64471e-05	0.00012675	0.00104146
1.37333	10.5625	86.7884	0.274666	2.1125	17.3577	5.57804	7.17475	24.6128	0.557804	0.717475	2.46128	0.00203253	0.0156325	0.128447	1.648e-05	0.00012675	0.00104146
1.26538	10.5625	86.7884	0.253077	2.1125	17.3577	4.43229	6.0502	23.4882	0.443229	0.60502	2.34882	0.00187277	0.0156325	0.128447	1.51846e-05	0.00012675	0.00104146
1.42026	10.5625	86.7884	0.284052	2.1125	17.3577	2.24158	3.82908	21.2671	0.224158	0.382908	2.12671	0.00210198	0.0156325	0.128447	1.70431e-05	0.00012675	0.00104146
1.37177	10.5625	86.7884	0.274354	2.1125	17.3577	3.45718	5.05419	22.4922	0.345718	0.505419	2.24922	0.00203022	0.0156325	0.128447	1.64612e-05	0.00012675	0.00104146
0.589983	10.5625	86.7884	0.117997	2.1125	17.3577	2.92333	4.67468	22.1127	0.292333	0.467468	2.21127	0.000873175	0.0156325	0.128447	7.0798e-06	0.00012675	0.00104146
0.826198	10.5625	86.7884	0.16524	2.1125	17.3577	4.27695	5.98149	23.4195	0.427695	0.598149	2.34195	0.00122277	0.0156325	0.128447	9.91437e-06	0.00012675	0.00104146
0.38324	10.5625	86.7884	0.076648	2.1125	17.3577	1.79536	3.58779	21.0258	0.179536	0.358779	2.10258	0.000567195	0.0156325	0.128447	4.59888e-06	0.00012675	0.00104146
0.718759	10.5625	86.7884	0.143752	2.1125	17.3577	3.654	5.37981	22.8178	0.3654	0.537981	2.28178	0.00106376	0.0156325	0.128447	8.62511e-06	0.00012675	0.00104146
0.227511	10.5625	86.7884	0.0455023	2.1125	17.3577	0.995962	2.81941	20.2574	0.0995962	0.281941	2.02574	0.000336717	0.0156325	0.128447	2.73014e-06	0.00012675	0.00104146
0.334867	10.5625	86.7884	0.0669735	2.1125	17.3577	1.54147	3.34353	20.7816	0.154147	0.334353	2.07816	0.000495604	0.0156325	0.128447	4.01841e-06	0.00012675	0.00104146
0.326108	10.5625	86.7884	0.0652216	2.1125	17.3577	0.463675	2.26747	19.7055	0.0463675	0.226747	1.97055	0.00048264	0.0156325	0.128447	3.9133e-06	0.00012675	0.00104146
0.347646	10.5625	86.7884	0.0695291	2.1125	17.3577	1.6081	3.40761	20.8456	0.16081	0.340761	2.08456	0.000514515	0.0156325	0.128447	4.17175e-06	0.00012675	0.00104146
0.556302	10.5625	86.7884	0.11126	2.1125	17.3577	0.430121	2.18815	19.6262	0.0430121	0.218815	1.96262	0.000823326	0.0156325	0.128447	6.67562e-06	0.00012675	0.00104146
0.21324	10.5625	86.7884	0.0426479	2.1125	17.3577	0.925657	2.75195	20.19	0.0925657	0.275195	2.019	0.000315595	0.0156325	0.128447	2.55888e-06	0.00012675	0.00104146
1.2991	3.6142	86.7884	0.25982	0.72284	17.3577	2.96106	3.60567	22.8503	0.296106	0.360567	2.28503	0.00192267	0.00534902	0.128447	1.55892e-05	4.33704e-05	0.00104146
0.852009	3.6142	86.7884	0.170402	0.72284	17.3577	1.16804	1.95499	21.1996	0.116804	0.195499	2.11996	0.00126097	0.00534902	0.128447	1.02241e-05	4.33704e-05	0.00104146
1.07171	3.6142	86.7884	0.214342	0.72284	17.3577	5.73874	6.45533	25.6999	0.573874	0.645533	2.56999	0.00158613	0.00534902	0.128447	1.28605e-05	4.33704e-05	0.00104146
0.199859	3.6142	86.7884	0.0399718	0.72284	17.3577	0.0935266	1.09345	20.338	0.00935266	0.109345	2.0338	0.000295791	0.00534902	0.128447	2.39831e-06	4.33704e-05	0.00104146
1.65122	9.86081	86.7884	0.330243	1.97216	17.3577	6.17463	7.58036	25.1999	0.617463	0.758036	2.51999	0.0024438	0.014594	0.128447	1.98146e-05	0.00011833	0.00104146
1.06616	9.86081	86.7884	0.213233	1.97216	17.3577	5.7052	7.22465	24.8442	0.57052	0.722465	2.48442	0.00157792	0.014594	0.128447	1.2794e-05	0.00011833	0.00104146
1.45583	9.86081	86.7884	0.291165	1.97216	17.3577	4.01689	5.4605	23.08	0.401689	0.54605	2.308	0.00215462	0.014594	0.128447	1.74699e-05	0.00011833	0.00104146
1.33744	9.86081	86.7884	0.267489	1.97216	17.3577	5.4142	6.8808	24.5003	0.54142	0.68808	2.45003	0.00197942	0.014594	0.128447	1.60493e-05	0.00011833	0.00104146
1.17466	9.86081	86.7884	0.234931	1.97216	17.3577	5.19425	6.69254	24.3121	0.519425	0.669254	2.43121	0.00173849	0.014594	0.128447	1.40959e-05	0.00011833	0.00104146
0.966643	9.86081	86.7884	0.193329	1.97216	17.3577	1.93578	3.47468	21.0942	0.193578	0.347468	2.10942	0.00143063	0.014594	0.128447	1.15997e-05	0.00011833	0.00104146
1.52893	9.86081	86.7884	0.305786	1.97216	17.3577	2.66158	4.091	21.7105	0.266158	0.4091	2.17105	0.00226282	0.014594	0.128447	1.83472e-05	0.00011833	0.00104146
1.08112	9.86081	86.7884	0.216223	1.97216	17.3577	1.68952	3.20606	20.8256	0.168952	0.320606	2.08256	0.00160005	0.014594	0.128447	1.29734e-05	0.00011833	0.00104146
1.57034	9.86081	86.7884	0.314069	1.97216	17.3577	4.78263	6.20403	23.8236	0.478263	0.620403	2.38236	0.00232411	0.014594	0.128447	1.88441e-05	0.00011833	0.00104146
0.456653	9.86081	86.7884	0.0913306	1.97216	17.3577	2.18858	3.82755	21.4471	0.218858	0.382755	2.14471	0.000675846	0.014594	0.128447	5.47983e-06	0.00011833	0.00104146
0.25185	9.86081	86.7884	0.05037	1.97216	17.3577	1.11717	2.79654	20.4161	0.111717	0.279654	2.04161	0.000372738	0.014594	0.128447	3.0222e-06	0.00011833	0.00104146
1.2458	9.86081	86.7884	0.249161	1.97216	17.3577	4.39238	5.87681	23.4964	0.439238	0.587681	2.34964	0.00184379	0.014594	0.128447	1.49496e-05	0.00011833	0.00104146
1.26793	9.86081	86.7884	0.253585	1.97216	17.3577	2.68275	4.16287	21.7824	0.268275	0.416287	2.17824	0.00187653	0.014594	0.128447	1.52151e-05	0.00011833	0.00104146
0.479748	9.86081	86.7884	0.0959496	1.97216	17.3577	0.306888	1.94132	19.5609	0.0306888	0.194132	1.95609	0.000710027	0.014594	0.128447	5.75697e-06	0.00011833	0.00104146
1.33566	9.86081	86.7884	0.267132	1.97216	17.3577	3.62771	5.09466	22.7142	0.362771	0.509466	2.27142	0.00197678	0.014594	0.128447	1.60279e-05	0.00011833	0.00104146
0.495557	9.86081	86.7884	0.0991114	1.97216	17.3577	0.728153	2.35947	19.979	0.0728153	0.235947	1.9979	0.000733424	0.014594	0.128447	5.94668e-06	0.00011833	0.00104146
0.735108	9.86081	86.7884	0.147022	1.97216	17.3577	0.548664	2.13291	19.7524	0.0548664	0.213291	1.97524	0.00108796	0.014594	0.128447	8.8213e-06	0.00011833	0.00104146
0.316449	9.86081	86.7884	0.0632898	1.97216	17.3577	1.44601	3.11263	20.7322	0.144601	0.311263	2.07322	0.000468345	0.014594	0.128447	3.79739e-06	0.00011833	0.00104146
0.492883	9.86081	86.7884	0.0985767	1.97216	17.3577	2.38578	4.01762	21.6372	0.238578	0.401762	2.16372	0.000729467	0.014594	0.128447	5.9146e-06	0.00011833	0.00104146
0.532245	9.86081	86.7884	0.106449	1.97216	17.3577	1.09937	2.72346	20.343	0.109937	0.272346	2.0343	0.000787723	0.014594	0.128447	6.38694e-06	0.00011833	0.00104146
0.942232	18.3989	86.7884	0.188446	3.67977	17.3577	2.92972	6.75732	22.1836	0.292972	0.675732	2.21836	0.0013945	0.0272303	0.128447	1.13068e-05	0.000220786	0.00104146
1.01925	18.3989	86.7884	0.20385	3.67977	17.3577	1.21634	5.02486	20.4511	0.121634	0.502486	2.04511	0.00150849	0.0272303	0.128447	1.2231e-05	0.000220786	0.00104146
0.550898	18.3989	86.7884	0.11018	3.67977	17.3577	0.312733	4.23743	19.6637	0.0312733	0.423743	1.96637	0.000815329	0.0272303	0.128447	6.61077e-06	0.000220786	0.00104146
1.46555	18.3989	86.7884	0.293111	3.67977	17.3577	2.08117	5.77936	21.2056	0.208117	0.577936	2.12056	0.00216902	0.0272303	0.128447	1.75867e-05	0.000220786	0.00104146
1.52167	18.3989	86.7884	0.304333	3.67977	17.3577	8.52806	12.2124	27.6386	0.852806	1.22124	2.76386	0.00225207	0.0272303	0.128447	1.826e-05	0.000220786	0.00104146
1.28413	18.3989	86.7884	0.256826	3.67977	17.3577	7.03975	10.7827	26.209	0.703975	1.07827	2.6209	0.00190051	0.0272303	0.128447	1.54096e-05	0.000220786	0.00104146
1.09516	18.3989	86.7884	0.219033	3.67977	17.3577	5.88086	9.67059	25.0968	0.588086	0.967059	2.50968	0.00162084	0.0272303	0.128447	1.3142e-05	0.000220786	0.00104146
1.30305	18.3989	86.7884	0.26061	3.67977	17.3577	7.15707	10.8954	26.3216	0.715707	1.08954	2.63216	0.00192851	0.0272303	0.128447	1.56366e-05	0.000220786	0.00104146
1.37554	18.3989	86.7884	0.275109	3.67977	17.3577	2.06284	5.78325	21.2095	0.206284	0.578325	2.12095	0.00203581	0.0272303	0.128447	1.65065e-05	0.000220786	0.00104146
1.68731	18.3989	86.7884	0.337462	3.67977	17.3577	9.58427	13.2278	28.654	0.958427	1.32278	2.8654	0.00249722	0.0272303	0.128447	2.02477e-05	0.000220786	0.00104146
1.02757	18.3989	86.7884	0.205515	3.67977	17.3577	0.99648	4.80294	20.2292	0.099648	0.480294	2.02292	0.00152081	0.0272303	0.128447	1.23309e-05	0.000220786	0.00104146
0.405173	18.3989	86.7884	0.0810345	3.67977	17.3577	1.91189	5.87282	21.2991	0.191189	0.587282	2.12991	0.000599656	0.0272303	0.128447	4.86207e-06	0.000220786	0.00104146
1.35442	11.9183	86.7884	0.270884	2.38367	17.3577	6.62846	8.49761	25.5856	0.662846	0.849761	2.55856	0.00200454	0.0176391	0.128447	1.6253e-05	0.00014302	0.00104146
1.48144	11.9183	86.7884	0.296288	2.38367	17.3577	2.25738	4.10115	21.1891	0.225738	0.410115	2.11891	0.00219253	0.0176391	0.128447	1.77773e-05	0.00014302	0.00104146
1.56576	11.9183	86.7884	0.313152	2.38367	17.3577	6.18344	8.01038	25.0983	0.618344	0.801038	2.50983	0.00231733	0.0176391	0.128447	1.87891e-05	0.00014302	0.00104146
1.34606	11.9183	86.7884	0.269213	2.38367	17.3577	5.77766	7.64848	24.7364	0.577766	0.764848	2.47364	0.00199217	0.0176391	0.128447	1.61528e-05	0.00014302	0.00104146
1.17195	11.9183	86.7884	0.23439	2.38367	17.3577	1.99615	3.90182	20.9898	0.199615	0.390182	2.09898	0.00173448	0.0176391	0.128447	1.40634e-05	0.00014302	0.00104146
0.82362	11.9183	86.7884	0.164724	2.38367	17.3577	0.650005	2.62562	19.7136	0.0650005	0.262562	1.97136	0.00121896	0.0176391	0.128447	9.88344e-06	0.00014302	0.00104146
1.70057	11.9183	86.7884	0.340115	2.38367	17.3577	7.46098	9.26107	26.349	0.746098	0.926107	2.6349	0.00251685	0.0176391	0.128447	2.04069e-05	0.00014302	0.00104146
0.38071	11.9183	86.7884	0.0761419	2.38367	17.3577	1.78197	3.84694	20.9349	0.178197	0.384694	2.09349	0.00056345	0.0176391	0.128447	4.56852e-06	0.00014302	0.00104146
1.17072	11.9183	86.7884	0.234144	2.38367	17.3577	2.54936	4.45528	21.5432	0.254936	0.445528	2.15432	0.00173267	0.0176391	0.128447	1.40486e-05	0.00014302	0.00104146
0.984245	11.9183	86.7884	0.196849	2.38367	17.3577	0.788765	2.73209	19.82	0.0788765	0.273209	1.982	0.00145668	0.0176391	0.128447	1.18109e-05	0.00014302	0.00104146
0.254282	11.9183	86.7884	0.0508563	2.38367	17.3577	1.12937	3.21992	20.3079	0.112937	0.321992	2.03079	0.000376337	0.0176391	0.128447	3.05138e-06	0.00014302	0.00104146
1.34076	11.9183	86.7884	0.268152	2.38367	17.3577	7.39155	9.26343	26.3514	0.739155	0.926343	2.63514	0.00198432	0.0176391	0.128447	1.60891e-05	0.00014302	0.00104146
1.45684	11.9183	86.7884	0.291367	2.38367	17.3577	7.10372	8.9524	26.0403	0.710372	0.89524	2.60403	0.00215612	0.0176391	0.128447	1.7482e-05	0.00014302	0.00104146
1.69031	11.9183	86.7884	0.338062	2.38367	17.3577	6.04998	7.85211	24.9401	0.604998	0.785211	2.49401	0.00250166	0.0176391	0.128447	2.02837e-05	0.00014302	0.00104146
1.32079	11.9183	86.7884	0.264157	2.38367	17.3577	1.45361	3.32949	20.4174	0.145361	0.332949	2.04174	0.00195476	0.0176391	0.128447	1.58494e-05	0.00014302	0.00104146
0.50692	11.9183	86.7884	0.101384	2.38367	17.3577	0.241204	2.28066	19.3686	0.0241204	0.228066	1.93686	0.000750242	0.0176391	0.128447	6.08304e-06	0.00014302	0.00104146
0.975883	11.9183	86.7884	0.195177	2.38367	17.3577	2.52874	4.47375	21.5617	0.252874	0.447375	2.15617	0.00144431	0.0176391	0.128447	1.17106e-05	0.00014302	0.00104146
0.654409	11.9183	86.7884	0.130882	2.38367	17.3577	0.884008	2.89371	19.9817	0.0884008	0.289371	1.99817	0.000968525	0.0176391	0.128447	7.8529e-06	0.00014302	0.00104146
1.15028	11.9183	86.7884	0.230057	2.38367	17.3577	3.14683	5.05685	22.1448	0.314683	0.505685	2.21448	0.00170242	0.0176391	0.128447	1.38034e-05	0.00014302	0.00104146
1.56501	11.9183	86.7884	0.313002	2.38367	17.3577	3.82315	5.65025	22.7382	0.382315	0.565025	2.27382	0.00231621	0.0176391	0.128447	1.87801e-05	0.00014302	0.00104146
0.654866	11.9183	86.7884	0.130973	2.38367	17.3577	3.28914	5.29874	22.3867	0.328914	0.529874	2.23867	0.000969202	0.0176391	0.128447	7.8584e-06	0.00014302	0.00104146
0.835417	11.9183	86.7884	0.167083	2.38367	17.3577	1.70342	3.67667	20.7646	0.170342	0.367667	2.07646	0.00123642	0.0176391	0.128447	1.0025e-05	0.00014302	0.00104146
1.67768	11.9183	86.7884	0.335536	2.38367	17.3577	9.52248	11.3271	28.4151	0.952248	1.13271	2.84151	0.00248296	0.0176391	0.128447	2.01321e-05	0.00014302	0.00104146
0.212031	11.9183	86.7884	0.0424062	2.38367	17.3577	0.919729	3.01884	20.1068	0.0919729	0.301884	2.01068	0.000313806	0.0176391	0.128447	2.54437e-06	0.00014302	0.00104146
1.25149	11.9183	86.7884	0.250297	2.38367	17.3577	2.25503	4.14477	21.2327	0.225503	0.414477	2.12327	0.0018522	0.0176391	0.128447	1.50178e-05	0.00014302	0.00104146
0.785286	11.9183	86.7884	0.157057	2.38367	17.3577	0.591992	2.57532	19.6633	0.0591992	0.257532	1.96633	0.00116222	0.0176391	0.128447	9.42343e-06	0.00014302	0.00104146
0.165058	11.9183	86.7884	0.0330117	2.38367	17.3577	0.693043	2.80168	19.8896	0.0693043	0.280168	1.98896	0.000244287	0.0176391	0.128447	1.9807e-06	0.00014302	0.00104146
1.36459	13.7204	86.7884	0.272918	2.74408	17.3577	5.20563	9.14229	25.7662	0.520563	0.914229	2.57662	0.00201959	0.0203062	0.128447	1.63751e-05	0.000164645	0.00104146
1.06795	13.7204	86.7884	0.213591	2.74408	17.3577	5.12799	9.17161	25.7955	0.512799	0.917161	2.57955	0.00158057	0.0203062	0.128447	1.28154e-05	0.000164645	0.00104146
1.76351	13.7204	86.7884	0.352702	2.74408	17.3577	10.0086	13.8019	30.4258	1.00086	1.38019	3.04258	0.00261	0.0203062	0.128447	2.11621e-05	0.000164645	0.00104146
1.60002	13.7204	86.7884	0.320004	2.74408	17.3577	9.02592	12.8779	29.5019	0.902592	1.28779	2.95019	0.00236803	0.0203062	0.128447	1.92003e-05	0.000164645	0.00104146
1.40302	13.7204	86.7884	0.280605	2.74408	17.3577	7.78059	11.7034	28.3273	0.778059	1.17034	2.83273	0.00207647	0.0203062	0.128447	1.68363e-05	0.000164645	0.00104146
1.44603	13.7204	86.7884	0.289207	2.74408	17.3577	8.05064	11.958	28.5819	0.805064	1.1958	2.85819	0.00214013	0.0203062	0.128447	1.73524e-05	0.000164645	0.00104146
1.6799	13.7204	86.7884	0.33598	2.74408	17.3577	9.53672	13.3601	29.984	0.953672	1.33601	2.9984	0.00248625	0.0203062	0.128447	2.01588e-05	0.000164645	0.00104146
1.871	13.7204	86.7884	0.3742	2.74408	17.3577	6.63848	10.3933	27.0172	0.663848	1.03933	2.70172	0.00276908	0.0203062	0.128447	2.2452e-05	0.000164645	0.00104146
1.80297	13.7204	86.7884	0.360594	2.74408	17.3577	10.3299	14.1091	30.733	1.03299	1.41091	3.0733	0.00266839	0.0203062	0.128447	2.16356e-05	0.000164645	0.00104146
1.49505	13.7204	86.7884	0.299009	2.74408	17.3577	5.81445	9.70418	26.3281	0.581445	0.970418	2.63281	0.00221267	0.0203062	0.128447	1.79405e-05	0.000164645	0.00104146
1.64116	13.7204	86.7884	0.328231	2.74408	17.3577	4.42583	8.26307	24.887	0.442583	0.826307	2.4887	0.00242891	0.0203062	0.128447	1.96939e-05	0.000164645	0.00104146
1.62633	13.7204	86.7884	0.325266	2.74408	17.3577	7.17948	11.022	27.646	0.717948	1.1022	2.7646	0.00240697	0.0203062	0.128447	1.9516e-05	0.000164645	0.00104146
1.68394	13.7204	86.7884	0.336789	2.74408	17.3577	6.97785	10.7997	27.4237	0.697785	1.07997	2.74237	0.00249224	0.0203062	0.128447	2.02073e-05	0.000164645	0.00104146
1.02259	13.7204	86.7884	0.204517	2.74408	17.3577	4.25553	8.31554	24.9395	0.425553	0.831554	2.49395	0.00151343	0.0203062	0.128447	1.2271e-05	0.000164645	0.00104146
1.52213	13.7204	86.7884	0.304427	2.74408	17.3577	7.3047	11.1847	27.8086	0.73047	1.11847	2.78086	0.00225276	0.0203062	0.128447	1.82656e-05	0.000164645	0.00104146
1.37429	13.7204	86.7884	0.274858	2.74408	17.3577	4.30368	8.23685	24.8608	0.430368	0.823685	2.48608	0.00203395	0.0203062	0.128447	1.64915e-05	0.000164645	0.00104146
0.707826	13.7204	86.7884	0.141565	2.74408	17.3577	3.59125	7.76517	24.3891	0.359125	0.776517	2.43891	0.00104758	0.0203062	0.128447	8.49391e-06	0.000164645	0.00104146
0.290988	13.7204	86.7884	0.0581975	2.74408	17.3577	1.31525	5.64057	22.2645	0.131525	0.564057	2.22645	0.000430662	0.0203062	0.128447	3.49185e-06	0.000164645	0.00104146
1.2951	13.7204	86.7884	0.259019	2.74408	17.3577	7.10772	11.0694	27.6933	0.710772	1.10694	2.76933	0.00191674	0.0203062	0.128447	1.55412e-05	0.000164645	0.00104146
0.93686	13.7204	86.7884	0.187372	2.74408	17.3577	4.92972	9.02072	25.6446	0.492972	0.902072	2.56446	0.00138655	0.0203062	0.128447	1.12423e-05	0.000164645	0.00104146
0.35877	13.7204	86.7884	0.0717539	2.74408	17.3577	1.66637	5.96703	22.591	0.166637	0.596703	2.2591	0.000530979	0.0203062	0.128447	4.30524e-06	0.000164645	0.00104146
0.276398	13.7204	86.7884	0.0552797	2.74408	17.3577	1.24098	5.57161	22.1955	0.124098	0.557161	2.21955	0.00040907	0.0203062	0.128447	3.31678e-06	0.000164645	0.00104146
1.28261	11.8405	86.7884	0.256523	2.3681	17.3577	5.12198	6.98992	24.0979	0.512198	0.698992	2.40979	0.00189827	0.0175239	0.128447	1.53914e-05	0.000142086	0.00104146
1.42311	11.8405	86.7884	0.284621	2.3681	17.3577	3.58978	5.42966	22.5377	0.358978	0.542966	2.25377	0.0021062	0.0175239	0.128447	1.70773e-05	0.000142086	0.00104146
1.22355	11.8405	86.7884	0.24471	2.3681	17.3577	5.79339	7.67315	24.7812	0.579339	0.767315	2.47812	0.00181085	0.0175239	0.128447	1.46826e-05	0.000142086	0.00104146
1.25188	11.8405	86.7884	0.250376	2.3681	17.3577	4.62271	6.49679	23.6048	0.462271	0.649679	2.36048	0.00185278	0.0175239	0.128447	1.50225e-05	0.000142086	0.00104146
0.70044	11.8405	86.7884	0.140088	2.3681	17.3577	3.54894	5.53368	22.6417	0.354894	0.553368	2.26417	0.00103665	0.0175239	0.128447	8.40528e-06	0.000142086	0.00104146
1.42364	11.8405	86.7884	0.284729	2.3681	17.3577	2.06145	3.90122	21.0092	0.206145	0.390122	2.10092	0.00210699	0.0175239	0.128447	1.70837e-05	0.000142086	0.00104146
1.6055	11.8405	86.7884	0.3211	2.3681	17.3577	4.43592	6.23943	23.3475	0.443592	0.623943	2.33475	0.00237614	0.0175239	0.128447	1.9266e-05	0.000142086	0.00104146
1.1076	11.8405	86.7884	0.22152	2.3681	17.3577	5.95638	7.85935	24.9674	0.595638	0.785935	2.49674	0.00163925	0.0175239	0.128447	1.32912e-05	0.000142086	0.00104146
1.0974	11.8405	86.7884	0.21948	2.3681	17.3577	1.44476	3.34977	20.4578	0.144476	0.334977	2.04578	0.00162415	0.0175239	0.128447	1.31688e-05	0.000142086	0.00104146
0.907953	11.8405	86.7884	0.181591	2.3681	17.3577	1.70557	3.64859	20.7566	0.170557	0.364859	2.07566	0.00134377	0.0175239	0.128447	1.08954e-05	0.000142086	0.00104146
1.33921	11.8405	86.7884	0.267842	2.3681	17.3577	7.3819	9.23853	26.3466	0.73819	0.923853	2.63466	0.00198203	0.0175239	0.128447	1.60705e-05	0.000142086	0.00104146
1.19353	11.8405	86.7884	0.238706	2.3681	17.3577	2.87026	4.75602	21.864	0.287026	0.475602	2.1864	0.00176642	0.0175239	0.128447	1.43224e-05	0.000142086	0.00104146
1.19197	11.8405	86.7884	0.238393	2.3681	17.3577	2.7421	4.62817	21.7362	0.27421	0.462817	2.17362	0.00176411	0.0175239	0.128447	1.43036e-05	0.000142086	0.00104146
0.888418	11.8405	86.7884	0.177684	2.3681	17.3577	1.8923	3.83924	20.9473	0.18923	0.383924	2.09473	0.00131486	0.0175239	0.128447	1.0661e-05	0.000142086	0.00104146
1.62337	11.8405	86.7884	0.324673	2.3681	17.3577	8.79675	10.5967	27.7047	0.879675	1.05967	2.77047	0.00240258	0.0175239	0.128447	1.94804e-05	0.000142086	0.00104146
0.983191	11.8405	86.7884	0.196638	2.3681	17.3577	4.02132	5.94923	23.0573	0.402132	0.594923	2.30573	0.00145512	0.0175239	0.128447	1.17983e-05	0.000142086	0.00104146
0.848064	5.35697	86.7884	0.169613	1.07139	17.3577	3.88999	6.09353	24.8831	0.388999	0.609353	2.48831	0.00125514	0.00792832	0.128447	1.01768e-05	6.42837e-05	0.00104146
0.992297	5.35697	86.7884	0.198459	1.07139	17.3577	5.08696	7.21102	26.0006	0.508696	0.721102	2.60006	0.0014686	0.00792832	0.128447	1.19076e-05	6.42837e-05	0.00104146
1.59958	5.35697	86.7884	0.319916	1.07139	17.3577	2.87437	4.66763	23.4572	0.287437	0.466763	2.34572	0.00236738	0.00792832	0.128447	1.91949e-05	6.42837e-05	0.00104146
1.23519	5.35697	86.7884	0.247039	1.07139	17.3577	3.03234	5.02332	23.8129	0.303234	0.502332	2.38129	0.00182809	0.00792832	0.128447	1.48223e-05	6.42837e-05	0.00104146
0.962005	5.35697	86.7884	0.192401	1.07139	17.3577	5.07949	7.22021	26.0098	0.507949	0.722021	2.60098	0.00142377	0.00792832	0.128447	1.15441e-05	6.42837e-05	0.00104146
2.6761	12.2302	86.7884	0.53522	2.44604	17.3577	12.3477	14.0163	31.0238	1.23477	1.40163	3.10238	0.00396063	0.0181007	0.128447	3.21132e-05	0.000146763	0.00104146
1.63687	12.2302	86.7884	0.327374	2.44604	17.3577	8.65421	10.5292	27.5368	0.865421	1.05292	2.75368	0.00242257	0.0181007	0.128447	1.96425e-05	0.000146763	0.00104146
1.78009	12.2302	86.7884	0.356018	2.44604	17.3577	5.04165	6.88807	23.8956	0.504165	0.688807	2.38956	0.00263453	0.0181007	0.128447	2.13611e-05	0.000146763	0.00104146
1.35951	12.2302	86.7884	0.271902	2.44604	17.3577	7.50846	9.43906	26.4466	0.750846	0.943906	2.64466	0.00201207	0.0181007	0.128447	1.63141e-05	0.000146763	0.00104146
1.15913	12.2302	86.7884	0.231825	2.44604	17.3577	4.90345	6.87431	23.8818	0.490345	0.687431	2.38818	0.00171551	0.0181007	0.128447	1.39095e-05	0.000146763	0.00104146
1.13782	12.2302	86.7884	0.227564	2.44604	17.3577	2.49119	4.46634	21.4739	0.249119	0.446634	2.14739	0.00168397	0.0181007	0.128447	1.36538e-05	0.000146763	0.00104146
0.990064	12.2302	86.7884	0.198013	2.44604	17.3577	0.339952	2.34486	19.3524	0.0339952	0.234486	1.93524	0.00146529	0.0181007	0.128447	1.18808e-05	0.000146763	0.00104146
1.59227	12.2302	86.7884	0.318453	2.44604	17.3577	7.12007	9.00403	26.0116	0.712007	0.900403	2.60116	0.00235655	0.0181007	0.128447	1.91072e-05	0.000146763	0.00104146
1.07861	12.2302	86.7884	0.215723	2.44604	17.3577	2.30939	4.29646	21.304	0.230939	0.429646	2.1304	0.00159635	0.0181007	0.128447	1.29434e-05	0.000146763	0.00104146
0.737302	12.2302	86.7884	0.14746	2.44604	17.3577	1.68456	3.74048	20.748	0.168456	0.374048	2.0748	0.00109121	0.0181007	0.128447	8.84762e-06	0.000146763	0.00104146
0.767597	12.2302	86.7884	0.153519	2.44604	17.3577	3.14444	5.19424	22.2018	0.314444	0.519424	2.22018	0.00113604	0.0181007	0.128447	9.21116e-06	0.000146763	0.00104146
0.719865	12.2302	86.7884	0.143973	2.44604	17.3577	3.66036	5.71981	22.7273	0.366036	0.571981	2.27273	0.0010654	0.0181007	0.128447	8.63839e-06	0.000146763	0.00104146
1.40907	12.2302	86.7884	0.281813	2.44604	17.3577	7.81847	9.73913	26.7467	0.781847	0.973913	2.67467	0.00208542	0.0181007	0.128447	1.69088e-05	0.000146763	0.00104146
1.10526	12.2302	86.7884	0.221053	2.44604	17.3577	5.30251	7.28422	24.2918	0.530251	0.728422	2.42918	0.00163579	0.0181007	0.128447	1.32632e-05	0.000146763	0.00104146
0.718801	12.2302	86.7884	0.14376	2.44604	17.3577	1.44642	3.50609	20.5136	0.144642	0.350609	2.05136	0.00106383	0.0181007	0.128447	8.62561e-06	0.000146763	0.00104146
1.00995	12.2302	86.7884	0.201991	2.44604	17.3577	1.71135	3.71225	20.7198	0.171135	0.371225	2.07198	0.00149473	0.0181007	0.128447	1.21195e-05	0.000146763	0.00104146
0.623524	12.2302	86.7884	0.124705	2.44604	17.3577	0.613483	2.69242	19.7	0.0613483	0.269242	1.97	0.000922815	0.0181007	0.128447	7.48229e-06	0.000146763	0.00104146
1.07475	12.2302	86.7884	0.214949	2.44604	17.3577	1.95548	3.94333	20.9509	0.195548	0.394333	2.09509	0.00159063	0.0181007	0.128447	1.2897e-05	0.000146763	0.00104146
0.831245	12.2302	86.7884	0.166249	2.44604	17.3577	2.51119	4.54814	21.5557	0.251119	0.454814	2.15557	0.00123024	0.0181007	0.128447	9.97494e-06	0.000146763	0.00104146
0.753556	12.2302	86.7884	0.150711	2.44604	17.3577	1.70021	3.75285	20.7604	0.170021	0.375285	2.07604	0.00111526	0.0181007	0.128447	9.04267e-06	0.000146763	0.00104146
0.990612	12.2302	86.7884	0.198122	2.44604	17.3577	3.11016	5.11496	22.1225	0.311016	0.511496	2.21225	0.00146611	0.0181007	0.128447	1.18873e-05	0.000146763	0.00104146
0.937207	12.2302	86.7884	0.187441	2.44604	17.3577	1.77074	3.7863	20.7938	0.177074	0.37863	2.07938	0.00138707	0.0181007	0.128447	1.12465e-05	0.000146763	0.00104146
0.423919	12.2302	86.7884	0.0847837	2.44604	17.3577	0.855716	2.9751	19.9826	0.0855716	0.29751	1.99826	0.0006274	0.0181007	0.128447	5.08702e-06	0.000146763	0.00104146
0.783853	12.2302	86.7884	0.156771	2.44604	17.3577	4.03009	6.0766	23.0841	0.403009	0.60766	2.30841	0.0011601	0.0181007	0.128447	9.40623e-06	0.000146763	0.00104146
0.849186	12.2302	86.7884	0.169837	2.44604	17.3577	2.27263	4.30596	21.3135	0.227263	0.430596	2.13135	0.00125679	0.0181007	0.128447	1.01902e-05	0.000146763	0.00104146
0.634251	12.2302	86.7884	0.12685	2.44604	17.3577	3.17238	5.24914	22.2567	0.317238	0.524914	2.22567	0.000938692	0.0181007	0.128447	7.61102e-06	0.000146763	0.00104146
0.594091	12.2302	86.7884	0.118818	2.44604	17.3577	2.44927	4.53417	21.5417	0.244927	0.453417	2.15417	0.000879254	0.0181007	0.128447	7.12909e-06	0.000146763	0.00104146
0.576434	12.2302	86.7884	0.115287	2.44604	17.3577	2.84758	4.93605	21.9436	0.284758	0.493605	2.19436	0.000853122	0.0181007	0.128447	6.9172e-06	0.000146763	0.00104146
0.161197	12.2302	86.7884	0.0322395	2.44604	17.3577	0.674752	2.84751	19.855	0.0674752	0.284751	1.9855	0.000238572	0.0181007	0.128447	1.93437e-06	0.000146763	0.00104146
1.20111	12.2302	86.7884	0.240221	2.44604	17.3577	1.20804	3.17046	20.178	0.120804	0.317046	2.0178	0.00177764	0.0181007	0.128447	1.44133e-05	0.000146763	0.00104146
0.918919	12.2302	86.7884	0.183784	2.44604	17.3577	3.73397	5.75322	22.7608	0.373397	0.575322	2.27608	0.00136	0.0181007	0.128447	1.1027e-05	0.000146763	0.00104146
0.623139	12.2302	86.7884	0.124628	2.44604	17.3577	1.64848	3.7275	20.735	0.164848	0.37275	2.0735	0.000922246	0.0181007	0.128447	7.47767e-06	0.000146763	0.00104146
0.445175	12.2302	86.7884	0.089035	2.44604	17.3577	2.12652	4.24159	21.2491	0.212652	0.424159	2.12491	0.000658859	0.0181007	0.128447	5.3421e-06	0.000146763	0.00104146
0.144456	12.2302	86.7884	0.0288912	2.44604	17.3577	0.596115	2.77228	19.7798	0.0596115	0.277228	1.97798	0.000213795	0.0181007	0.128447	1.73347e-06	0.000146763	0.00104146
0.297804	12.2302	86.7884	0.0595608	2.44604	17.3577	1.35011	3.4951	20.5026	0.135011	0.34951	2.05026	0.00044075	0.0181007	0.128447	3.57365e-06	0.000146763	0.00104146
0.496337	12.2302	86.7884	0.0992674	2.44604	17.3577	2.40468	4.50938	21.5169	0.240468	0.450938	2.15169	0.000734579	0.0181007	0.128447	5.95604e-06	0.000146763	0.00104146
0.429698	11.484	86.7884	0.0859396	2.29681	17.3577	2.04317	4.01066	21.2107	0.204317	0.401066	2.12107	0.000635953	0.0169964	0.128447	5.15638e-06	0.000137808	0.00104146
0.454224	11.484	86.7884	0.0908447	2.29681	17.3577	2.17542	4.13799	21.338	0.217542	0.413799	2.1338	0.000672251	0.0169964	0.128447	5.45068e-06	0.000137808	0.00104146
0.871032	11.484	86.7884	0.174206	2.29681	17.3577	3.53074	5.40971	22.6097	0.353074	0.540971	2.26097	0.00128913	0.0169964	0.128447	1.04524e-05	0.000137808	0.00104146
1.16224	11.484	86.7884	0.232448	2.29681	17.3577	1.78998	3.61079	20.8108	0.178998	0.361079	2.08108	0.00172011	0.0169964	0.128447	1.39469e-05	0.000137808	0.00104146
1.08697	11.484	86.7884	0.217394	2.29681	17.3577	2.006	3.84182	21.0418	0.2006	0.384182	2.10418	0.00160871	0.0169964	0.128447	1.30436e-05	0.000137808	0.00104146
0.441532	11.484	86.7884	0.0883064	2.29681	17.3577	2.10687	4.07198	21.272	0.210687	0.407198	2.1272	0.000653468	0.0169964	0.128447	5.29839e-06	0.000137808	0.00104146
0.871613	11.484	86.7884	0.174323	2.29681	17.3577	1.31405	3.1929	20.3929	0.131405	0.31929	2.03929	0.00128999	0.0169964	0.128447	1.04594e-05	0.000137808	0.00104146
0.625287	11.484	86.7884	0.125057	2.29681	17.3577	0.777548	2.70575	19.9058	0.0777548	0.270575	1.99058	0.000925425	0.0169964	0.128447	7.50344e-06	0.000137808	0.00104146
1.04062	11.484	86.7884	0.208123	2.29681	17.3577	1.97726	3.82233	21.0223	0.197726	0.382233	2.10223	0.00154011	0.0169964	0.128447	1.24874e-05	0.000137808	0.00104146
1.26597	11.484	86.7884	0.253193	2.29681	17.3577	1.77077	3.57092	20.7709	0.177077	0.357092	2.07709	0.00187363	0.0169964	0.128447	1.51916e-05	0.000137808	0.00104146
0.86844	11.484	86.7884	0.173688	2.29681	17.3577	1.41008	3.28957	20.4896	0.141008	0.328957	2.04896	0.00128529	0.0169964	0.128447	1.04213e-05	0.000137808	0.00104146
1.18808	11.484	86.7884	0.237617	2.29681	17.3577	3.38592	5.20158	22.4016	0.338592	0.520158	2.24016	0.00175837	0.0169964	0.128447	1.4257e-05	0.000137808	0.00104146
0.713775	11.484	86.7884	0.142755	2.29681	17.3577	3.62538	5.53584	22.7358	0.362538	0.553584	2.27358	0.00105639	0.0169964	0.128447	8.5653e-06	0.000137808	0.00104146
0.266259	11.484	86.7884	0.0532517	2.29681	17.3577	1.18966	3.19006	20.3901	0.118966	0.319006	2.03901	0.000394063	0.0169964	0.128447	3.1951e-06	0.000137808	0.00104146
0.76146	11.484	86.7884	0.152292	2.29681	17.3577	1.12827	3.02917	20.2292	0.112827	0.302917	2.02292	0.00112696	0.0169964	0.128447	9.13752e-06	0.000137808	0.00104146
0.932111	11.484	86.7884	0.186422	2.29681	17.3577	1.67878	3.54553	20.7455	0.167878	0.354553	2.07455	0.00137952	0.0169964	0.128447	1.11853e-05	0.000137808	0.00104146
0.93246	11.484	86.7884	0.186492	2.29681	17.3577	2.07489	3.94158	21.1416	0.207489	0.394158	2.11416	0.00138004	0.0169964	0.128447	1.11895e-05	0.000137808	0.00104146
1.0878	11.484	86.7884	0.21756	2.29681	17.3577	3.49526	5.33092	22.5309	0.349526	0.533092	2.25309	0.00160994	0.0169964	0.128447	1.30536e-05	0.000137808	0.00104146
1.42398	11.484	86.7884	0.284796	2.29681	17.3577	3.66701	5.43574	22.6357	0.366701	0.543574	2.26357	0.00210749	0.0169964	0.128447	1.70878e-05	0.000137808	0.00104146
1.08992	11.484	86.7884	0.217984	2.29681	17.3577	2.51399	4.34923	21.5492	0.251399	0.434923	2.15492	0.00161308	0.0169964	0.128447	1.3079e-05	0.000137808	0.00104146
1.65707	11.484	86.7884	0.331415	2.29681	17.3577	3.42176	5.14425	22.3442	0.342176	0.514425	2.23442	0.00245247	0.0169964	0.128447	1.98849e-05	0.000137808	0.00104146
0.978509	11.484	86.7884	0.195702	2.29681	17.3577	4.71152	6.56899	23.769	0.471152	0.656899	2.3769	0.00144819	0.0169964	0.128447	1.17421e-05	0.000137808	0.00104146
1.2283	11.484	86.7884	0.24566	2.29681	17.3577	1.99521	3.80286	21.0029	0.199521	0.380286	2.10029	0.00181788	0.0169964	0.128447	1.47396e-05	0.000137808	0.00104146
1.41595	11.484	86.7884	0.28319	2.29681	17.3577	2.74607	4.51639	21.7164	0.274607	0.451639	2.17164	0.00209561	0.0169964	0.128447	1.69914e-05	0.000137808	0.00104146
1.11134	11.484	86.7884	0.222269	2.29681	17.3577	3.9511	5.78206	22.9821	0.39511	0.578206	2.29821	0.00164479	0.0169964	0.128447	1.33361e-05	0.000137808	0.00104146
1.54395	11.484	86.7884	0.30879	2.29681	17.3577	2.01539	3.7603	20.9603	0.201539	0.37603	2.09603	0.00228505	0.0169964	0.128447	1.85274e-05	0.000137808	0.00104146
1.03056	11.484	86.7884	0.206111	2.29681	17.3577	3.95845	5.80553	23.0055	0.395845	0.580553	2.30055	0.00152522	0.0169964	0.128447	1.23667e-05	0.000137808	0.00104146
1.2287	11.484	86.7884	0.245739	2.29681	17.3577	1.18325	2.99082	20.1908	0.118325	0.299082	2.01908	0.00181847	0.0169964	0.128447	1.47444e-05	0.000137808	0.00104146
0.794794	11.484	86.7884	0.158959	2.29681	17.3577	1.19636	3.09058	20.2906	0.119636	0.309058	2.02906	0.00117629	0.0169964	0.128447	9.53752e-06	0.000137808	0.00104146
0.314271	11.484	86.7884	0.0628543	2.29681	17.3577	1.43477	3.4255	20.6255	0.143477	0.34255	2.06255	0.000465122	0.0169964	0.128447	3.77126e-06	0.000137808	0.00104146
0.24974	11.484	86.7884	0.049948	2.29681	17.3577	0.130339	2.13406	19.3341	0.0130339	0.213406	1.93341	0.000369615	0.0169964	0.128447	2.99688e-06	0.000137808	0.00104146
0.30765	11.484	86.7884	0.06153	2.29681	17.3577	1.40066	3.39272	20.5927	0.140066	0.339272	2.05927	0.000455322	0.0169964	0.128447	3.6918e-06	0.000137808	0.00104146
0.471207	11.484	86.7884	0.0942415	2.29681	17.3577	0.534048	2.4932	19.6932	0.0534048	0.24932	1.96932	0.000697387	0.0169964	0.128447	5.65449e-06	0.000137808	0.00104146
0.340755	11.484	86.7884	0.068151	2.29681	17.3577	0.568238	2.55363	19.7536	0.0568238	0.255363	1.97536	0.000504317	0.0169964	0.128447	4.08906e-06	0.000137808	0.00104146
0.114359	11.484	86.7884	0.0228719	2.29681	17.3577	0.457801	2.48883	19.6888	0.0457801	0.248883	1.96888	0.000169252	0.0169964	0.128447	1.37231e-06	0.000137808	0.00104146
3.33828	19.3451	86.7884	0.667656	3.86901	17.3577	20.721	23.8177	39.003	2.0721	2.38177	3.9003	0.00494066	0.0286307	0.128447	4.00594e-05	0.000232141	0.00104146
3.37632	19.3451	86.7884	0.675263	3.86901	17.3577	20.9879	24.0763	39.2616	2.09879	2.40763	3.92616	0.00499695	0.0286307	0.128447	4.05158e-05	0.000232141	0.00104146
2.31547	19.3451	86.7884	0.463093	3.86901	17.3577	13.7047	17.026	32.2112	1.37047	1.7026	3.22112	0.00342689	0.0286307	0.128447	2.77856e-05	0.000232141	0.00104146
2.67997	19.3451	86.7884	0.535994	3.86901	17.3577	16.1665	19.4075	34.5928	1.61665	1.94075	3.45928	0.00396636	0.0286307	0.128447	3.21596e-05	0.000232141	0.00104146
1.35749	19.3451	86.7884	0.271498	3.86901	17.3577	7.49585	11.029	26.2142	0.749585	1.1029	2.62142	0.00200908	0.0286307	0.128447	1.62899e-05	0.000232141	0.00104146
1.71156	19.3451	86.7884	0.342313	3.86901	17.3577	9.74009	13.1947	28.38	0.974009	1.31947	2.838	0.00253311	0.0286307	0.128447	2.05388e-05	0.000232141	0.00104146
2.22244	19.3451	86.7884	0.444489	3.86901	17.3577	13.0842	16.4259	31.6112	1.30842	1.64259	3.16112	0.00328922	0.0286307	0.128447	2.66693e-05	0.000232141	0.00104146
1.12413	19.3451	86.7884	0.224825	3.86901	17.3577	6.05689	9.64183	24.8271	0.605689	0.964183	2.48271	0.00166371	0.0286307	0.128447	1.34895e-05	0.000232141	0.00104146
1.92795	19.3451	86.7884	0.385591	3.86901	17.3577	6.97118	10.3779	25.5632	0.697118	1.03779	2.55632	0.00285337	0.0286307	0.128447	2.31354e-05	0.000232141	0.00104146
1.34021	19.3451	86.7884	0.268041	3.86901	17.3577	7.3881	10.925	26.1103	0.73881	1.0925	2.61103	0.0019835	0.0286307	0.128447	1.60825e-05	0.000232141	0.00104146
2.17736	19.3451	86.7884	0.435472	3.86901	17.3577	11.5615	14.9132	30.0985	1.15615	1.49132	3.00985	0.00322249	0.0286307	0.128447	2.61283e-05	0.000232141	0.00104146
2.72184	19.3451	86.7884	0.544368	3.86901	17.3577	16.4522	19.684	34.8693	1.64522	1.9684	3.48693	0.00402833	0.0286307	0.128447	3.26621e-05	0.000232141	0.00104146
1.11122	19.3451	86.7884	0.222244	3.86901	17.3577	5.97836	9.56617	24.7515	0.597836	0.956617	2.47515	0.0016446	0.0286307	0.128447	1.33346e-05	0.000232141	0.00104146
1.9124	19.3451	86.7884	0.38248	3.86901	17.3577	7.39803	10.8082	25.9935	0.739803	1.08082	2.59935	0.00283035	0.0286307	0.128447	2.29488e-05	0.000232141	0.00104146
1.59262	19.3451	86.7884	0.318524	3.86901	17.3577	8.97876	12.4597	27.645	0.897876	1.24597	2.7645	0.00235708	0.0286307	0.128447	1.91114e-05	0.000232141	0.00104146
1.32309	19.3451	86.7884	0.264617	3.86901	17.3577	1.09849	4.63923	19.8245	0.109849	0.463923	1.98245	0.00195817	0.0286307	0.128447	1.5877e-05	0.000232141	0.00104146
1.70853	19.3451	86.7884	0.341706	3.86901	17.3577	1.90896	5.36425	20.5495	0.190896	0.536425	2.05495	0.00252862	0.0286307	0.128447	2.05024e-05	0.000232141	0.00104146
0.639594	19.3451	86.7884	0.127919	3.86901	17.3577	1.98322	5.67607	20.8613	0.198322	0.567607	2.08613	0.000946599	0.0286307	0.128447	7.67513e-06	0.000232141	0.00104146
1.58415	19.3451	86.7884	0.31683	3.86901	17.3577	8.92482	12.4077	27.5929	0.892482	1.24077	2.75929	0.00234455	0.0286307	0.128447	1.90098e-05	0.000232141	0.00104146
1.39879	19.3451	86.7884	0.279759	3.86901	17.3577	2.43982	5.96376	21.149	0.243982	0.596376	2.1149	0.00207021	0.0286307	0.128447	1.67855e-05	0.000232141	0.00104146
0.608702	19.3451	86.7884	0.12174	3.86901	17.3577	2.23316	5.93291	21.1182	0.223316	0.593291	2.11182	0.000900879	0.0286307	0.128447	7.30442e-06	0.000232141	0.00104146
0.528446	19.3451	86.7884	0.105689	3.86901	17.3577	2.58119	6.29885	21.4841	0.258119	0.629885	2.14841	0.000782101	0.0286307	0.128447	6.34136e-06	0.000232141	0.00104146
0.756919	19.3451	86.7884	0.151384	3.86901	17.3577	3.87396	7.54065	22.7259	0.387396	0.754065	2.27259	0.00112024	0.0286307	0.128447	9.08303e-06	0.000232141	0.00104146
0.136811	19.3451	86.7884	0.0273622	3.86901	17.3577	0.560591	4.3658	19.5511	0.0560591	0.43658	1.95511	0.00020248	0.0286307	0.128447	1.64173e-06	0.000232141	0.00104146
0.581406	19.3451	86.7884	0.116281	3.86901	17.3577	2.87535	6.58119	21.7665	0.287535	0.658119	2.17665	0.000860481	0.0286307	0.128447	6.97688e-06	0.000232141	0.00104146
0.105584	19.3451	86.7884	0.0211167	3.86901	17.3577	0.418305	4.2305	19.4158	0.0418305	0.42305	1.94158	0.000156264	0.0286307	0.128447	1.267e-06	0.000232141	0.00104146
0.296764	19.3451	86.7884	0.0593529	3.86901	17.3577	1.34479	5.11421	20.2995	0.134479	0.511421	2.02995	0.000439211	0.0286307	0.128447	3.56117e-06	0.000232141	0.00104146
0.316393	19.3451	86.7884	0.0632786	3.86901	17.3577	1.44573	5.21076	20.396	0.144573	0.521076	2.0396	0.000468262	0.0286307	0.128447	3.79672e-06	0.000232141	0.00104146
0.147611	19.3451	86.7884	0.0295223	3.86901	17.3577	0.610849	4.41364	19.5989	0.0610849	0.441364	1.95989	0.000218465	0.0286307	0.128447	1.77134e-06	0.000232141	0.00104146
1.67403	12.165	86.7884	0.334806	2.433	17.3577	7.85919	9.97924	27.0036	0.785919	0.997924	2.70036	0.00247756	0.0180042	0.128447	2.00884e-05	0.00014598	0.00104146
0.608298	12.165	86.7884	0.12166	2.433	17.3577	0.619441	2.98441	20.0088	0.0619441	0.298441	2.00088	0.000900281	0.0180042	0.128447	7.29957e-06	0.00014598	0.00104146
1.60395	12.165	86.7884	0.320789	2.433	17.3577	9.05094	11.187	28.2113	0.905094	1.1187	2.82113	0.00237384	0.0180042	0.128447	1.92473e-05	0.00014598	0.00104146
1.07894	12.165	86.7884	0.215788	2.433	17.3577	5.78251	8.03894	25.0633	0.578251	0.803894	2.50633	0.00159683	0.0180042	0.128447	1.29473e-05	0.00014598	0.00104146
1.2967	12.165	86.7884	0.259339	2.433	17.3577	3.95854	6.16495	23.1893	0.395854	0.616495	2.31893	0.00191911	0.0180042	0.128447	1.55603e-05	0.00014598	0.00104146
0.805603	12.165	86.7884	0.161121	2.433	17.3577	3.12368	5.44308	22.4674	0.312368	0.544308	2.24674	0.00119229	0.0180042	0.128447	9.66723e-06	0.00014598	0.00104146
1.33631	12.165	86.7884	0.267262	2.433	17.3577	2.57152	4.76885	21.7932	0.257152	0.476885	2.17932	0.00197774	0.0180042	0.128447	1.60357e-05	0.00014598	0.00104146
0.695213	12.165	86.7884	0.139043	2.433	17.3577	3.51902	5.86391	22.8883	0.351902	0.586391	2.28883	0.00102891	0.0180042	0.128447	8.34255e-06	0.00014598	0.00104146
1.44252	12.165	86.7884	0.288504	2.433	17.3577	3.50888	5.68187	22.7062	0.350888	0.568187	2.27062	0.00213493	0.0180042	0.128447	1.73103e-05	0.00014598	0.00104146
0.679039	12.165	86.7884	0.135808	2.433	17.3577	3.01667	5.36529	22.3896	0.301667	0.536529	2.23896	0.00100498	0.0180042	0.128447	8.14846e-06	0.00014598	0.00104146
0.246902	12.165	86.7884	0.0493803	2.433	17.3577	1.0924	3.54111	20.5655	0.10924	0.354111	2.05655	0.000365414	0.0180042	0.128447	2.96282e-06	0.00014598	0.00104146
1.34597	12.165	86.7884	0.269195	2.433	17.3577	7.42405	9.61916	26.6435	0.742405	0.961916	2.66435	0.00199204	0.0180042	0.128447	1.61517e-05	0.00014598	0.00104146
1.11724	12.165	86.7884	0.223447	2.433	17.3577	1.20964	3.45726	20.4816	0.120964	0.345726	2.04816	0.00165351	0.0180042	0.128447	1.34068e-05	0.00014598	0.00104146
0.902513	12.165	86.7884	0.180503	2.433	17.3577	2.55291	4.84996	21.8743	0.255291	0.484996	2.18743	0.00133572	0.0180042	0.128447	1.08302e-05	0.00014598	0.00104146
0.908619	12.165	86.7884	0.181724	2.433	17.3577	4.76212	7.05777	24.0821	0.476212	0.705777	2.40821	0.00134476	0.0180042	0.128447	1.09034e-05	0.00014598	0.00104146
1.04668	12.165	86.7884	0.209337	2.433	17.3577	2.36423	4.62808	21.6524	0.236423	0.462808	2.16524	0.00154909	0.0180042	0.128447	1.25602e-05	0.00014598	0.00104146
0.716821	12.165	86.7884	0.143364	2.433	17.3577	2.66474	5.00463	22.029	0.266474	0.500463	2.2029	0.0010609	0.0180042	0.128447	8.60186e-06	0.00014598	0.00104146
0.14996	12.165	86.7884	0.029992	2.433	17.3577	0.621845	3.09308	20.1174	0.0621845	0.309308	2.01174	0.000221941	0.0180042	0.128447	1.79952e-06	0.00014598	0.00104146
1.77541	12.9822	86.7884	0.355082	2.59643	17.3577	8.56014	11.3486	28.1624	0.856014	1.13486	2.81624	0.00262761	0.0192136	0.128447	2.13049e-05	0.000155786	0.00104146
0.561674	12.9822	86.7884	0.112335	2.59643	17.3577	2.76533	5.89737	22.7112	0.276533	0.589737	2.27112	0.000831277	0.0192136	0.128447	6.74009e-06	0.000155786	0.00104146
1.12043	12.9822	86.7884	0.224085	2.59643	17.3577	6.03438	9.00768	25.8215	0.603438	0.900768	2.58215	0.00165823	0.0192136	0.128447	1.34451e-05	0.000155786	0.00104146
0.678704	12.9822	86.7884	0.135741	2.59643	17.3577	2.75693	5.85565	22.6695	0.275693	0.585565	2.26695	0.00100448	0.0192136	0.128447	8.14444e-06	0.000155786	0.00104146
1.81034	12.9822	86.7884	0.362068	2.59643	17.3577	10.3776	13.1563	29.9701	1.03776	1.31563	2.99701	0.0026793	0.0192136	0.128447	2.17241e-05	0.000155786	0.00104146
1.11758	12.9822	86.7884	0.223516	2.59643	17.3577	2.67982	5.65393	22.4678	0.267982	0.565393	2.24678	0.00165402	0.0192136	0.128447	1.3411e-05	0.000155786	0.00104146
1.29613	12.9822	86.7884	0.259226	2.59643	17.3577	7.11412	10.0377	26.8515	0.711412	1.00377	2.68515	0.00191827	0.0192136	0.128447	1.55535e-05	0.000155786	0.00104146
2.15254	12.9822	86.7884	0.430508	2.59643	17.3577	10.0091	12.6917	29.5055	1.00091	1.26917	2.95055	0.00318576	0.0192136	0.128447	2.58305e-05	0.000155786	0.00104146
0.392014	12.9822	86.7884	0.0784028	2.59643	17.3577	1.84187	5.02231	21.8361	0.184187	0.502231	2.18361	0.000580181	0.0192136	0.128447	4.70417e-06	0.000155786	0.00104146
0.303569	12.9822	86.7884	0.0607137	2.59643	17.3577	1.37968	4.58538	21.3992	0.137968	0.458538	2.13992	0.000449282	0.0192136	0.128447	3.64282e-06	0.000155786	0.00104146
1.52211	12.9822	86.7884	0.304423	2.59643	17.3577	2.79655	5.65633	22.4702	0.279655	0.565633	2.24702	0.00225273	0.0192136	0.128447	1.82654e-05	0.000155786	0.00104146
1.44561	12.9822	86.7884	0.289122	2.59643	17.3577	5.30879	8.19015	25.004	0.530879	0.819015	2.5004	0.0021395	0.0192136	0.128447	1.73473e-05	0.000155786	0.00104146
0.870297	12.9822	86.7884	0.174059	2.59643	17.3577	4.53579	7.58004	24.3939	0.453579	0.758004	2.43939	0.00128804	0.0192136	0.128447	1.04436e-05	0.000155786	0.00104146
1.18974	12.9822	86.7884	0.237947	2.59643	17.3577	4.31727	7.27095	24.0848	0.431727	0.727095	2.40848	0.00176081	0.0192136	0.128447	1.42768e-05	0.000155786	0.00104146
1.11322	12.9822	86.7884	0.222644	2.59643	17.3577	5.99055	8.96589	25.7797	0.599055	0.896589	2.57797	0.00164757	0.0192136	0.128447	1.33587e-05	0.000155786	0.00104146
1.45361	12.9822	86.7884	0.290722	2.59643	17.3577	4.96921	7.84831	24.6621	0.496921	0.784831	2.46621	0.00215134	0.0192136	0.128447	1.74433e-05	0.000155786	0.00104146
1.35205	12.9822	86.7884	0.27041	2.59643	17.3577	7.46193	10.3697	27.1835	0.746193	1.03697	2.71835	0.00200104	0.0192136	0.128447	1.62246e-05	0.000155786	0.00104146
1.26886	12.9822	86.7884	0.253772	2.59643	17.3577	6.94523	9.87652	26.6904	0.694523	0.987652	2.66904	0.00187791	0.0192136	0.128447	1.52263e-05	0.000155786	0.00104146
1.41654	12.9822	86.7884	0.283308	2.59643	17.3577	5.14668	8.03625	24.8501	0.514668	0.803625	2.48501	0.00209648	0.0192136	0.128447	1.69985e-05	0.000155786	0.00104146
1.32276	12.9822	86.7884	0.264552	2.59643	17.3577	7.27953	10.1956	27.0094	0.727953	1.01956	2.70094	0.00195769	0.0192136	0.128447	1.58731e-05	0.000155786	0.00104146
1.44065	12.9822	86.7884	0.28813	2.59643	17.3577	8.01679	10.8996	27.7134	0.801679	1.08996	2.77134	0.00213216	0.0192136	0.128447	1.72878e-05	0.000155786	0.00104146
0.742147	12.9822	86.7884	0.148429	2.59643	17.3577	3.78863	6.8693	23.6831	0.378863	0.68693	2.36831	0.00109838	0.0192136	0.128447	8.90576e-06	0.000155786	0.00104146
1.39401	12.9822	86.7884	0.278802	2.59643	17.3577	7.72413	10.6201	27.4339	0.772413	1.06201	2.74339	0.00206313	0.0192136	0.128447	1.67281e-05	0.000155786	0.00104146
1.50414	12.9822	86.7884	0.300828	2.59643	17.3577	8.41715	11.282	28.0958	0.841715	1.1282	2.80958	0.00222613	0.0192136	0.128447	1.80497e-05	0.000155786	0.00104146
0.919047	12.9822	86.7884	0.183809	2.59643	17.3577	4.82393	7.85434	24.6682	0.482393	0.785434	2.46682	0.00136019	0.0192136	0.128447	1.10286e-05	0.000155786	0.00104146
1.3272	12.9822	86.7884	0.26544	2.59643	17.3577	7.30713	10.2219	27.0358	0.730713	1.02219	2.70358	0.00196425	0.0192136	0.128447	1.59264e-05	0.000155786	0.00104146
0.261138	12.9822	86.7884	0.0522276	2.59643	17.3577	1.16384	4.38165	21.1955	0.116384	0.438165	2.11955	0.000386484	0.0192136	0.128447	3.13365e-06	0.000155786	0.00104146
0.406273	12.9822	86.7884	0.0812545	2.59643	17.3577	1.91775	5.09412	21.908	0.191775	0.509412	2.1908	0.000601283	0.0192136	0.128447	4.87527e-06	0.000155786	0.00104146
0.354743	12.9822	86.7884	0.0709486	2.59643	17.3577	1.64525	4.83632	21.6502	0.164525	0.483632	2.16502	0.000525019	0.0192136	0.128447	4.25691e-06	0.000155786	0.00104146
0.587029	12.9822	86.7884	0.117406	2.59643	17.3577	2.9068	6.03162	22.8455	0.29068	0.603162	2.28455	0.000868803	0.0192136	0.128447	7.04435e-06	0.000155786	0.00104146
0.300049	12.9822	86.7884	0.0600098	2.59643	17.3577	1.36162	4.56832	21.3822	0.136162	0.456832	2.13822	0.000444073	0.0192136	0.128447	3.60059e-06	0.000155786	0.00104146
2.05678	12.3333	86.7884	0.411356	2.46665	17.3577	7.78456	9.82568	26.8067	0.778456	0.982568	2.68067	0.00304403	0.0182532	0.128447	2.46814e-05	0.000147999	0.00104146
1.00027	12.3333	86.7884	0.200054	2.46665	17.3577	3.07123	5.35102	22.332	0.307123	0.535102	2.2332	0.0014804	0.0182532	0.128447	1.20032e-05	0.000147999	0.00104146
1.65835	12.3333	86.7884	0.33167	2.46665	17.3577	2.97816	5.10894	22.0899	0.297816	0.510894	2.20899	0.00245436	0.0182532	0.128447	1.99002e-05	0.000147999	0.00104146
1.68649	12.3333	86.7884	0.337297	2.46665	17.3577	4.46386	6.58829	23.5693	0.446386	0.658829	2.35693	0.002496	0.0182532	0.128447	2.02378e-05	0.000147999	0.00104146
3.0433	12.3333	86.7884	0.60866	2.46665	17.3577	9.08563	10.9068	27.8877	0.908563	1.09068	2.78877	0.00450408	0.0182532	0.128447	3.65196e-05	0.000147999	0.00104146
0.46363	12.3333	86.7884	0.092726	2.46665	17.3577	0.505914	2.90806	19.889	0.0505914	0.290806	1.9889	0.000686172	0.0182532	0.128447	5.56356e-06	0.000147999	0.00104146
1.55944	12.3333	86.7884	0.311888	2.46665	17.3577	4.24182	6.39491	23.3759	0.424182	0.639491	2.33759	0.00230797	0.0182532	0.128447	1.87133e-05	0.000147999	0.00104146
0.968432	12.3333	86.7884	0.193686	2.46665	17.3577	0.792286	3.07932	20.0603	0.0792286	0.307932	2.00603	0.00143328	0.0182532	0.128447	1.16212e-05	0.000147999	0.00104146
1.7519	12.3333	86.7884	0.35038	2.46665	17.3577	4.21011	6.3198	23.3008	0.421011	0.63198	2.33008	0.00259281	0.0182532	0.128447	2.10228e-05	0.000147999	0.00104146
0.945364	12.3333	86.7884	0.189073	2.46665	17.3577	4.98031	7.27258	24.2536	0.498031	0.727258	2.42536	0.00139914	0.0182532	0.128447	1.13444e-05	0.000147999	0.00104146
1.44432	12.3333	86.7884	0.288863	2.46665	17.3577	2.05394	4.23306	21.214	0.205394	0.423306	2.1214	0.00213759	0.0182532	0.128447	1.73318e-05	0.000147999	0.00104146
1.53892	12.3333	86.7884	0.307784	2.46665	17.3577	6.58886	8.74659	25.7276	0.658886	0.874659	2.57276	0.0022776	0.0182532	0.128447	1.8467e-05	0.000147999	0.00104146
0.543012	12.3333	86.7884	0.108602	2.46665	17.3577	1.17581	3.55981	20.5408	0.117581	0.355981	2.05408	0.000803657	0.0182532	0.128447	6.51614e-06	0.000147999	0.00104146
0.279568	12.3333	86.7884	0.0559135	2.46665	17.3577	1.25707	3.70135	20.6823	0.125707	0.370135	2.06823	0.00041376	0.0182532	0.128447	3.35481e-06	0.000147999	0.00104146
0.640613	12.3333	86.7884	0.128123	2.46665	17.3577	0.269155	2.63087	19.6118	0.0269155	0.263087	1.96118	0.000948107	0.0182532	0.128447	7.68735e-06	0.000147999	0.00104146
1.04412	9.02379	86.7884	0.208824	1.80476	17.3577	1.72474	3.08607	20.9224	0.172474	0.308607	2.09224	0.00154529	0.0133552	0.128447	1.25294e-05	0.000108286	0.00104146
1.07051	9.02379	86.7884	0.214101	1.80476	17.3577	1.50051	2.85676	20.6931	0.150051	0.285676	2.06931	0.00158435	0.0133552	0.128447	1.28461e-05	0.000108286	0.00104146
1.10034	9.02379	86.7884	0.220068	1.80476	17.3577	1.88309	3.23359	21.0699	0.188309	0.323359	2.10699	0.00162851	0.0133552	0.128447	1.32041e-05	0.000108286	0.00104146
1.15413	9.02379	86.7884	0.230826	1.80476	17.3577	2.56665	3.90679	21.7431	0.256665	0.390679	2.17431	0.00170811	0.0133552	0.128447	1.38496e-05	0.000108286	0.00104146
1.11103	9.02379	86.7884	0.222207	1.80476	17.3577	1.25581	2.60425	20.4406	0.125581	0.260425	2.04406	0.00164433	0.0133552	0.128447	1.33324e-05	0.000108286	0.00104146
0.636759	9.02379	86.7884	0.127352	1.80476	17.3577	3.18655	4.62668	22.463	0.318655	0.462668	2.2463	0.000942404	0.0133552	0.128447	7.64111e-06	0.000108286	0.00104146
1.41044	9.02379	86.7884	0.282088	1.80476	17.3577	2.54301	3.83394	21.6703	0.254301	0.383394	2.16703	0.00208745	0.0133552	0.128447	1.69253e-05	0.000108286	0.00104146
1.07907	9.02379	86.7884	0.215813	1.80476	17.3577	1.86198	3.21658	21.0529	0.186198	0.321658	2.10529	0.00159702	0.0133552	0.128447	1.29488e-05	0.000108286	0.00104146
1.40336	9.02379	86.7884	0.280672	1.80476	17.3577	1.15149	2.44377	20.2801	0.115149	0.244377	2.02801	0.00207697	0.0133552	0.128447	1.68403e-05	0.000108286	0.00104146
1.04995	9.02379	86.7884	0.209989	1.80476	17.3577	1.2973	2.65751	20.4938	0.12973	0.265751	2.04938	0.00155392	0.0133552	0.128447	1.25994e-05	0.000108286	0.00104146
0.800764	9.02379	86.7884	0.160153	1.80476	17.3577	0.647022	2.05536	19.8917	0.0647022	0.205536	1.98917	0.00118513	0.0133552	0.128447	9.60916e-06	0.000108286	0.00104146
1.15412	3.6142	86.7884	0.230824	0.72284	17.3577	0.392327	0.752486	19.9971	0.0392327	0.0752486	1.99971	0.0017081	0.00534902	0.128447	1.38494e-05	4.33704e-05	0.00104146
0.731791	9.02379	86.7884	0.146358	1.80476	17.3577	0.843223	2.26492	20.1012	0.0843223	0.226492	2.01012	0.00108305	0.0133552	0.128447	8.7815e-06	0.000108286	0.00104146
0.623507	9.02379	86.7884	0.124701	1.80476	17.3577	0.164104	1.6068	19.4431	0.0164104	0.16068	1.94431	0.00092279	0.0133552	0.128447	7.48208e-06	0.000108286	0.00104146
1.17781	10.5625	86.7884	0.235563	2.1125	17.3577	1.29019	2.92534	20.3634	0.129019	0.292534	2.03634	0.00174316	0.0156325	0.128447	1.41338e-05	0.00012675	0.00104146
0.483108	9.02379	86.7884	0.0966216	1.80476	17.3577	2.33238	3.80235	21.6387	0.233238	0.380235	2.16387	0.000715	0.0133552	0.128447	5.7973e-06	0.000108286	0.00104146
0.713089	9.02379	86.7884	0.142618	1.80476	17.3577	0.311512	1.73683	19.5732	0.0311512	0.173683	1.95732	0.00105537	0.0133552	0.128447	8.55707e-06	0.000108286	0.00104146
0.27008	9.02379	86.7884	0.0540159	1.80476	17.3577	1.20897	2.72044	20.5568	0.120897	0.272044	2.05568	0.000399718	0.0133552	0.128447	3.24096e-06	0.000108286	0.00104146
0.912867	9.02379	86.7884	0.182573	1.80476	17.3577	0.941993	2.32866	20.165	0.0941993	0.232866	2.0165	0.00135104	0.0133552	0.128447	1.09544e-05	0.000108286	0.00104146
1.25655	9.02379	86.7884	0.251309	1.80476	17.3577	0.940531	2.26098	20.0973	0.0940531	0.226098	2.00973	0.00185969	0.0133552	0.128447	1.50786e-05	0.000108286	0.00104146
0.497172	9.02379	86.7884	0.0994344	1.80476	17.3577	2.40925	3.87648	21.7128	0.240925	0.387648	2.17128	0.000735814	0.0133552	0.128447	5.96606e-06	0.000108286	0.00104146
0.23087	9.02379	86.7884	0.0461739	1.80476	17.3577	1.01259	2.53171	20.368	0.101259	0.253171	2.0368	0.000341687	0.0133552	0.128447	2.77044e-06	0.000108286	0.00104146
0.770511	9.02379	86.7884	0.154102	1.80476	17.3577	0.642898	2.05709	19.8934	0.0642898	0.205709	1.98934	0.00114036	0.0133552	0.128447	9.24613e-06	0.000108286	0.00104146
0.287522	9.02379	86.7884	0.0575044	1.80476	17.3577	1.29756	2.80562	20.6419	0.129756	0.280562	2.06419	0.000425533	0.0133552	0.128447	3.45026e-06	0.000108286	0.00104146
0.156124	9.02379	86.7884	0.0312248	1.80476	17.3577	0.650803	2.18452	20.0208	0.0650803	0.218452	2.00208	0.000231063	0.0133552	0.128447	1.87349e-06	0.000108286	0.00104146
1.25513	11.5295	86.7884	0.251026	2.3059	17.3577	6.86037	9.09768	26.2859	0.686037	0.909768	2.62859	0.00185759	0.0170637	0.128447	1.50616e-05	0.000138354	0.00104146
1.05991	11.5295	86.7884	0.211983	2.3059	17.3577	5.66741	7.95281	25.1411	0.566741	0.795281	2.51411	0.00156867	0.0170637	0.128447	1.2719e-05	0.000138354	0.00104146
1.25392	11.5295	86.7884	0.250784	2.3059	17.3577	2.83201	5.06961	22.2579	0.283201	0.506961	2.22579	0.0018558	0.0170637	0.128447	1.5047e-05	0.000138354	0.00104146
1.20617	11.5295	86.7884	0.241234	2.3059	17.3577	1.11897	3.36832	20.5566	0.111897	0.336832	2.05566	0.00178513	0.0170637	0.128447	1.44741e-05	0.000138354	0.00104146
1.04656	11.5295	86.7884	0.209312	2.3059	17.3577	5.58678	7.87548	25.0637	0.558678	0.787548	2.50637	0.00154891	0.0170637	0.128447	1.25587e-05	0.000138354	0.00104146
1.03584	11.5295	86.7884	0.207168	2.3059	17.3577	5.08731	7.37865	24.5669	0.508731	0.737865	2.45669	0.00153304	0.0170637	0.128447	1.24301e-05	0.000138354	0.00104146
1.3936	11.5295	86.7884	0.27872	2.3059	17.3577	3.32548	5.52875	22.717	0.332548	0.552875	2.2717	0.00206253	0.0170637	0.128447	1.67232e-05	0.000138354	0.00104146
1.38715	11.5295	86.7884	0.277431	2.3059	17.3577	7.68122	9.88606	27.0743	0.768122	0.988606	2.70743	0.00205299	0.0170637	0.128447	1.66458e-05	0.000138354	0.00104146
1.01346	11.5295	86.7884	0.202691	2.3059	17.3577	5.07721	7.37408	24.5623	0.507721	0.737408	2.45623	0.00149992	0.0170637	0.128447	1.21615e-05	0.000138354	0.00104146
1.48986	11.5295	86.7884	0.297972	2.3059	17.3577	7.56488	9.74452	26.9328	0.756488	0.974452	2.69328	0.00220499	0.0170637	0.128447	1.78783e-05	0.000138354	0.00104146
1.59715	11.5295	86.7884	0.319431	2.3059	17.3577	6.17722	8.33055	25.5188	0.617722	0.833055	2.55188	0.00236379	0.0170637	0.128447	1.91659e-05	0.000138354	0.00104146
0.621418	11.5295	86.7884	0.124284	2.3059	17.3577	0.955308	3.34916	20.5374	0.0955308	0.334916	2.05374	0.000919698	0.0170637	0.128447	7.45701e-06	0.000138354	0.00104146
1.3727	11.5295	86.7884	0.274541	2.3059	17.3577	7.59087	9.79926	26.9875	0.759087	0.979926	2.69875	0.0020316	0.0170637	0.128447	1.64725e-05	0.000138354	0.00104146
0.526685	11.5295	86.7884	0.105337	2.3059	17.3577	1.90515	4.32252	21.5108	0.190515	0.432252	2.15108	0.000779494	0.0170637	0.128447	6.32022e-06	0.000138354	0.00104146
0.201188	11.5295	86.7884	0.0402376	2.3059	17.3577	0.86676	3.36509	20.5533	0.086676	0.336509	2.05533	0.000297758	0.0170637	0.128447	2.41425e-06	0.000138354	0.00104146
0.331501	11.5295	86.7884	0.0663003	2.3059	17.3577	1.52397	3.98985	21.1781	0.152397	0.398985	2.11781	0.000490622	0.0170637	0.128447	3.97802e-06	0.000138354	0.00104146
0.579292	11.5295	86.7884	0.115858	2.3059	17.3577	1.63008	4.03438	21.2226	0.163008	0.403438	2.12226	0.000857352	0.0170637	0.128447	6.9515e-06	0.000138354	0.00104146
0.112947	11.5295	86.7884	0.0225895	2.3059	17.3577	0.451419	2.97175	20.16	0.0451419	0.297175	2.016	0.000167162	0.0170637	0.128447	1.35537e-06	0.000138354	0.00104146
1.96715	10.7993	86.7884	0.39343	2.15986	17.3577	2.54177	4.06855	21.4454	0.254177	0.406855	2.14454	0.00291138	0.015983	0.128447	2.36058e-05	0.000129592	0.00104146
1.40263	10.7993	86.7884	0.280527	2.15986	17.3577	4.07019	5.70769	23.0845	0.407019	0.570769	2.30845	0.0020759	0.015983	0.128447	1.68316e-05	0.000129592	0.00104146
1.07727	10.7993	86.7884	0.215455	2.15986	17.3577	0.700531	2.40225	19.7791	0.0700531	0.240225	1.97791	0.00159436	0.015983	0.128447	1.29273e-05	0.000129592	0.00104146
1.28666	10.7993	86.7884	0.257333	2.15986	17.3577	4.57438	6.23473	23.6116	0.457438	0.623473	2.36116	0.00190426	0.015983	0.128447	1.544e-05	0.000129592	0.00104146
1.32823	10.7993	86.7884	0.265646	2.15986	17.3577	2.96382	4.61598	21.9928	0.296382	0.461598	2.19928	0.00196578	0.015983	0.128447	1.59388e-05	0.000129592	0.00104146
0.335824	10.7993	86.7884	0.0671649	2.15986	17.3577	1.54645	3.39553	20.7724	0.154645	0.339553	2.07724	0.00049702	0.015983	0.128447	4.02989e-06	0.000129592	0.00104146
0.147159	10.7993	86.7884	0.0294318	2.15986	17.3577	0.062494	1.94929	19.3261	0.0062494	0.194929	1.93261	0.000217796	0.015983	0.128447	1.76591e-06	0.000129592	0.00104146
1.31671	10.7993	86.7884	0.263342	2.15986	17.3577	2.30089	3.95532	21.3322	0.230089	0.395532	2.13322	0.00194873	0.015983	0.128447	1.58005e-05	0.000129592	0.00104146
0.822803	10.7993	86.7884	0.164561	2.15986	17.3577	2.49505	4.24719	21.624	0.249505	0.424719	2.1624	0.00121775	0.015983	0.128447	9.87363e-06	0.000129592	0.00104146
1.67828	10.7993	86.7884	0.335657	2.15986	17.3577	4.48638	6.06971	23.4465	0.448638	0.606971	2.34465	0.00248386	0.015983	0.128447	2.01394e-05	0.000129592	0.00104146
0.128641	10.7993	86.7884	0.0257281	2.15986	17.3577	0.522909	2.41342	19.7902	0.0522909	0.241342	1.97902	0.000190388	0.015983	0.128447	1.54369e-06	0.000129592	0.00104146
1.51945	10.7993	86.7884	0.30389	2.15986	17.3577	3.87769	5.49221	22.869	0.387769	0.549221	2.2869	0.00224878	0.015983	0.128447	1.82334e-05	0.000129592	0.00104146
1.40704	10.7993	86.7884	0.281409	2.15986	17.3577	4.62669	6.26333	23.6402	0.462669	0.626333	2.36402	0.00208243	0.015983	0.128447	1.68845e-05	0.000129592	0.00104146
0.373029	10.7993	86.7884	0.0746057	2.15986	17.3577	1.7414	3.58305	20.9599	0.17414	0.358305	2.09599	0.000552082	0.015983	0.128447	4.47634e-06	0.000129592	0.00104146
0.16867	12.3333	86.7884	0.0337339	2.46665	17.3577	0.7102	2.90241	19.8834	0.07102	0.290241	1.98834	0.000249631	0.0182532	0.128447	2.02404e-06	0.000147999	0.00104146
0.231644	10.7993	86.7884	0.0463289	2.15986	17.3577	1.01643	2.88633	20.2632	0.101643	0.288633	2.02632	0.000342834	0.015983	0.128447	2.77973e-06	0.000129592	0.00104146
0.524299	10.7993	86.7884	0.10486	2.15986	17.3577	1.07281	2.8843	20.2611	0.107281	0.28843	2.02611	0.000775963	0.015983	0.128447	6.29159e-06	0.000129592	0.00104146
0.62491	10.7993	86.7884	0.124982	2.15986	17.3577	3.11963	4.91108	22.2879	0.311963	0.491108	2.22879	0.000924867	0.015983	0.128447	7.49892e-06	0.000129592	0.00104146
0.675034	10.7993	86.7884	0.135007	2.15986	17.3577	3.40382	5.18531	22.5621	0.340382	0.518531	2.25621	0.00099905	0.015983	0.128447	8.10041e-06	0.000129592	0.00104146
0.385722	10.7993	86.7884	0.0771443	2.15986	17.3577	1.8085	3.64762	21.0245	0.18085	0.364762	2.10245	0.000570868	0.015983	0.128447	4.62866e-06	0.000129592	0.00104146
0.168999	10.7993	86.7884	0.0337999	2.15986	17.3577	0.711769	2.5942	19.971	0.0711769	0.25942	1.9971	0.000250119	0.015983	0.128447	2.02799e-06	0.000129592	0.00104146
3.73447	29.9732	86.7884	0.746894	5.99464	17.3577	5.88487	11.1104	23.6206	0.588487	1.11104	2.36206	0.00552701	0.0443603	0.128447	4.48136e-05	0.000359678	0.00104146
0.779276	29.9732	86.7884	0.155855	5.99464	17.3577	1.80889	7.70413	20.2144	0.180889	0.770413	2.02144	0.00115333	0.0443603	0.128447	9.35131e-06	0.000359678	0.00104146
2.41342	29.9732	86.7884	0.482684	5.99464	17.3577	14.3617	19.8854	32.3957	1.43617	1.98854	3.23957	0.00357186	0.0443603	0.128447	2.89611e-05	0.000359678	0.00104146
3.63723	29.9732	86.7884	0.727446	5.99464	17.3577	2.90356	8.15094	20.6612	0.290356	0.815094	2.06612	0.0053831	0.0443603	0.128447	4.36467e-05	0.000359678	0.00104146
3.43867	29.9732	86.7884	0.687734	5.99464	17.3577	3.76327	9.05537	21.5656	0.376327	0.905537	2.15656	0.00508923	0.0443603	0.128447	4.12641e-05	0.000359678	0.00104146
5.21124	29.9732	86.7884	1.04225	5.99464	17.3577	12.7762	17.6706	30.1808	1.27762	1.76706	3.01808	0.00771263	0.0443603	0.128447	6.25349e-05	0.000359678	0.00104146
1.76193	29.9732	86.7884	0.352386	5.99464	17.3577	3.93216	9.60367	22.1139	0.393216	0.960367	2.21139	0.00260766	0.0443603	0.128447	2.11432e-05	0.000359678	0.00104146
3.75957	29.9732	86.7884	0.751914	5.99464	17.3577	3.08642	8.30625	20.8165	0.308642	0.830625	2.08165	0.00556416	0.0443603	0.128447	4.51148e-05	0.000359678	0.00104146
4.41253	29.9732	86.7884	0.882506	5.99464	17.3577	7.43398	12.5071	25.0174	0.743398	1.25071	2.50174	0.00653055	0.0443603	0.128447	5.29504e-05	0.000359678	0.00104146
1.74995	29.9732	86.7884	0.349989	5.99464	17.3577	2.64467	8.3189	20.8292	0.264467	0.83189	2.08292	0.00258992	0.0443603	0.128447	2.09994e-05	0.000359678	0.00104146
1.40361	29.9732	86.7884	0.280721	5.99464	17.3577	2.22655	7.97953	20.4898	0.222655	0.797953	2.04898	0.00207734	0.0443603	0.128447	1.68433e-05	0.000359678	0.00104146
1.48594	29.9732	86.7884	0.297188	5.99464	17.3577	1.0288	6.76305	19.2733	0.10288	0.676305	1.92733	0.00219919	0.0443603	0.128447	1.78313e-05	0.000359678	0.00104146
0.695709	29.9732	86.7884	0.139142	5.99464	17.3577	3.52186	9.43618	21.9464	0.352186	0.943618	2.19464	0.00102965	0.0443603	0.128447	8.3485e-06	0.000359678	0.00104146
2.55924	29.9732	86.7884	0.511849	5.99464	17.3577	0.996839	6.48756	18.9978	0.0996839	0.648756	1.89978	0.00378768	0.0443603	0.128447	3.07109e-05	0.000359678	0.00104146
4.00649	29.9732	86.7884	0.801298	5.99464	17.3577	1.9095	7.07381	19.5841	0.19095	0.707381	1.95841	0.0059296	0.0443603	0.128447	4.80779e-05	0.000359678	0.00104146
0.298727	29.9732	86.7884	0.0597455	5.99464	17.3577	1.35485	7.35986	19.8701	0.135485	0.735986	1.98701	0.000442116	0.0443603	0.128447	3.58473e-06	0.000359678	0.00104146
0.497549	6.42588	86.7884	0.0995099	1.28518	17.3577	0.212579	1.18563	19.6967	0.0212579	0.118563	1.96967	0.000736373	0.00951031	0.128447	5.97059e-06	7.71106e-05	0.00104146
4.44239	23.5511	86.7884	0.888478	4.71022	17.3577	28.6178	41.3733	55.4929	2.86178	4.13733	5.54929	0.00657473	0.0348556	0.128447	5.33087e-05	0.000282613	0.00104146
1.57162	23.5511	86.7884	0.314324	4.71022	17.3577	4.27829	19.2195	33.3391	0.427829	1.92195	3.33391	0.002326	0.0348556	0.128447	1.88594e-05	0.000282613	0.00104146
1.52584	23.5511	86.7884	0.305167	4.71022	17.3577	6.33553	21.312	35.4315	0.633553	2.1312	3.54315	0.00225824	0.0348556	0.128447	1.831e-05	0.000282613	0.00104146
2.26074	23.5511	86.7884	0.452147	4.71022	17.3577	13.3393	27.7522	41.8718	1.33393	2.77522	4.18718	0.00334589	0.0348556	0.128447	2.71288e-05	0.000282613	0.00104146
3.24943	23.5511	86.7884	0.649885	4.71022	17.3577	20.0988	33.7578	47.8774	2.00988	3.37578	4.78774	0.00480915	0.0348556	0.128447	3.89931e-05	0.000282613	0.00104146
0.141509	23.5511	86.7884	0.0283019	4.71022	17.3577	0.582394	16.6268	30.7463	0.0582394	1.66268	3.07463	0.000209434	0.0348556	0.128447	1.69811e-06	0.000282613	0.00104146
0.623497	11.1639	86.7884	0.124699	2.23278	17.3577	3.11166	4.9761	22.2588	0.311166	0.49761	2.22588	0.000922775	0.0165226	0.128447	7.48196e-06	0.000133967	0.00104146
0.900609	11.1639	86.7884	0.180122	2.23278	17.3577	2.22673	4.03588	21.3185	0.222673	0.403588	2.13185	0.0013329	0.0165226	0.128447	1.08073e-05	0.000133967	0.00104146
0.957187	11.1639	86.7884	0.191437	2.23278	17.3577	5.05075	6.84863	24.1313	0.505075	0.684863	2.41313	0.00141664	0.0165226	0.128447	1.14862e-05	0.000133967	0.00104146
1.13212	11.1639	86.7884	0.226425	2.23278	17.3577	1.85589	3.619	20.9016	0.185589	0.3619	2.09016	0.00167554	0.0165226	0.128447	1.35855e-05	0.000133967	0.00104146
0.804682	11.1639	86.7884	0.160936	2.23278	17.3577	0.843223	2.67149	19.9541	0.0843223	0.267149	1.99541	0.00119093	0.0165226	0.128447	9.65618e-06	0.000133967	0.00104146
1.31251	11.1639	86.7884	0.262503	2.23278	17.3577	1.01087	2.73819	20.0208	0.101087	0.273819	2.00208	0.00194252	0.0165226	0.128447	1.57502e-05	0.000133967	0.00104146
1.11226	11.1639	86.7884	0.222451	2.23278	17.3577	1.01472	2.78177	20.0644	0.101472	0.278177	2.00644	0.00164614	0.0165226	0.128447	1.33471e-05	0.000133967	0.00104146
1.19371	11.1639	86.7884	0.238742	2.23278	17.3577	2.37212	4.123	21.4057	0.237212	0.4123	2.14057	0.00176669	0.0165226	0.128447	1.43245e-05	0.000133967	0.00104146
1.15168	11.1639	86.7884	0.230336	2.23278	17.3577	0.460761	2.21998	19.5026	0.0460761	0.221998	1.95026	0.00170448	0.0165226	0.128447	1.38201e-05	0.000133967	0.00104146
1.16827	11.1639	86.7884	0.233653	2.23278	17.3577	1.48836	3.24429	20.5269	0.148836	0.324429	2.05269	0.00172903	0.0165226	0.128447	1.40192e-05	0.000133967	0.00104146
1.0999	11.1639	86.7884	0.219981	2.23278	17.3577	1.15175	2.92125	20.2039	0.115175	0.292125	2.02039	0.00162786	0.0165226	0.128447	1.31988e-05	0.000133967	0.00104146
1.24844	11.1639	86.7884	0.249688	2.23278	17.3577	2.09507	3.83509	21.1177	0.209507	0.383509	2.11177	0.00184769	0.0165226	0.128447	1.49813e-05	0.000133967	0.00104146
1.02506	11.1639	86.7884	0.205012	2.23278	17.3577	1.9615	3.74588	21.0285	0.19615	0.374588	2.10285	0.00151709	0.0165226	0.128447	1.23007e-05	0.000133967	0.00104146
0.914338	11.1639	86.7884	0.182868	2.23278	17.3577	3.05315	4.85956	22.1422	0.305315	0.485956	2.21422	0.00135322	0.0165226	0.128447	1.09721e-05	0.000133967	0.00104146
0.83715	11.1639	86.7884	0.16743	2.23278	17.3577	1.87737	3.69917	20.9818	0.187737	0.369917	2.09818	0.00123898	0.0165226	0.128447	1.00458e-05	0.000133967	0.00104146
0.90791	11.1639	86.7884	0.181582	2.23278	17.3577	1.78654	3.59424	20.8769	0.178654	0.359424	2.08769	0.00134371	0.0165226	0.128447	1.08949e-05	0.000133967	0.00104146
1.17885	11.1639	86.7884	0.235769	2.23278	17.3577	1.02493	2.77876	20.0614	0.102493	0.277876	2.00614	0.00174469	0.0165226	0.128447	1.41461e-05	0.000133967	0.00104146
0.755204	11.1639	86.7884	0.151041	2.23278	17.3577	1.72441	3.56255	20.8452	0.172441	0.356255	2.08452	0.0011177	0.0165226	0.128447	9.06245e-06	0.000133967	0.00104146
0.473676	11.1639	86.7884	0.0947352	2.23278	17.3577	2.28099	4.17541	21.4581	0.228099	0.417541	2.14581	0.000701041	0.0165226	0.128447	5.68411e-06	0.000133967	0.00104146
0.463677	11.1639	86.7884	0.0927354	2.23278	17.3577	2.22665	4.12308	21.4057	0.222665	0.412308	2.14057	0.000686242	0.0165226	0.128447	5.56413e-06	0.000133967	0.00104146
0.867478	11.1639	86.7884	0.173496	2.23278	17.3577	0.983616	2.79937	20.082	0.0983616	0.279937	2.0082	0.00128387	0.0165226	0.128447	1.04097e-05	0.000133967	0.00104146
0.938909	11.1639	86.7884	0.187782	2.23278	17.3577	0.909862	2.71139	19.994	0.0909862	0.271139	1.9994	0.00138958	0.0165226	0.128447	1.12669e-05	0.000133967	0.00104146
0.844799	11.1639	86.7884	0.16896	2.23278	17.3577	1.23478	3.05505	20.3377	0.123478	0.305505	2.03377	0.0012503	0.0165226	0.128447	1.01376e-05	0.000133967	0.00104146
1.33698	11.1639	86.7884	0.267397	2.23278	17.3577	2.85743	4.5799	21.8626	0.285743	0.45799	2.18626	0.00197874	0.0165226	0.128447	1.60438e-05	0.000133967	0.00104146
0.802627	11.1639	86.7884	0.160525	2.23278	17.3577	1.7105	3.53918	20.8218	0.17105	0.353918	2.08218	0.00118789	0.0165226	0.128447	9.63153e-06	0.000133967	0.00104146
0.479482	11.1639	86.7884	0.0958964	2.23278	17.3577	2.31261	4.20586	21.4885	0.231261	0.420586	2.14885	0.000709634	0.0165226	0.128447	5.75379e-06	0.000133967	0.00104146
0.150719	11.1639	86.7884	0.0301437	2.23278	17.3577	0.625399	2.58462	19.8673	0.0625399	0.258462	1.98673	0.000223063	0.0165226	0.128447	1.80862e-06	0.000133967	0.00104146
0.838928	11.1639	86.7884	0.167786	2.23278	17.3577	0.500606	2.32205	19.6047	0.0500606	0.232205	1.96047	0.00124161	0.0165226	0.128447	1.00671e-05	0.000133967	0.00104146
0.272518	11.1639	86.7884	0.0545037	2.23278	17.3577	1.22131	3.15606	20.4387	0.122131	0.315606	2.04387	0.000403327	0.0165226	0.128447	3.27022e-06	0.000133967	0.00104146
0.989106	11.1734	86.7884	0.197821	2.23467	17.3577	0.843277	2.63669	19.9169	0.0843277	0.263669	1.99169	0.00146388	0.0165366	0.128447	1.18693e-05	0.00013408	0.00104146
1.25726	11.1734	86.7884	0.251453	2.23467	17.3577	3.70949	5.44963	22.7298	0.370949	0.544963	2.27298	0.00186075	0.0165366	0.128447	1.50872e-05	0.00013408	0.00104146
1.15467	11.1734	86.7884	0.230934	2.23467	17.3577	6.24319	8.0037	25.2839	0.624319	0.80037	2.52839	0.00170891	0.0165366	0.128447	1.3856e-05	0.00013408	0.00104146
1.16958	11.1734	86.7884	0.233917	2.23467	17.3577	2.37388	4.13143	21.4116	0.237388	0.413143	2.14116	0.00173098	0.0165366	0.128447	1.4035e-05	0.00013408	0.00104146
1.24332	11.1734	86.7884	0.248665	2.23467	17.3577	5.54586	7.28877	24.569	0.554586	0.728877	2.4569	0.00184012	0.0165366	0.128447	1.49199e-05	0.00013408	0.00104146
1.30646	11.1734	86.7884	0.261293	2.23467	17.3577	2.17764	3.90804	21.1882	0.217764	0.390804	2.11882	0.00193357	0.0165366	0.128447	1.56776e-05	0.00013408	0.00104146
0.820786	11.1734	86.7884	0.164157	2.23467	17.3577	2.88611	4.71305	21.9933	0.288611	0.471305	2.19933	0.00121476	0.0165366	0.128447	9.84943e-06	0.00013408	0.00104146
1.09624	11.1734	86.7884	0.219248	2.23467	17.3577	5.3745	7.14661	24.4268	0.53745	0.714661	2.44268	0.00162244	0.0165366	0.128447	1.31549e-05	0.00013408	0.00104146
1.06663	11.1734	86.7884	0.213326	2.23467	17.3577	3.06865	4.84665	22.1269	0.306865	0.484665	2.21269	0.00157861	0.0165366	0.128447	1.27996e-05	0.00013408	0.00104146
1.16276	11.1734	86.7884	0.232553	2.23467	17.3577	5.47608	7.23498	24.5152	0.547608	0.723498	2.45152	0.00172089	0.0165366	0.128447	1.39532e-05	0.00013408	0.00104146
0.916334	11.1734	86.7884	0.183267	2.23467	17.3577	1.83395	3.64186	20.9221	0.183395	0.364186	2.09221	0.00135617	0.0165366	0.128447	1.0996e-05	0.00013408	0.00104146
1.0619	11.1734	86.7884	0.21238	2.23467	17.3577	1.33971	3.11864	20.3989	0.133971	0.311864	2.03989	0.00157161	0.0165366	0.128447	1.27428e-05	0.00013408	0.00104146
1.42677	11.1734	86.7884	0.285355	2.23467	17.3577	1.6647	3.37127	20.6515	0.16647	0.337127	2.06515	0.00211163	0.0165366	0.128447	1.71213e-05	0.00013408	0.00104146
0.83161	11.1734	86.7884	0.166322	2.23467	17.3577	1.11182	2.93661	20.2168	0.111182	0.293661	2.02168	0.00123078	0.0165366	0.128447	9.97933e-06	0.00013408	0.00104146
0.904527	11.1734	86.7884	0.180905	2.23467	17.3577	1.06242	2.87267	20.1529	0.106242	0.287267	2.01529	0.0013387	0.0165366	0.128447	1.08543e-05	0.00013408	0.00104146
1.01971	11.1734	86.7884	0.203941	2.23467	17.3577	0.89068	2.67801	19.9582	0.089068	0.267801	1.99582	0.00150917	0.0165366	0.128447	1.22365e-05	0.00013408	0.00104146
0.338691	11.1734	86.7884	0.0677382	2.23467	17.3577	1.56138	3.48475	20.765	0.156138	0.348475	2.0765	0.000501263	0.0165366	0.128447	4.06429e-06	0.00013408	0.00104146
0.964131	11.1734	86.7884	0.192826	2.23467	17.3577	3.86009	5.65848	22.9387	0.386009	0.565848	2.29387	0.00142691	0.0165366	0.128447	1.15696e-05	0.00013408	0.00104146
0.736909	11.1734	86.7884	0.147382	2.23467	17.3577	1.16011	3.00379	20.284	0.116011	0.300379	2.0284	0.00109062	0.0165366	0.128447	8.8429e-06	0.00013408	0.00104146
0.978081	11.1734	86.7884	0.195616	2.23467	17.3577	2.97305	4.76866	22.0489	0.297305	0.476866	2.20489	0.00144756	0.0165366	0.128447	1.1737e-05	0.00013408	0.00104146
0.480796	11.1734	86.7884	0.0961592	2.23467	17.3577	2.31977	4.21466	21.4949	0.231977	0.421466	2.14949	0.000711578	0.0165366	0.128447	5.76955e-06	0.00013408	0.00104146
0.9654	11.1734	86.7884	0.19308	2.23467	17.3577	1.0885	2.88664	20.1668	0.10885	0.288664	2.01668	0.00142879	0.0165366	0.128447	1.15848e-05	0.00013408	0.00104146
0.896971	11.1734	86.7884	0.179394	2.23467	17.3577	1.50322	3.31499	20.5952	0.150322	0.331499	2.05952	0.00132752	0.0165366	0.128447	1.07636e-05	0.00013408	0.00104146
0.42169	11.1734	86.7884	0.084338	2.23467	17.3577	0.6188	2.52553	19.8057	0.06188	0.252553	1.98057	0.000624101	0.0165366	0.128447	5.06028e-06	0.00013408	0.00104146
0.211455	11.1734	86.7884	0.0422909	2.23467	17.3577	0.104963	2.05388	19.3341	0.0104963	0.205388	1.93341	0.000312953	0.0165366	0.128447	2.53746e-06	0.00013408	0.00104146
0.481645	11.1734	86.7884	0.0963291	2.23467	17.3577	2.3244	4.21912	21.4993	0.23244	0.421912	2.14993	0.000712835	0.0165366	0.128447	5.77974e-06	0.00013408	0.00104146
0.0995399	11.1734	86.7884	0.019908	2.23467	17.3577	0.391351	2.36276	19.643	0.0391351	0.236276	1.9643	0.000147319	0.0165366	0.128447	1.19448e-06	0.00013408	0.00104146
1.2722	12.7948	86.7884	0.25444	2.55895	17.3577	6.96588	9.02781	25.8899	0.696588	0.902781	2.58899	0.00188285	0.0189363	0.128447	1.52664e-05	0.000153537	0.00104146
1.21449	12.7948	86.7884	0.242898	2.55895	17.3577	6.60988	8.68348	25.5456	0.660988	0.868348	2.55456	0.00179744	0.0189363	0.128447	1.45739e-05	0.000153537	0.00104146
1.98873	12.7948	86.7884	0.397746	2.55895	17.3577	1.80888	3.72651	20.5886	0.180888	0.372651	2.05886	0.00294332	0.0189363	0.128447	2.38648e-05	0.000153537	0.00104146
1.34681	12.7948	86.7884	0.269362	2.55895	17.3577	7.42926	9.47611	26.3382	0.742926	0.947611	2.63382	0.00199328	0.0189363	0.128447	1.61617e-05	0.000153537	0.00104146
1.19823	12.7948	86.7884	0.239645	2.55895	17.3577	1.58067	3.65756	20.5196	0.158067	0.365756	2.05196	0.00177338	0.0189363	0.128447	1.43787e-05	0.000153537	0.00104146
0.995504	12.7948	86.7884	0.199101	2.55895	17.3577	3.74235	5.86031	22.7224	0.374235	0.586031	2.27224	0.00147335	0.0189363	0.128447	1.1946e-05	0.000153537	0.00104146
1.19103	12.7948	86.7884	0.238206	2.55895	17.3577	3.45509	5.53344	22.3955	0.345509	0.553344	2.23955	0.00176272	0.0189363	0.128447	1.42923e-05	0.000153537	0.00104146
1.16682	12.7948	86.7884	0.233363	2.55895	17.3577	4.35248	6.43572	23.2978	0.435248	0.643572	2.32978	0.00172689	0.0189363	0.128447	1.40018e-05	0.000153537	0.00104146
0.669758	12.7948	86.7884	0.133952	2.55895	17.3577	1.89962	4.08377	20.9459	0.189962	0.408377	2.09459	0.000991241	0.0189363	0.128447	8.03709e-06	0.000153537	0.00104146
1.34633	12.7948	86.7884	0.269266	2.55895	17.3577	6.435	8.48194	25.344	0.6435	0.848194	2.5344	0.00199257	0.0189363	0.128447	1.61559e-05	0.000153537	0.00104146
0.954687	12.7948	86.7884	0.190937	2.55895	17.3577	2.51336	4.6396	21.5017	0.251336	0.46396	2.15017	0.00141294	0.0189363	0.128447	1.14562e-05	0.000153537	0.00104146
0.862946	12.7948	86.7884	0.172589	2.55895	17.3577	0.543914	2.68878	19.5509	0.0543914	0.268878	1.95509	0.00127716	0.0189363	0.128447	1.03554e-05	0.000153537	0.00104146
0.89376	12.7948	86.7884	0.178752	2.55895	17.3577	3.53127	5.66988	22.532	0.353127	0.566988	2.2532	0.00132277	0.0189363	0.128447	1.07251e-05	0.000153537	0.00104146
1.54388	12.7948	86.7884	0.308777	2.55895	17.3577	4.3851	6.39217	23.2543	0.43851	0.639217	2.32543	0.00228495	0.0189363	0.128447	1.85266e-05	0.000153537	0.00104146
0.767071	12.7948	86.7884	0.153414	2.55895	17.3577	0.617732	2.78208	19.6442	0.0617732	0.278208	1.96442	0.00113527	0.0189363	0.128447	9.20485e-06	0.000153537	0.00104146
1.45163	12.7948	86.7884	0.290326	2.55895	17.3577	4.54728	6.57296	23.435	0.454728	0.657296	2.3435	0.00214841	0.0189363	0.128447	1.74195e-05	0.000153537	0.00104146
1.09739	12.7948	86.7884	0.219477	2.55895	17.3577	4.81416	6.91147	23.7736	0.481416	0.691147	2.37736	0.00162413	0.0189363	0.128447	1.31686e-05	0.000153537	0.00104146
1.32818	12.7948	86.7884	0.265636	2.55895	17.3577	3.81369	5.86429	22.7264	0.381369	0.586429	2.27264	0.00196571	0.0189363	0.128447	1.59382e-05	0.000153537	0.00104146
1.37763	12.7948	86.7884	0.275526	2.55895	17.3577	2.6246	4.66521	21.5273	0.26246	0.466521	2.15273	0.00203889	0.0189363	0.128447	1.65316e-05	0.000153537	0.00104146
1.02014	12.7948	86.7884	0.204027	2.55895	17.3577	5.07816	7.19112	24.0532	0.507816	0.719112	2.40532	0.0015098	0.0189363	0.128447	1.22416e-05	0.000153537	0.00104146
0.457537	12.7948	86.7884	0.0915074	2.55895	17.3577	0.190889	2.41829	19.2804	0.0190889	0.241829	1.92804	0.000677155	0.0189363	0.128447	5.49044e-06	0.000153537	0.00104146
1.70891	12.7948	86.7884	0.341781	2.55895	17.3577	3.80926	5.78309	22.6452	0.380926	0.578309	2.26452	0.00252918	0.0189363	0.128447	2.05069e-05	0.000153537	0.00104146
0.499815	2.3696	86.7884	0.0999629	0.473919	17.3577	0.221669	0.493421	20.0637	0.0221669	0.0493421	2.00637	0.000739726	0.003507	0.128447	5.99778e-06	2.84352e-05	0.00104146
0.54508	2.3696	86.7884	0.109016	0.473919	17.3577	0.161842	0.426172	19.9965	0.0161842	0.0426172	1.99965	0.000806718	0.003507	0.128447	6.54096e-06	2.84352e-05	0.00104146
1.89898	19.6751	86.7884	0.379797	3.93502	17.3577	10.8872	16.9183	32.0197	1.08872	1.69183	3.20197	0.00281049	0.0291192	0.128447	2.27878e-05	0.000236101	0.00104146
0.326574	19.6751	86.7884	0.0653148	3.93502	17.3577	1.4984	8.13577	23.2371	0.14984	0.813577	2.32371	0.000483329	0.0291192	0.128447	3.91889e-06	0.000236101	0.00104146
1.23164	19.6751	86.7884	0.246328	3.93502	17.3577	6.71547	13.0031	28.1044	0.671547	1.30031	2.81044	0.00182283	0.0291192	0.128447	1.47797e-05	0.000236101	0.00104146
1.53652	19.6751	86.7884	0.307304	3.93502	17.3577	8.62218	14.7925	29.8938	0.862218	1.47925	2.98938	0.00227405	0.0291192	0.128447	1.84382e-05	0.000236101	0.00104146
0.99719	19.6751	86.7884	0.199438	3.93502	17.3577	5.28991	11.6679	26.7692	0.528991	1.16679	2.67692	0.00147584	0.0291192	0.128447	1.19663e-05	0.000236101	0.00104146
1.49725	19.6751	86.7884	0.299451	3.93502	17.3577	8.37361	14.559	29.6603	0.837361	1.4559	2.96603	0.00221593	0.0291192	0.128447	1.7967e-05	0.000236101	0.00104146
1.32337	19.6751	86.7884	0.264675	3.93502	17.3577	7.28334	13.5356	28.637	0.728334	1.35356	2.8637	0.00195859	0.0291192	0.128447	1.58805e-05	0.000236101	0.00104146
3.2469	19.6751	86.7884	0.649379	3.93502	17.3577	20.0811	25.5981	40.6994	2.00811	2.55981	4.06994	0.00480541	0.0291192	0.128447	3.89627e-05	0.000236101	0.00104146
0.90216	19.6751	86.7884	0.180432	3.93502	17.3577	4.12359	10.5383	25.6396	0.412359	1.05383	2.56396	0.0013352	0.0291192	0.128447	1.08259e-05	0.000236101	0.00104146
1.50721	19.6751	86.7884	0.301442	3.93502	17.3577	8.43657	14.6181	29.7195	0.843657	1.46181	2.97195	0.00223067	0.0291192	0.128447	1.80865e-05	0.000236101	0.00104146
0.719428	19.6751	86.7884	0.143886	3.93502	17.3577	2.23368	8.71897	23.8203	0.223368	0.871897	2.38203	0.00106475	0.0291192	0.128447	8.63313e-06	0.000236101	0.00104146
1.30815	19.6751	86.7884	0.26163	3.93502	17.3577	7.18873	13.4469	28.5482	0.718873	1.34469	2.85482	0.00193606	0.0291192	0.128447	1.56978e-05	0.000236101	0.00104146
1.05483	19.6751	86.7884	0.210965	3.93502	17.3577	5.63668	11.9925	27.0938	0.563668	1.19925	2.70938	0.00156114	0.0291192	0.128447	1.26579e-05	0.000236101	0.00104146
0.616439	19.6751	86.7884	0.123288	3.93502	17.3577	1.66526	8.19038	23.2917	0.166526	0.819038	2.32917	0.00091233	0.0291192	0.128447	7.39727e-06	0.000236101	0.00104146
0.971017	19.6751	86.7884	0.194203	3.93502	17.3577	5.04869	11.4368	26.5381	0.504869	1.14368	2.65381	0.0014371	0.0291192	0.128447	1.16522e-05	0.000236101	0.00104146
0.554119	11.1639	86.7884	0.110824	2.23278	17.3577	2.72333	6.08946	23.3721	0.272333	0.608946	2.33721	0.000820096	0.0165226	0.128447	6.64943e-06	0.000133967	0.00104146
0.819633	19.6751	86.7884	0.163927	3.93502	17.3577	4.23857	10.6851	25.7865	0.423857	1.06851	2.57865	0.00121306	0.0291192	0.128447	9.83559e-06	0.000236101	0.00104146
1.18731	19.6751	86.7884	0.237462	3.93502	17.3577	6.44297	12.7477	27.849	0.644297	1.27477	2.7849	0.00175722	0.0291192	0.128447	1.42477e-05	0.000236101	0.00104146
0.695778	19.6751	86.7884	0.139156	3.93502	17.3577	3.52226	10.0167	25.118	0.352226	1.00167	2.5118	0.00102975	0.0291192	0.128447	8.34933e-06	0.000236101	0.00104146
1.5763	19.6751	86.7884	0.31526	3.93502	17.3577	8.87485	15.0298	30.1312	0.887485	1.50298	3.01312	0.00233292	0.0291192	0.128447	1.89156e-05	0.000236101	0.00104146
2.3722	19.6751	86.7884	0.474439	3.93502	17.3577	14.0848	19.9348	35.0361	1.40848	1.99348	3.50361	0.00351085	0.0291192	0.128447	2.84664e-05	0.000236101	0.00104146
1.10759	19.6751	86.7884	0.221519	3.93502	17.3577	5.95634	12.2918	27.3931	0.595634	1.22918	2.73931	0.00163924	0.0291192	0.128447	1.32911e-05	0.000236101	0.00104146
2.87494	19.6751	86.7884	0.574988	3.93502	17.3577	17.5017	23.16	38.2613	1.75017	2.316	3.82613	0.00425491	0.0291192	0.128447	3.44993e-05	0.000236101	0.00104146
0.931549	19.6751	86.7884	0.18631	3.93502	17.3577	4.84071	11.244	26.3454	0.484071	1.1244	2.63454	0.00137869	0.0291192	0.128447	1.11786e-05	0.000236101	0.00104146
1.453	19.6751	86.7884	0.290599	3.93502	17.3577	5.35881	11.5612	26.6625	0.535881	1.15612	2.66625	0.00215043	0.0291192	0.128447	1.74359e-05	0.000236101	0.00104146
0.619517	19.6751	86.7884	0.123903	3.93502	17.3577	1.31563	7.83955	22.9409	0.131563	0.783955	2.29409	0.000916885	0.0291192	0.128447	7.4342e-06	0.000236101	0.00104146
0.661633	19.6751	86.7884	0.132327	3.93502	17.3577	2.81601	9.32364	24.425	0.281601	0.932364	2.4425	0.000979218	0.0291192	0.128447	7.9396e-06	0.000236101	0.00104146
0.720134	19.6751	86.7884	0.144027	3.93502	17.3577	1.98444	8.46946	23.5708	0.198444	0.846946	2.35708	0.0010658	0.0291192	0.128447	8.64161e-06	0.000236101	0.00104146
1.18565	19.6751	86.7884	0.23713	3.93502	17.3577	6.43281	12.7381	27.8395	0.643281	1.27381	2.78395	0.00175477	0.0291192	0.128447	1.42278e-05	0.000236101	0.00104146
1.85526	19.6751	86.7884	0.371051	3.93502	17.3577	10.669	16.717	31.8183	1.0669	1.6717	3.18183	0.00274578	0.0291192	0.128447	2.22631e-05	0.000236101	0.00104146
1.0555	19.6751	86.7884	0.211099	3.93502	17.3577	5.64074	11.9962	27.0976	0.564074	1.19962	2.70976	0.00156214	0.0291192	0.128447	1.2666e-05	0.000236101	0.00104146
2.63443	19.6751	86.7884	0.526885	3.93502	17.3577	15.8564	21.6063	36.7077	1.58564	2.16063	3.67077	0.00389895	0.0291192	0.128447	3.16131e-05	0.000236101	0.00104146
1.59399	19.6751	86.7884	0.318798	3.93502	17.3577	8.98747	15.1357	30.237	0.898747	1.51357	3.0237	0.0023591	0.0291192	0.128447	1.91279e-05	0.000236101	0.00104146
1.80979	19.6751	86.7884	0.361958	3.93502	17.3577	10.3741	16.4394	31.5407	1.03741	1.64394	3.15407	0.00267849	0.0291192	0.128447	2.17175e-05	0.000236101	0.00104146
2.17742	19.6751	86.7884	0.435483	3.93502	17.3577	12.7851	18.7096	33.8109	1.27851	1.87096	3.38109	0.00322257	0.0291192	0.128447	2.6129e-05	0.000236101	0.00104146
1.13842	19.6751	86.7884	0.227684	3.93502	17.3577	6.14399	12.4675	27.5689	0.614399	1.24675	2.75689	0.00168486	0.0291192	0.128447	1.3661e-05	0.000236101	0.00104146
2.84238	19.6751	86.7884	0.568476	3.93502	17.3577	17.2779	22.9486	38.0499	1.72779	2.29486	3.80499	0.00420673	0.0291192	0.128447	3.41086e-05	0.000236101	0.00104146
1.14158	19.6751	86.7884	0.228317	3.93502	17.3577	4.49788	10.8202	25.9215	0.449788	1.08202	2.59215	0.00168954	0.0291192	0.128447	1.3699e-05	0.000236101	0.00104146
0.311729	19.6751	86.7884	0.0623458	3.93502	17.3577	1.42167	8.06479	23.1661	0.142167	0.806479	2.31661	0.000461359	0.0291192	0.128447	3.74075e-06	0.000236101	0.00104146
0.407136	19.6751	86.7884	0.0814271	3.93502	17.3577	1.92236	8.52851	23.6298	0.192236	0.852851	2.36298	0.000602561	0.0291192	0.128447	4.88563e-06	0.000236101	0.00104146
0.603743	19.6751	86.7884	0.120749	3.93502	17.3577	3.00049	9.53052	24.6318	0.300049	0.953052	2.46318	0.000893539	0.0291192	0.128447	7.24491e-06	0.000236101	0.00104146
1.01456	3.04919	86.7884	0.202913	0.609839	17.3577	1.99078	2.37091	21.7633	0.199078	0.237091	2.17633	0.00150156	0.00451281	0.128447	1.21748e-05	3.65903e-05	0.00104146
0.129685	3.04919	86.7884	0.0259369	0.609839	17.3577	0.527708	1.09937	20.4918	0.0527708	0.109937	2.04918	0.000191933	0.00451281	0.128447	1.55622e-06	3.65903e-05	0.00104146
0.177653	3.04919	86.7884	0.0355307	0.609839	17.3577	0.75309	1.31415	20.7065	0.075309	0.131415	2.07065	0.000262927	0.00451281	0.128447	2.13184e-06	3.65903e-05	0.00104146
1.08904	3.04919	86.7884	0.217807	0.609839	17.3577	0.819495	1.18393	20.5763	0.0819495	0.118393	2.05763	0.00161177	0.00451281	0.128447	1.30684e-05	3.65903e-05	0.00104146
5.27488	30.9381	86.7884	1.05498	6.18763	17.3577	34.7479	242.407	254.678	3.47479	24.2407	25.4678	0.00780682	0.0457884	0.128447	6.32985e-05	0.000371258	0.00104146
1.81425	30.9381	86.7884	0.362849	6.18763	17.3577	10.4029	249.972	262.243	1.04029	24.9972	26.2243	0.00268508	0.0457884	0.128447	2.17709e-05	0.000371258	0.00104146
2.52252	30.9381	86.7884	0.504504	6.18763	17.3577	15.0974	248.093	260.364	1.50974	24.8093	26.0364	0.00373333	0.0457884	0.128447	3.02702e-05	0.000371258	0.00104146
1.31658	30.9381	86.7884	0.263316	6.18763	17.3577	7.24111	251.441	263.712	0.724111	25.1441	26.3712	0.00194854	0.0457884	0.128447	1.5799e-05	0.000371258	0.00104146
3.12725	30.9381	86.7884	0.625449	6.18763	17.3577	19.247	246.648	258.918	1.9247	24.6648	25.8918	0.00462833	0.0457884	0.128447	3.7527e-05	0.000371258	0.00104146
1.44962	30.9381	86.7884	0.289924	6.18763	17.3577	8.07322	251.034	263.305	0.807322	25.1034	26.3305	0.00214544	0.0457884	0.128447	1.73955e-05	0.000371258	0.00104146
3.2224	30.9381	86.7884	0.644481	6.18763	17.3577	19.9101	246.432	258.702	1.99101	24.6432	25.8702	0.00476916	0.0457884	0.128447	3.86689e-05	0.000371258	0.00104146
1.85095	30.9381	86.7884	0.370191	6.18763	17.3577	10.6411	249.869	262.14	1.06411	24.9869	26.214	0.00273941	0.0457884	0.128447	2.22114e-05	0.000371258	0.00104146
2.1496	30.9381	86.7884	0.429919	6.18763	17.3577	12.6006	249.055	261.325	1.26006	24.9055	26.1325	0.0031814	0.0457884	0.128447	2.57951e-05	0.000371258	0.00104146
2.49994	30.9381	86.7884	0.499988	6.18763	17.3577	14.9448	248.15	260.421	1.49448	24.815	26.0421	0.00369991	0.0457884	0.128447	2.99993e-05	0.000371258	0.00104146
1.89278	30.9381	86.7884	0.378556	6.18763	17.3577	10.9132	249.753	262.023	1.09132	24.9753	26.2023	0.00280132	0.0457884	0.128447	2.27134e-05	0.000371258	0.00104146
5.89139	30.9381	86.7884	1.17828	6.18763	17.3577	39.3709	241.402	253.672	3.93709	24.1402	25.3672	0.00871926	0.0457884	0.128447	7.06967e-05	0.000371258	0.00104146
1.70306	30.9381	86.7884	0.340612	6.18763	17.3577	9.68545	250.288	262.559	0.968545	25.0288	26.2559	0.00252053	0.0457884	0.128447	2.04367e-05	0.000371258	0.00104146
4.51373	30.9381	86.7884	0.902747	6.18763	17.3577	29.1377	243.77	256.04	2.91377	24.377	25.604	0.00668033	0.0457884	0.128447	5.41648e-05	0.000371258	0.00104146
4.41791	30.9381	86.7884	0.883581	6.18763	17.3577	28.4396	243.952	256.222	2.84396	24.3952	25.6222	0.0065385	0.0457884	0.128447	5.30149e-05	0.000371258	0.00104146
6.76972	36.0237	86.7884	1.35394	7.20475	17.3577	46.0653	51.9743	62.9898	4.60653	5.19743	6.29898	0.0100192	0.0533151	0.128447	8.12366e-05	0.000432285	0.00104146
5.00471	36.0237	86.7884	1.00094	7.20475	17.3577	32.7437	39.0571	50.0726	3.27437	3.90571	5.00726	0.00740697	0.0533151	0.128447	6.00565e-05	0.000432285	0.00104146
4.28917	36.0237	86.7884	0.857835	7.20475	17.3577	27.505	33.9832	44.9987	2.7505	3.39832	4.49987	0.00634798	0.0533151	0.128447	5.14701e-05	0.000432285	0.00104146
5.60808	36.0237	86.7884	1.12162	7.20475	17.3577	37.2382	43.413	54.4286	3.72382	4.3413	5.44286	0.00829995	0.0533151	0.128447	6.72969e-05	0.000432285	0.00104146
1.64508	36.0237	86.7884	0.329017	7.20475	17.3577	9.28705	16.3784	27.3939	0.928705	1.63784	2.73939	0.00243472	0.0533151	0.128447	1.9741e-05	0.000432285	0.00104146
3.50807	36.0237	86.7884	0.701615	7.20475	17.3577	11.784	18.4427	29.4582	1.1784	1.84427	2.94582	0.00519195	0.0533151	0.128447	4.20969e-05	0.000432285	0.00104146
6.86919	36.0237	86.7884	1.37384	7.20475	17.3577	33.1092	38.9954	50.011	3.31092	3.89954	5.0011	0.0101664	0.0533151	0.128447	8.24303e-05	0.000432285	0.00104146
1.85951	36.0237	86.7884	0.371903	7.20475	17.3577	1.87701	8.91839	19.9339	0.187701	0.891839	1.99339	0.00275208	0.0533151	0.128447	2.23142e-05	0.000432285	0.00104146
2.68145	36.0237	86.7884	0.53629	7.20475	17.3577	16.1766	23.0269	34.0424	1.61766	2.30269	3.40424	0.00396855	0.0533151	0.128447	3.21774e-05	0.000432285	0.00104146
2.15868	36.0237	86.7884	0.431737	7.20475	17.3577	12.6608	19.6326	30.6481	1.26608	1.96326	3.06481	0.00319485	0.0533151	0.128447	2.59042e-05	0.000432285	0.00104146
3.55495	36.0237	86.7884	0.71099	7.20475	17.3577	11.2273	17.8751	28.8906	1.12273	1.78751	2.88906	0.00526133	0.0533151	0.128447	4.26594e-05	0.000432285	0.00104146
1.38871	36.0237	86.7884	0.277742	7.20475	17.3577	2.93703	10.0882	21.1037	0.293703	1.00882	2.11037	0.00205529	0.0533151	0.128447	1.66645e-05	0.000432285	0.00104146
3.94306	36.0237	86.7884	0.788612	7.20475	17.3577	9.13472	15.6928	26.7084	0.913472	1.56928	2.67084	0.00583573	0.0533151	0.128447	4.73167e-05	0.000432285	0.00104146
1.79845	36.0237	86.7884	0.359689	7.20475	17.3577	8.60722	15.6628	26.6784	0.860722	1.56628	2.66784	0.0026617	0.0533151	0.128447	2.15814e-05	0.000432285	0.00104146
1.84199	36.0237	86.7884	0.368397	7.20475	17.3577	4.03835	11.0838	22.0994	0.403835	1.10838	2.20994	0.00272614	0.0533151	0.128447	2.21038e-05	0.000432285	0.00104146
3.31591	36.0237	86.7884	0.663181	7.20475	17.3577	20.254	26.9571	37.9727	2.0254	2.69571	3.79727	0.00490754	0.0533151	0.128447	3.97909e-05	0.000432285	0.00104146
3.1525	36.0237	86.7884	0.630501	7.20475	17.3577	4.39919	11.1402	22.1557	0.439919	1.11402	2.21557	0.00466571	0.0533151	0.128447	3.783e-05	0.000432285	0.00104146
2.54001	36.0237	86.7884	0.508003	7.20475	17.3577	3.36982	10.2529	21.2685	0.336982	1.02529	2.12685	0.00375922	0.0533151	0.128447	3.04802e-05	0.000432285	0.00104146
0.733033	36.0237	86.7884	0.146607	7.20475	17.3577	1.0211	8.32539	19.3409	0.10211	0.832539	1.93409	0.00108489	0.0533151	0.128447	8.79639e-06	0.000432285	0.00104146
2.19696	36.0237	86.7884	0.439391	7.20475	17.3577	12.9148	19.8776	30.8932	1.29148	1.98776	3.08932	0.0032515	0.0533151	0.128447	2.63635e-05	0.000432285	0.00104146
1.01664	36.0237	86.7884	0.203329	7.20475	17.3577	0.940455	8.17845	19.194	0.0940455	0.817845	1.9194	0.00150463	0.0533151	0.128447	1.21997e-05	0.000432285	0.00104146
2.9305	36.0237	86.7884	0.5861	7.20475	17.3577	12.3365	19.1289	30.1445	1.23365	1.91289	3.01445	0.00433714	0.0533151	0.128447	3.5166e-05	0.000432285	0.00104146
0.769093	36.0237	86.7884	0.153819	7.20475	17.3577	1.8309	9.12675	20.1423	0.18309	0.912675	2.01423	0.00113826	0.0533151	0.128447	9.22912e-06	0.000432285	0.00104146
1.30659	36.0237	86.7884	0.261318	7.20475	17.3577	3.90953	11.0798	22.0954	0.390953	1.10798	2.20954	0.00193375	0.0533151	0.128447	1.56791e-05	0.000432285	0.00104146
0.368637	36.0237	86.7884	0.0737275	7.20475	17.3577	0.508748	7.89832	18.9139	0.0508748	0.789832	1.89139	0.000545583	0.0533151	0.128447	4.42365e-06	0.000432285	0.00104146
1.50031	17.4651	86.7884	0.300063	3.49302	17.3577	3.20709	10.7474	26.4118	0.320709	1.07474	2.64118	0.00222046	0.0258484	0.128447	1.80038e-05	0.000209581	0.00104146
1.79221	17.4651	86.7884	0.358443	3.49302	17.3577	10.2603	17.645	33.3094	1.02603	1.7645	3.33094	0.00265248	0.0258484	0.128447	2.15066e-05	0.000209581	0.00104146
1.25871	17.4651	86.7884	0.251742	3.49302	17.3577	6.88248	14.5518	30.2163	0.688248	1.45518	3.02163	0.00186289	0.0258484	0.128447	1.51045e-05	0.000209581	0.00104146
0.77283	17.4651	86.7884	0.154566	3.49302	17.3577	3.9661	11.8958	27.5602	0.39661	1.18958	2.75602	0.00114379	0.0258484	0.128447	9.27396e-06	0.000209581	0.00104146
1.0376	17.4651	86.7884	0.20752	3.49302	17.3577	5.53278	13.3205	28.9849	0.553278	1.33205	2.89849	0.00153565	0.0258484	0.128447	1.24512e-05	0.000209581	0.00104146
1.01868	17.4651	86.7884	0.203736	3.49302	17.3577	2.64717	10.445	26.1094	0.264717	1.0445	2.61094	0.00150765	0.0258484	0.128447	1.22242e-05	0.000209581	0.00104146
1.7603	17.4651	86.7884	0.35206	3.49302	17.3577	10.0541	17.4557	33.1202	1.00541	1.74557	3.31202	0.00260525	0.0258484	0.128447	2.11236e-05	0.000209581	0.00104146
1.74978	17.4651	86.7884	0.349957	3.49302	17.3577	8.40173	15.809	31.4734	0.840173	1.5809	3.14734	0.00258968	0.0258484	0.128447	2.09974e-05	0.000209581	0.00104146
1.73533	17.4651	86.7884	0.347066	3.49302	17.3577	8.04518	15.4601	31.1246	0.804518	1.54601	3.11246	0.00256829	0.0258484	0.128447	2.0824e-05	0.000209581	0.00104146
1.48018	17.4651	86.7884	0.296036	3.49302	17.3577	8.26579	15.8168	31.4813	0.826579	1.58168	3.14813	0.00219067	0.0258484	0.128447	1.77622e-05	0.000209581	0.00104146
1.45224	17.4651	86.7884	0.290448	3.49302	17.3577	8.0897	15.6556	31.3201	0.80897	1.56556	3.13201	0.00214931	0.0258484	0.128447	1.74269e-05	0.000209581	0.00104146
1.69502	17.4651	86.7884	0.339003	3.49302	17.3577	9.63376	17.0702	32.7346	0.963376	1.70702	3.27346	0.00250862	0.0258484	0.128447	2.03402e-05	0.000209581	0.00104146
1.6473	17.4651	86.7884	0.329461	3.49302	17.3577	9.32789	16.7898	32.4542	0.932789	1.67898	3.24542	0.00243801	0.0258484	0.128447	1.97676e-05	0.000209581	0.00104146
2.06438	17.4651	86.7884	0.412877	3.49302	17.3577	12.0377	19.2776	34.942	1.20377	1.92776	3.4942	0.00305529	0.0258484	0.128447	2.47726e-05	0.000209581	0.00104146
2.44479	17.4651	86.7884	0.488959	3.49302	17.3577	14.5728	21.611	37.2754	1.45728	2.1611	3.72754	0.00361829	0.0258484	0.128447	2.93375e-05	0.000209581	0.00104146
1.39124	17.4651	86.7884	0.278248	3.49302	17.3577	7.70679	15.3053	30.9697	0.770679	1.53053	3.09697	0.00205903	0.0258484	0.128447	1.66949e-05	0.000209581	0.00104146
1.704	17.4651	86.7884	0.340799	3.49302	17.3577	9.69145	17.1231	32.7876	0.969145	1.71231	3.27876	0.00252192	0.0258484	0.128447	2.0448e-05	0.000209581	0.00104146
1.10073	17.4651	86.7884	0.220146	3.49302	17.3577	5.91463	13.6685	29.333	0.591463	1.36685	2.9333	0.00162908	0.0258484	0.128447	1.32087e-05	0.000209581	0.00104146
1.21852	17.4651	86.7884	0.243704	3.49302	17.3577	4.63227	12.3231	27.9876	0.463227	1.23231	2.79876	0.00180341	0.0258484	0.128447	1.46223e-05	0.000209581	0.00104146
1.96571	17.4651	86.7884	0.393142	3.49302	17.3577	10.9999	18.2923	33.9567	1.09999	1.82923	3.39567	0.00290925	0.0258484	0.128447	2.35885e-05	0.000209581	0.00104146
1.36576	17.4651	86.7884	0.273152	3.49302	17.3577	7.54748	15.1596	30.8241	0.754748	1.51596	3.08241	0.00202132	0.0258484	0.128447	1.63891e-05	0.000209581	0.00104146
1.47398	17.4651	86.7884	0.294795	3.49302	17.3577	8.22666	15.781	31.4454	0.822666	1.5781	3.14454	0.00218148	0.0258484	0.128447	1.76877e-05	0.000209581	0.00104146
1.01705	17.4651	86.7884	0.203411	3.49302	17.3577	5.40913	13.2078	28.8723	0.540913	1.32078	2.88723	0.00150524	0.0258484	0.128447	1.22046e-05	0.000209581	0.00104146
1.41497	17.4651	86.7884	0.282994	3.49302	17.3577	7.8555	15.4413	31.1058	0.78555	1.54413	3.11058	0.00209416	0.0258484	0.128447	1.69797e-05	0.000209581	0.00104146
1.84815	17.4651	86.7884	0.36963	3.49302	17.3577	10.6229	17.9778	33.6422	1.06229	1.79778	3.36422	0.00273526	0.0258484	0.128447	2.21778e-05	0.000209581	0.00104146
0.863049	17.4651	86.7884	0.17261	3.49302	17.3577	4.49313	12.3744	28.0388	0.449313	1.23744	2.80388	0.00127731	0.0258484	0.128447	1.03566e-05	0.000209581	0.00104146
0.463841	9.07136	86.7884	0.0927683	1.81427	17.3577	2.22755	3.71052	21.5345	0.222755	0.371052	2.15345	0.000686485	0.0134256	0.128447	5.5661e-06	0.000108856	0.00104146
0.443034	9.07136	86.7884	0.0886069	1.81427	17.3577	2.11497	3.60199	21.426	0.211497	0.360199	2.1426	0.000655691	0.0134256	0.128447	5.31641e-06	0.000108856	0.00104146
1.03563	9.07136	86.7884	0.207126	1.81427	17.3577	0.462296	1.83444	19.6584	0.0462296	0.183444	1.96584	0.00153273	0.0134256	0.128447	1.24275e-05	0.000108856	0.00104146
0.981647	9.07136	86.7884	0.196329	1.81427	17.3577	2.31925	3.70182	21.5258	0.231925	0.370182	2.15258	0.00145284	0.0134256	0.128447	1.17798e-05	0.000108856	0.00104146
0.98538	9.07136	86.7884	0.197076	1.81427	17.3577	2.72245	4.10429	21.9283	0.272245	0.410429	2.19283	0.00145836	0.0134256	0.128447	1.18246e-05	0.000108856	0.00104146
1.25981	9.07136	86.7884	0.251963	1.81427	17.3577	2.99255	4.32151	22.1455	0.299255	0.432151	2.21455	0.00186452	0.0134256	0.128447	1.51178e-05	0.000108856	0.00104146
1.01902	9.07136	86.7884	0.203804	1.81427	17.3577	1.38934	2.76469	20.5887	0.138934	0.276469	2.05887	0.00150815	0.0134256	0.128447	1.22282e-05	0.000108856	0.00104146
1.18314	9.07136	86.7884	0.236629	1.81427	17.3577	5.07574	6.41945	24.2434	0.507574	0.641945	2.42434	0.00175105	0.0134256	0.128447	1.41977e-05	0.000108856	0.00104146
1.33501	9.07136	86.7884	0.267003	1.81427	17.3577	4.8487	6.16322	23.9872	0.48487	0.616322	2.39872	0.00197582	0.0134256	0.128447	1.60202e-05	0.000108856	0.00104146
1.09551	9.07136	86.7884	0.219102	1.81427	17.3577	1.96367	3.32427	21.1483	0.196367	0.332427	2.11483	0.00162135	0.0134256	0.128447	1.31461e-05	0.000108856	0.00104146
1.55995	9.07136	86.7884	0.311989	1.81427	17.3577	6.61573	7.88714	25.7111	0.661573	0.788714	2.57111	0.00230872	0.0134256	0.128447	1.87194e-05	0.000108856	0.00104146
1.01266	9.07136	86.7884	0.202532	1.81427	17.3577	5.38275	6.75932	24.5833	0.538275	0.675932	2.45833	0.00149874	0.0134256	0.128447	1.21519e-05	0.000108856	0.00104146
0.5975	9.07136	86.7884	0.1195	1.81427	17.3577	0.730534	2.18751	20.0115	0.0730534	0.218751	2.00115	0.0008843	0.0134256	0.128447	7.17e-06	0.000108856	0.00104146
1.22615	9.07136	86.7884	0.245229	1.81427	17.3577	3.25671	4.59215	22.4161	0.325671	0.459215	2.24161	0.0018147	0.0134256	0.128447	1.47138e-05	0.000108856	0.00104146
1.20948	9.07136	86.7884	0.241896	1.81427	17.3577	1.98067	3.31931	21.1433	0.198067	0.331931	2.11433	0.00179003	0.0134256	0.128447	1.45137e-05	0.000108856	0.00104146
0.283694	9.07136	86.7884	0.0567388	1.81427	17.3577	1.27806	2.79615	20.6201	0.127806	0.279615	2.06201	0.000419867	0.0134256	0.128447	3.40433e-06	0.000108856	0.00104146
0.607159	9.07136	86.7884	0.121432	1.81427	17.3577	0.531548	1.98665	19.8106	0.0531548	0.198665	1.98106	0.000898595	0.0134256	0.128447	7.28591e-06	0.000108856	0.00104146
1.05516	9.07136	86.7884	0.211032	1.81427	17.3577	1.37663	2.74501	20.569	0.137663	0.274501	2.0569	0.00156164	0.0134256	0.128447	1.26619e-05	0.000108856	0.00104146
0.523413	9.07136	86.7884	0.104683	1.81427	17.3577	0.378729	1.85011	19.6741	0.0378729	0.185011	1.96741	0.000774652	0.0134256	0.128447	6.28096e-06	0.000108856	0.00104146
1.80512	8.09981	86.7884	0.361023	1.61996	17.3577	10.0487	12.0025	30.0785	1.00487	1.20025	3.00785	0.00267157	0.0119877	0.128447	2.16614e-05	9.71977e-05	0.00104146
1.77483	8.09981	86.7884	0.354966	1.61996	17.3577	4.75945	6.72384	24.7998	0.475945	0.672384	2.47998	0.00262674	0.0119877	0.128447	2.12979e-05	9.71977e-05	0.00104146
1.31965	8.09981	86.7884	0.26393	1.61996	17.3577	4.34126	6.46613	24.5421	0.434126	0.646613	2.45421	0.00195308	0.0119877	0.128447	1.58358e-05	9.71977e-05	0.00104146
1.12349	8.09981	86.7884	0.224699	1.61996	17.3577	3.35142	5.54589	23.6219	0.335142	0.554589	2.36219	0.00166277	0.0119877	0.128447	1.34819e-05	9.71977e-05	0.00104146
1.7619	8.09981	86.7884	0.35238	1.61996	17.3577	10.0644	12.0333	30.1093	1.00644	1.20333	3.01093	0.00260762	0.0119877	0.128447	2.11428e-05	9.71977e-05	0.00104146
1.53112	8.09981	86.7884	0.306224	1.61996	17.3577	2.68604	4.73618	22.8122	0.268604	0.473618	2.28122	0.00226606	0.0119877	0.128447	1.83734e-05	9.71977e-05	0.00104146
0.773912	8.09981	86.7884	0.154782	1.61996	17.3577	1.0559	3.37502	21.451	0.10559	0.337502	2.1451	0.00114539	0.0119877	0.128447	9.28694e-06	9.71977e-05	0.00104146
0.926889	8.09981	86.7884	0.185378	1.61996	17.3577	2.37627	4.64074	22.7167	0.237627	0.464074	2.27167	0.0013718	0.0119877	0.128447	1.11227e-05	9.71977e-05	0.00104146
1.59987	8.09981	86.7884	0.319974	1.61996	17.3577	3.84458	5.87048	23.9465	0.384458	0.587048	2.39465	0.00236781	0.0119877	0.128447	1.91984e-05	9.71977e-05	0.00104146
1.39919	8.09981	86.7884	0.279838	1.61996	17.3577	6.70971	8.80643	26.8824	0.670971	0.880643	2.68824	0.0020708	0.0119877	0.128447	1.67903e-05	9.71977e-05	0.00104146
0.457073	8.09981	86.7884	0.0914147	1.61996	17.3577	2.19085	4.62363	22.6996	0.219085	0.462363	2.26996	0.000676469	0.0119877	0.128447	5.48488e-06	9.71977e-05	0.00104146
1.57495	6.42588	86.7884	0.31499	1.28518	17.3577	3.44365	4.21937	22.7305	0.344365	0.421937	2.27305	0.00233093	0.00951031	0.128447	1.88994e-05	7.71106e-05	0.00104146
1.04804	12.9822	86.7884	0.209609	2.59643	17.3577	2.53475	5.52856	22.3424	0.253475	0.552856	2.23424	0.00155111	0.0192136	0.128447	1.25765e-05	0.000155786	0.00104146
0.698665	2.3696	86.7884	0.139733	0.473919	17.3577	0.42172	0.661048	20.2314	0.042172	0.0661048	2.02314	0.00103402	0.003507	0.128447	8.38398e-06	2.84352e-05	0.00104146
0.948586	6.42588	86.7884	0.189717	1.28518	17.3577	4.60369	5.49351	24.0046	0.460369	0.549351	2.40046	0.00140391	0.00951031	0.128447	1.1383e-05	7.71106e-05	0.00104146
4.82536	18.3989	86.7884	0.965071	3.67977	17.3577	31.4208	34.3012	49.7275	3.14208	3.43012	4.97275	0.00714153	0.0272303	0.128447	5.79043e-05	0.000220786	0.00104146
8.23329	29.9732	86.7884	1.64666	5.99464	17.3577	23.1362	27.3611	39.8714	2.31362	2.73611	3.98714	0.0121853	0.0443603	0.128447	9.87994e-05	0.000359678	0.00104146
3.95271	29.9732	86.7884	0.790543	5.99464	17.3577	18.1906	23.367	35.8773	1.81906	2.3367	3.58773	0.00585002	0.0443603	0.128447	4.74326e-05	0.000359678	0.00104146
2.84583	29.9732	86.7884	0.569166	5.99464	17.3577	7.2803	12.7062	25.2165	0.72803	1.27062	2.52165	0.00421183	0.0443603	0.128447	3.415e-05	0.000359678	0.00104146
1.25489	12.165	86.7884	0.250977	2.433	17.3577	6.85887	9.07487	26.0992	0.685887	0.907487	2.60992	0.00185723	0.0180042	0.128447	1.50586e-05	0.00014598	0.00104146
0.677142	12.2302	86.7884	0.135428	2.44604	17.3577	3.41584	5.48393	22.4915	0.341584	0.548393	2.24915	0.00100217	0.0181007	0.128447	8.1257e-06	0.000146763	0.00104146
1.0524	17.4651	86.7884	0.210481	3.49302	17.3577	5.62206	13.4018	29.0663	0.562206	1.34018	2.90663	0.00155756	0.0258484	0.128447	1.26288e-05	0.000209581	0.00104146
1.47783	18.3989	86.7884	0.295566	3.67977	17.3577	7.21857	10.9137	26.34	0.721857	1.09137	2.634	0.00218719	0.0272303	0.128447	1.77339e-05	0.000220786	0.00104146
1.02057	5.35697	86.7884	0.204115	1.07139	17.3577	5.4303	7.53881	26.3284	0.54303	0.753881	2.63284	0.00151045	0.00792832	0.128447	1.22469e-05	6.42837e-05	0.00104146
1.11024	13.7204	86.7884	0.222048	2.74408	17.3577	5.97241	10.0008	26.6247	0.597241	1.00008	2.66247	0.00164315	0.0203062	0.128447	1.33229e-05	0.000164645	0.00104146
0.351424	11.9183	86.7884	0.0702848	2.38367	17.3577	1.62787	3.69876	20.7867	0.162787	0.369876	2.07867	0.000520107	0.0176391	0.128447	4.21709e-06	0.00014302	0.00104146
8.00673	23.5511	86.7884	1.60135	4.71022	17.3577	55.6844	65.7859	79.9054	5.56844	6.57859	7.99054	0.01185	0.0348556	0.128447	9.60807e-05	0.000282613	0.00104146
1.2207	17.4651	86.7884	0.244139	3.49302	17.3577	6.64808	14.3378	30.0022	0.664808	1.43378	3.00022	0.00180663	0.0258484	0.128447	1.46484e-05	0.000209581	0.00104146
0.906414	11.8405	86.7884	0.181283	2.3681	17.3577	4.74907	6.69239	23.8004	0.474907	0.669239	2.38004	0.00134149	0.0175239	0.128447	1.0877e-05	0.000142086	0.00104146
0.520868	11.8405	86.7884	0.104174	2.3681	17.3577	2.5394	4.56033	21.6684	0.25394	0.456033	2.16684	0.000770884	0.0175239	0.128447	6.25041e-06	0.000142086	0.00104146
1.02715	12.165	86.7884	0.205431	2.433	17.3577	5.46987	7.73821	24.7626	0.546987	0.773821	2.47626	0.00152019	0.0180042	0.128447	1.23258e-05	0.00014598	0.00104146
0.596132	17.4651	86.7884	0.119226	3.49302	17.3577	2.95778	10.9824	26.6468	0.295778	1.09824	2.66468	0.000882275	0.0258484	0.128447	7.15358e-06	0.000209581	0.00104146
1.47751	18.3989	86.7884	0.295502	3.67977	17.3577	7.11328	10.8085	26.2348	0.711328	1.08085	2.62348	0.00218672	0.0272303	0.128447	1.77301e-05	0.000220786	0.00104146
1.98578	18.3989	86.7884	0.397157	3.67977	17.3577	3.1739	6.74396	22.1702	0.31739	0.674396	2.21702	0.00293896	0.0272303	0.128447	2.38294e-05	0.000220786	0.00104146
0.846861	6.42588	86.7884	0.169372	1.28518	17.3577	0.544815	1.45333	19.9644	0.0544815	0.145333	1.99644	0.00125335	0.00951031	0.128447	1.01623e-05	7.71106e-05	0.00104146
0.983157	11.1734	86.7884	0.196631	2.23467	17.3577	5.20586	7.00047	24.2807	0.520586	0.700047	2.42807	0.00145507	0.0165366	0.128447	1.17979e-05	0.00013408	0.00104146
0.890372	11.1734	86.7884	0.178074	2.23467	17.3577	2.04371	3.85679	21.137	0.204371	0.385679	2.1137	0.00131775	0.0165366	0.128447	1.06845e-05	0.00013408	0.00104146
1.93739	29.9732	86.7884	0.387478	5.99464	17.3577	4.53703	10.1687	22.679	0.453703	1.01687	2.2679	0.00286733	0.0443603	0.128447	2.32487e-05	0.000359678	0.00104146
0.792897	29.9732	86.7884	0.158579	5.99464	17.3577	0.970524	6.86266	19.3729	0.0970524	0.686266	1.93729	0.00117349	0.0443603	0.128447	9.51476e-06	0.000359678	0.00104146
0.351643	29.9732	86.7884	0.0703285	5.99464	17.3577	1.62901	7.62193	20.1322	0.162901	0.762193	2.01322	0.000520431	0.0443603	0.128447	4.21971e-06	0.000359678	0.00104146
1.09749	12.2302	86.7884	0.219499	2.44604	17.3577	1.29232	3.27559	20.2831	0.129232	0.327559	2.02831	0.00162429	0.0181007	0.128447	1.31699e-05	0.000146763	0.00104146
2.67559	30.9381	86.7884	0.535117	6.18763	17.3577	16.1366	247.715	259.985	1.61366	24.7715	25.9985	0.00395987	0.0457884	0.128447	3.2107e-05	0.000371258	0.00104146
1.5462	18.3989	86.7884	0.30924	3.67977	17.3577	8.68359	12.3619	27.7881	0.868359	1.23619	2.77881	0.00228838	0.0272303	0.128447	1.85544e-05	0.000220786	0.00104146
1.16241	18.3989	86.7884	0.232482	3.67977	17.3577	6.02759	9.80068	25.2269	0.602759	0.980068	2.52269	0.00172037	0.0272303	0.128447	1.39489e-05	0.000220786	0.00104146
1.61973	12.165	86.7884	0.323946	2.433	17.3577	9.15165	11.2841	28.3085	0.915165	1.12841	2.83085	0.0023972	0.0180042	0.128447	1.94368e-05	0.00014598	0.00104146
0.735891	11.5295	86.7884	0.147178	2.3059	17.3577	3.05027	5.41576	22.604	0.305027	0.541576	2.2604	0.00108912	0.0170637	0.128447	8.83069e-06	0.000138354	0.00104146
1.08619	9.86081	86.7884	0.217238	1.97216	17.3577	1.95638	3.47193	21.0915	0.195638	0.347193	2.10915	0.00160756	0.014594	0.128447	1.30343e-05	0.00011833	0.00104146
1.06736	9.86081	86.7884	0.213473	1.97216	17.3577	4.99567	6.51489	24.1344	0.499567	0.651489	2.41344	0.0015797	0.014594	0.128447	1.28084e-05	0.00011833	0.00104146
0.756812	9.07136	86.7884	0.151362	1.81427	17.3577	0.760808	2.18687	20.0109	0.0760808	0.218687	2.00109	0.00112008	0.0134256	0.128447	9.08175e-06	0.000108856	0.00104146
0.359118	10.5625	86.7884	0.0718236	2.1125	17.3577	1.6682	3.46542	20.9035	0.16682	0.346542	2.09035	0.000531495	0.0156325	0.128447	4.30942e-06	0.00012675	0.00104146
0.90365	11.484	86.7884	0.18073	2.29681	17.3577	2.62728	4.49972	21.6997	0.262728	0.449972	2.16997	0.0013374	0.0169964	0.128447	1.08438e-05	0.000137808	0.00104146
0.466121	11.1639	86.7884	0.0932242	2.23278	17.3577	2.23992	4.13585	21.4185	0.223992	0.413585	2.14185	0.000689859	0.0165226	0.128447	5.59345e-06	0.000133967	0.00104146
0.865347	3.6142	86.7884	0.173069	0.72284	17.3577	2.01529	2.79795	22.0425	0.201529	0.279795	2.20425	0.00128071	0.00534902	0.128447	1.03842e-05	4.33704e-05	0.00104146
1.19341	11.8405	86.7884	0.238681	2.3681	17.3577	0.751077	2.63686	19.7449	0.0751077	0.263686	1.97449	0.00176624	0.0175239	0.128447	1.43209e-05	0.000142086	0.00104146
1.38496	13.7204	86.7884	0.276993	2.74408	17.3577	7.66751	11.5968	28.2208	0.766751	1.15968	2.82208	0.00204975	0.0203062	0.128447	1.66196e-05	0.000164645	0.00104146
1.64388	23.5511	86.7884	0.328776	4.71022	17.3577	9.306	24.1918	38.3113	0.9306	2.41918	3.83113	0.00243295	0.0348556	0.128447	1.97266e-05	0.000282613	0.00104146
3.07993	23.5511	86.7884	0.615986	4.71022	17.3577	18.9182	32.7061	46.8257	1.89182	3.27061	4.68257	0.0045583	0.0348556	0.128447	3.69591e-05	0.000282613	0.00104146
2.07923	29.9732	86.7884	0.415845	5.99464	17.3577	0.986662	6.58614	19.0964	0.0986662	0.658614	1.90964	0.00307725	0.0443603	0.128447	2.49507e-05	0.000359678	0.00104146
0.712141	11.1639	86.7884	0.142428	2.23278	17.3577	3.616	5.46274	22.7454	0.3616	0.546274	2.27454	0.00105397	0.0165226	0.128447	8.54569e-06	0.000133967	0.00104146
0.381289	11.9183	86.7884	0.0762578	2.38367	17.3577	1.78503	3.84988	20.9378	0.178503	0.384988	2.09378	0.000564308	0.0176391	0.128447	4.57547e-06	0.00014302	0.00104146
1.11171	13.7204	86.7884	0.222341	2.74408	17.3577	5.98133	10.0092	26.6331	0.598133	1.00092	2.66331	0.00164533	0.0203062	0.128447	1.33405e-05	0.000164645	0.00104146
0.205673	9.02379	86.7884	0.0411345	1.80476	17.3577	0.888625	2.41267	20.249	0.0888625	0.241267	2.0249	0.000304395	0.0133552	0.128447	2.46807e-06	0.000108286	0.00104146
1.46819	6.42588	86.7884	0.293638	1.28518	17.3577	5.29429	6.08933	24.6004	0.529429	0.608933	2.46004	0.00217292	0.00951031	0.128447	1.76183e-05	7.71106e-05	0.00104146
0.624046	10.7993	86.7884	0.124809	2.15986	17.3577	0.957153	2.74878	20.1256	0.0957153	0.274878	2.01256	0.000923588	0.015983	0.128447	7.48855e-06	0.000129592	0.00104146
0.455515	11.1639	86.7884	0.091103	2.23278	17.3577	0.408334	2.30639	19.589	0.0408334	0.230639	1.9589	0.000674162	0.0165226	0.128447	5.46618e-06	0.000133967	0.00104146
0.222503	11.1639	86.7884	0.0445006	2.23278	17.3577	0.971222	2.91601	20.1987	0.0971222	0.291601	2.01987	0.000329304	0.0165226	0.128447	2.67004e-06	0.000133967	0.00104146
1.37592	10.5625	86.7884	0.275183	2.1125	17.3577	1.75965	3.35585	20.7939	0.175965	0.335585	2.07939	0.00203636	0.0156325	0.128447	1.6511e-05	0.00012675	0.00104146
1.26235	10.5625	86.7884	0.252469	2.1125	17.3577	4.49872	6.11723	23.5553	0.449872	0.611723	2.35553	0.00186827	0.0156325	0.128447	1.51481e-05	0.00012675	0.00104146
1.23732	10.5625	86.7884	0.247464	2.1125	17.3577	1.76453	3.38797	20.826	0.176453	0.338797	2.0826	0.00183123	0.0156325	0.128447	1.48478e-05	0.00012675	0.00104146
1.23734	10.5625	86.7884	0.247467	2.1125	17.3577	2.64893	4.27236	21.7104	0.264893	0.427236	2.17104	0.00183126	0.0156325	0.128447	1.4848e-05	0.00012675	0.00104146
0.464125	10.5625	86.7884	0.0928249	2.1125	17.3577	2.22908	4.00542	21.4435	0.222908	0.400542	2.14435	0.000686904	0.0156325	0.128447	5.5695e-06	0.00012675	0.00104146
0.169013	10.5625	86.7884	0.0338025	2.1125	17.3577	0.0552192	1.89033	19.3284	0.00552192	0.189033	1.93284	0.000250139	0.0156325	0.128447	2.02815e-06	0.00012675	0.00104146
1.22474	10.5625	86.7884	0.244949	2.1125	17.3577	1.83202	3.45793	20.896	0.183202	0.345793	2.0896	0.00181262	0.0156325	0.128447	1.46969e-05	0.00012675	0.00104146
1.17961	10.5625	86.7884	0.235923	2.1125	17.3577	3.97202	5.60681	23.0448	0.397202	0.560681	2.30448	0.00174583	0.0156325	0.128447	1.41554e-05	0.00012675	0.00104146
1.61447	10.5625	86.7884	0.322895	2.1125	17.3577	3.98275	5.53219	22.9702	0.398275	0.553219	2.29702	0.00238942	0.0156325	0.128447	1.93737e-05	0.00012675	0.00104146
1.26975	10.5625	86.7884	0.253951	2.1125	17.3577	3.72074	5.33779	22.7758	0.372074	0.533779	2.27758	0.00187924	0.0156325	0.128447	1.5237e-05	0.00012675	0.00104146
0.363899	10.5625	86.7884	0.0727798	2.1125	17.3577	1.69331	3.48959	20.9276	0.169331	0.348959	2.09276	0.00053857	0.0156325	0.128447	4.36679e-06	0.00012675	0.00104146
1.25907	3.6142	86.7884	0.251814	0.72284	17.3577	5.87612	6.53334	25.7779	0.587612	0.653334	2.57779	0.00186343	0.00534902	0.128447	1.51089e-05	4.33704e-05	0.00104146
0.355777	12.2302	86.7884	0.0711554	2.44604	17.3577	0.497041	2.63025	19.6378	0.0497041	0.263025	1.96378	0.00052655	0.0181007	0.128447	4.26932e-06	0.000146763	0.00104146
0.259392	3.6142	86.7884	0.0518784	0.72284	17.3577	1.15505	2.1353	21.3799	0.115505	0.21353	2.13799	0.000383901	0.00534902	0.128447	3.11271e-06	4.33704e-05	0.00104146
0.182781	3.6142	86.7884	0.0365562	0.72284	17.3577	0.777698	1.78328	21.0279	0.0777698	0.178328	2.10279	0.000270516	0.00534902	0.128447	2.19337e-06	4.33704e-05	0.00104146
0.911942	3.6142	86.7884	0.182388	0.72284	17.3577	1.16264	1.93032	21.1749	0.116264	0.193032	2.11749	0.00134967	0.00534902	0.128447	1.09433e-05	4.33704e-05	0.00104146
1.49381	9.86081	86.7884	0.298762	1.97216	17.3577	6.01133	7.44756	25.0671	0.601133	0.744756	2.50671	0.00221084	0.014594	0.128447	1.79257e-05	0.00011833	0.00104146
0.908133	9.86081	86.7884	0.181627	1.97216	17.3577	4.75924	6.30959	23.9291	0.475924	0.630959	2.39291	0.00134404	0.014594	0.128447	1.08976e-05	0.00011833	0.00104146
1.36955	9.86081	86.7884	0.273911	1.97216	17.3577	3.76682	5.22718	22.8467	0.376682	0.522718	2.28467	0.00202694	0.014594	0.128447	1.64346e-05	0.00011833	0.00104146
1.25454	9.86081	86.7884	0.250907	1.97216	17.3577	4.75938	6.24211	23.8616	0.475938	0.624211	2.38616	0.00185671	0.014594	0.128447	1.50544e-05	0.00011833	0.00104146
0.741618	9.86081	86.7884	0.148324	1.97216	17.3577	3.78559	5.36855	22.9881	0.378559	0.536855	2.29881	0.0010976	0.014594	0.128447	8.89942e-06	0.00011833	0.00104146
1.20173	9.86081	86.7884	0.240346	1.97216	17.3577	6.53146	8.02447	25.644	0.653146	0.802447	2.5644	0.00177856	0.014594	0.128447	1.44207e-05	0.00011833	0.00104146
1.53024	9.86081	86.7884	0.306049	1.97216	17.3577	2.92976	4.35892	21.9785	0.292976	0.435892	2.19785	0.00226476	0.014594	0.128447	1.83629e-05	0.00011833	0.00104146
1.45991	9.86081	86.7884	0.291982	1.97216	17.3577	1.63099	3.0738	20.6933	0.163099	0.30738	2.06933	0.00216066	0.014594	0.128447	1.75189e-05	0.00011833	0.00104146
0.530658	9.86081	86.7884	0.106132	1.97216	17.3577	2.5934	4.21781	21.8373	0.25934	0.421781	2.18373	0.000785374	0.014594	0.128447	6.3679e-06	0.00011833	0.00104146
0.379158	9.86081	86.7884	0.0758316	1.97216	17.3577	1.77376	3.42801	21.0475	0.177376	0.342801	2.10475	0.000561153	0.014594	0.128447	4.54989e-06	0.00011833	0.00104146
1.1031	9.86081	86.7884	0.22062	1.97216	17.3577	5.92903	7.44128	25.0608	0.592903	0.744128	2.50608	0.00163259	0.014594	0.128447	1.32372e-05	0.00011833	0.00104146
1.10439	9.86081	86.7884	0.220877	1.97216	17.3577	5.93685	7.44885	25.0684	0.593685	0.744885	2.50684	0.00163449	0.014594	0.128447	1.32526e-05	0.00011833	0.00104146
1.32857	9.86081	86.7884	0.265715	1.97216	17.3577	5.50032	6.96864	24.5882	0.550032	0.696864	2.45882	0.00196629	0.014594	0.128447	1.59429e-05	0.00011833	0.00104146
0.624634	9.86081	86.7884	0.124927	1.97216	17.3577	1.32342	2.92935	20.5489	0.132342	0.292935	2.05489	0.000924459	0.014594	0.128447	7.49561e-06	0.00011833	0.00104146
0.447057	9.86081	86.7884	0.0894113	1.97216	17.3577	0.482651	2.12352	19.7431	0.0482651	0.212352	1.97431	0.000661644	0.014594	0.128447	5.36468e-06	0.00011833	0.00104146
0.404487	9.86081	86.7884	0.0808974	1.97216	17.3577	1.20444	2.85369	20.4732	0.120444	0.285369	2.04732	0.000598641	0.014594	0.128447	4.85384e-06	0.00011833	0.00104146
0.752477	9.86081	86.7884	0.150495	1.97216	17.3577	3.84828	5.42912	23.0487	0.384828	0.542912	2.30487	0.00111367	0.014594	0.128447	9.02973e-06	0.00011833	0.00104146
0.201445	9.86081	86.7884	0.040289	1.97216	17.3577	0.868012	2.55734	20.1769	0.0868012	0.255734	2.01769	0.000298138	0.014594	0.128447	2.41734e-06	0.00011833	0.00104146
0.165178	9.02379	86.7884	0.0330357	1.80476	17.3577	0.693611	2.22556	20.0619	0.0693611	0.222556	2.00619	0.000244464	0.0133552	0.128447	1.98214e-06	0.000108286	0.00104146
1.61492	18.3989	86.7884	0.322985	3.67977	17.3577	4.30897	7.97032	23.3966	0.430897	0.797032	2.33966	0.00239009	0.0272303	0.128447	1.93791e-05	0.000220786	0.00104146
0.264969	18.3989	86.7884	0.0529938	3.67977	17.3577	1.18315	5.17897	20.6052	0.118315	0.517897	2.06052	0.000392154	0.0272303	0.128447	3.17963e-06	0.000220786	0.00104146
0.886574	18.3989	86.7884	0.177315	3.67977	17.3577	1.35116	5.19255	20.6188	0.135116	0.519255	2.06188	0.00131213	0.0272303	0.128447	1.06389e-05	0.000220786	0.00104146
0.888765	18.3989	86.7884	0.177753	3.67977	17.3577	4.64471	8.48555	23.9118	0.464471	0.848555	2.39118	0.00131537	0.0272303	0.128447	1.06652e-05	0.000220786	0.00104146
1.12795	18.3989	86.7884	0.225591	3.67977	17.3577	6.08021	9.86182	25.2881	0.608021	0.986182	2.52881	0.00166937	0.0272303	0.128447	1.35354e-05	0.000220786	0.00104146
1.3824	18.3989	86.7884	0.27648	3.67977	17.3577	5.87511	9.59383	25.0201	0.587511	0.959383	2.50201	0.00204595	0.0272303	0.128447	1.65888e-05	0.000220786	0.00104146
1.21122	18.3989	86.7884	0.242245	3.67977	17.3577	6.58981	10.3508	25.7771	0.658981	1.03508	2.57771	0.00179261	0.0272303	0.128447	1.45347e-05	0.000220786	0.00104146
1.62838	18.3989	86.7884	0.325676	3.67977	17.3577	9.2069	12.8649	28.2912	0.92069	1.28649	2.82912	0.00241	0.0272303	0.128447	1.95406e-05	0.000220786	0.00104146
1.64858	18.3989	86.7884	0.329716	3.67977	17.3577	2.43553	6.08858	21.5148	0.243553	0.608858	2.15148	0.0024399	0.0272303	0.128447	1.9783e-05	0.000220786	0.00104146
0.272148	18.3989	86.7884	0.0544296	3.67977	17.3577	1.21944	5.21347	20.6397	0.121944	0.521347	2.06397	0.000402779	0.0272303	0.128447	3.26577e-06	0.000220786	0.00104146
1.30624	11.9183	86.7884	0.261249	2.38367	17.3577	7.02304	8.90183	25.9898	0.702304	0.890183	2.59898	0.00193324	0.0176391	0.128447	1.56749e-05	0.00014302	0.00104146
0.877436	11.9183	86.7884	0.175487	2.38367	17.3577	4.38279	6.34758	23.4355	0.438279	0.634758	2.34355	0.0012986	0.0176391	0.128447	1.05292e-05	0.00014302	0.00104146
1.35111	11.9183	86.7884	0.270221	2.38367	17.3577	6.48838	8.35819	25.4461	0.648838	0.835819	2.54461	0.00199964	0.0176391	0.128447	1.62133e-05	0.00014302	0.00104146
1.47696	11.9183	86.7884	0.295393	2.38367	17.3577	4.16917	6.01384	23.1018	0.416917	0.601384	2.31018	0.00218591	0.0176391	0.128447	1.77236e-05	0.00014302	0.00104146
0.536049	11.9183	86.7884	0.10721	2.38367	17.3577	1.13494	3.16852	20.2565	0.113494	0.316852	2.02565	0.000793353	0.0176391	0.128447	6.43259e-06	0.00014302	0.00104146
0.352091	11.9183	86.7884	0.0704183	2.38367	17.3577	0.285426	2.35618	19.4441	0.0285426	0.235618	1.94441	0.000521095	0.0176391	0.128447	4.2251e-06	0.00014302	0.00104146
0.691856	11.9183	86.7884	0.138371	2.38367	17.3577	1.49894	3.50109	20.589	0.149894	0.350109	2.0589	0.00102395	0.0176391	0.128447	8.30228e-06	0.00014302	0.00104146
0.886827	11.9183	86.7884	0.177365	2.38367	17.3577	4.63327	6.59617	23.6841	0.463327	0.659617	2.36841	0.0013125	0.0176391	0.128447	1.06419e-05	0.00014302	0.00104146
0.818235	11.9183	86.7884	0.163647	2.38367	17.3577	0.183791	2.16049	19.2484	0.0183791	0.216049	1.92484	0.00121099	0.0176391	0.128447	9.81882e-06	0.00014302	0.00104146
0.555732	11.1734	86.7884	0.111146	2.23467	17.3577	2.73229	4.61218	21.8924	0.273229	0.461218	2.18924	0.000822483	0.0165366	0.128447	6.66878e-06	0.00013408	0.00104146
0.381289	11.9183	86.7884	0.0762579	2.38367	17.3577	1.78504	3.84989	20.9378	0.178504	0.384989	2.09378	0.000564308	0.0176391	0.128447	4.57547e-06	0.00014302	0.00104146
1.62908	11.9183	86.7884	0.325817	2.38367	17.3577	9.2114	11.0257	28.1137	0.92114	1.10257	2.81137	0.00241104	0.0176391	0.128447	1.9549e-05	0.00014302	0.00104146
0.974961	11.9183	86.7884	0.194992	2.38367	17.3577	5.15686	7.10205	24.19	0.515686	0.710205	2.419	0.00144294	0.0176391	0.128447	1.16995e-05	0.00014302	0.00104146
1.26442	11.9183	86.7884	0.252884	2.38367	17.3577	4.81849	6.70564	23.7936	0.481849	0.670564	2.37936	0.00187134	0.0176391	0.128447	1.5173e-05	0.00014302	0.00104146
0.856352	11.9183	86.7884	0.17127	2.38367	17.3577	1.42997	3.39901	20.487	0.142997	0.339901	2.0487	0.0012674	0.0176391	0.128447	1.02762e-05	0.00014302	0.00104146
1.36268	11.9183	86.7884	0.272536	2.38367	17.3577	6.76222	8.62971	25.7177	0.676222	0.862971	2.57177	0.00201676	0.0176391	0.128447	1.63521e-05	0.00014302	0.00104146
0.694919	11.9183	86.7884	0.138984	2.38367	17.3577	1.52784	3.52938	20.6173	0.152784	0.352938	2.06173	0.00102848	0.0176391	0.128447	8.33902e-06	0.00014302	0.00104146
1.1599	11.9183	86.7884	0.23198	2.38367	17.3577	4.07662	5.98471	23.0727	0.407662	0.598471	2.30727	0.00171665	0.0176391	0.128447	1.39188e-05	0.00014302	0.00104146
1.61303	11.9183	86.7884	0.322606	2.38367	17.3577	3.56922	5.38675	22.4747	0.356922	0.538675	2.24747	0.00238729	0.0176391	0.128447	1.93564e-05	0.00014302	0.00104146
1.25843	11.9183	86.7884	0.251686	2.38367	17.3577	1.72665	3.615	20.703	0.172665	0.3615	2.0703	0.00186247	0.0176391	0.128447	1.51011e-05	0.00014302	0.00104146
0.295662	11.9183	86.7884	0.0591323	2.38367	17.3577	1.33915	3.42132	20.5093	0.133915	0.342132	2.05093	0.000437579	0.0176391	0.128447	3.54794e-06	0.00014302	0.00104146
0.656808	11.9183	86.7884	0.131362	2.38367	17.3577	1.09538	3.1046	20.1925	0.109538	0.31046	2.01925	0.000972076	0.0176391	0.128447	7.8817e-06	0.00014302	0.00104146
0.873858	11.9183	86.7884	0.174772	2.38367	17.3577	0.778997	2.74451	19.8325	0.0778997	0.274451	1.98325	0.00129331	0.0176391	0.128447	1.04863e-05	0.00014302	0.00104146
1.12358	11.9183	86.7884	0.224716	2.38367	17.3577	0.415101	2.33047	19.4184	0.0415101	0.233047	1.94184	0.0016629	0.0176391	0.128447	1.34829e-05	0.00014302	0.00104146
0.563721	11.9183	86.7884	0.112744	2.38367	17.3577	1.1626	3.19059	20.2785	0.11626	0.319059	2.02785	0.000834308	0.0176391	0.128447	6.76466e-06	0.00014302	0.00104146
0.338656	11.9183	86.7884	0.0677313	2.38367	17.3577	0.13489	2.20836	19.2963	0.013489	0.220836	1.92963	0.000501211	0.0176391	0.128447	4.06388e-06	0.00014302	0.00104146
0.222863	11.9183	86.7884	0.0445726	2.38367	17.3577	0.972998	3.06992	20.1579	0.0972998	0.306992	2.01579	0.000329837	0.0176391	0.128447	2.67435e-06	0.00014302	0.00104146
1.35194	13.7204	86.7884	0.270388	2.74408	17.3577	2.94059	6.88181	23.5057	0.294059	0.688181	2.35057	0.00200087	0.0203062	0.128447	1.62233e-05	0.000164645	0.00104146
1.18179	13.7204	86.7884	0.236359	2.74408	17.3577	5.17228	9.17482	25.7987	0.517228	0.917482	2.57987	0.00174905	0.0203062	0.128447	1.41815e-05	0.000164645	0.00104146
1.59167	13.7204	86.7884	0.318334	2.74408	17.3577	8.97271	12.8277	29.4516	0.897271	1.28277	2.94516	0.00235567	0.0203062	0.128447	1.91001e-05	0.000164645	0.00104146
1.54066	13.7204	86.7884	0.308132	2.74408	17.3577	6.31997	10.1933	26.8172	0.631997	1.01933	2.68172	0.00228018	0.0203062	0.128447	1.84879e-05	0.000164645	0.00104146
1.36633	13.7204	86.7884	0.273267	2.74408	17.3577	7.55107	11.4871	28.111	0.755107	1.14871	2.8111	0.00202217	0.0203062	0.128447	1.6396e-05	0.000164645	0.00104146
2.10539	13.7204	86.7884	0.421078	2.74408	17.3577	12.3082	15.9792	32.6031	1.23082	1.59792	3.26031	0.00311597	0.0203062	0.128447	2.52647e-05	0.000164645	0.00104146
1.41899	13.7204	86.7884	0.283799	2.74408	17.3577	7.88074	11.7978	28.4217	0.788074	1.17978	2.84217	0.00210011	0.0203062	0.128447	1.70279e-05	0.000164645	0.00104146
1.25322	13.7204	86.7884	0.250645	2.74408	17.3577	6.8486	10.8254	27.4493	0.68486	1.08254	2.74493	0.00185477	0.0203062	0.128447	1.50387e-05	0.000164645	0.00104146
1.35517	13.7204	86.7884	0.271034	2.74408	17.3577	6.04109	9.98115	26.6051	0.604109	0.998115	2.66051	0.00200565	0.0203062	0.128447	1.6262e-05	0.000164645	0.00104146
0.948156	13.7204	86.7884	0.189631	2.74408	17.3577	3.39658	7.48349	24.1074	0.339658	0.748349	2.41074	0.00140327	0.0203062	0.128447	1.13779e-05	0.000164645	0.00104146
1.31396	13.7204	86.7884	0.262793	2.74408	17.3577	7.22485	11.1797	27.8037	0.722485	1.11797	2.78037	0.00194467	0.0203062	0.128447	1.57676e-05	0.000164645	0.00104146
1.32899	13.7204	86.7884	0.265799	2.74408	17.3577	7.31829	11.2678	27.8917	0.731829	1.12678	2.78917	0.00196691	0.0203062	0.128447	1.59479e-05	0.000164645	0.00104146
0.993124	13.7204	86.7884	0.198625	2.74408	17.3577	3.26968	7.34034	23.9643	0.326968	0.734034	2.39643	0.00146982	0.0203062	0.128447	1.19175e-05	0.000164645	0.00104146
1.49683	13.7204	86.7884	0.299366	2.74408	17.3577	8.37093	12.26	28.8839	0.837093	1.226	2.88839	0.00221531	0.0203062	0.128447	1.79619e-05	0.000164645	0.00104146
1.34796	13.7204	86.7884	0.269592	2.74408	17.3577	7.43644	11.3791	28.003	0.743644	1.13791	2.8003	0.00199498	0.0203062	0.128447	1.61755e-05	0.000164645	0.00104146
1.41583	13.7204	86.7884	0.283166	2.74408	17.3577	7.71188	11.6301	28.254	0.771188	1.16301	2.8254	0.00209543	0.0203062	0.128447	1.699e-05	0.000164645	0.00104146
1.37648	13.7204	86.7884	0.275295	2.74408	17.3577	7.04555	10.9779	27.6019	0.704555	1.09779	2.76019	0.00203719	0.0203062	0.128447	1.65177e-05	0.000164645	0.00104146
0.634163	13.7204	86.7884	0.126833	2.74408	17.3577	3.17187	7.3725	23.9964	0.317187	0.73725	2.39964	0.000938561	0.0203062	0.128447	7.60995e-06	0.000164645	0.00104146
1.92248	13.7204	86.7884	0.384496	2.74408	17.3577	11.1069	14.8433	31.4672	1.11069	1.48433	3.14672	0.00284527	0.0203062	0.128447	2.30698e-05	0.000164645	0.00104146
1.16262	13.7204	86.7884	0.232524	2.74408	17.3577	5.91016	9.91962	26.5435	0.591016	0.991962	2.65435	0.00172068	0.0203062	0.128447	1.39515e-05	0.000164645	0.00104146
0.498469	13.7204	86.7884	0.0996937	2.74408	17.3577	0.317507	4.56739	21.1913	0.0317507	0.456739	2.11913	0.000737733	0.0203062	0.128447	5.98162e-06	0.000164645	0.00104146
0.529592	13.7204	86.7884	0.105918	2.74408	17.3577	2.58752	6.8261	23.45	0.258752	0.68261	2.345	0.000783796	0.0203062	0.128447	6.3551e-06	0.000164645	0.00104146
1.32809	11.8405	86.7884	0.265618	2.3681	17.3577	7.31268	9.17153	26.2796	0.731268	0.917153	2.62796	0.00196557	0.0175239	0.128447	1.59371e-05	0.000142086	0.00104146
1.21742	11.8405	86.7884	0.243484	2.3681	17.3577	4.60824	6.48922	23.5972	0.460824	0.648922	2.35972	0.00180178	0.0175239	0.128447	1.4609e-05	0.000142086	0.00104146
1.26547	11.8405	86.7884	0.253095	2.3681	17.3577	2.04661	3.91797	21.026	0.204661	0.391797	2.1026	0.0018729	0.0175239	0.128447	1.51857e-05	0.000142086	0.00104146
0.760892	11.8405	86.7884	0.152178	2.3681	17.3577	3.89695	5.86952	22.9775	0.389695	0.586952	2.29775	0.00112612	0.0175239	0.128447	9.13071e-06	0.000142086	0.00104146
0.932885	11.8405	86.7884	0.186577	2.3681	17.3577	4.90608	6.84409	23.9521	0.490608	0.684409	2.39521	0.00138067	0.0175239	0.128447	1.11946e-05	0.000142086	0.00104146
1.13685	11.8405	86.7884	0.227369	2.3681	17.3577	2.92979	4.8269	21.9349	0.292979	0.48269	2.19349	0.00168253	0.0175239	0.128447	1.36422e-05	0.000142086	0.00104146
1.09301	11.8405	86.7884	0.218602	2.3681	17.3577	1.62296	3.52885	20.6369	0.162296	0.352885	2.06369	0.00161766	0.0175239	0.128447	1.31161e-05	0.000142086	0.00104146
1.39807	11.8405	86.7884	0.279614	2.3681	17.3577	2.90985	4.75472	21.8628	0.290985	0.475472	2.18628	0.00206914	0.0175239	0.128447	1.67768e-05	0.000142086	0.00104146
1.16891	11.8405	86.7884	0.233783	2.3681	17.3577	2.35491	4.2456	21.3536	0.235491	0.42456	2.13536	0.00172999	0.0175239	0.128447	1.4027e-05	0.000142086	0.00104146
1.02646	11.8405	86.7884	0.205293	2.3681	17.3577	3.1007	5.01993	22.128	0.31007	0.501993	2.2128	0.00151917	0.0175239	0.128447	1.23176e-05	0.000142086	0.00104146
1.79391	11.8405	86.7884	0.358783	2.3681	17.3577	1.34324	3.10928	20.2173	0.134324	0.310928	2.02173	0.00265499	0.0175239	0.128447	2.1527e-05	0.000142086	0.00104146
1.37247	11.8405	86.7884	0.274494	2.3681	17.3577	6.64446	8.49444	25.6025	0.664446	0.849444	2.56025	0.00203126	0.0175239	0.128447	1.64696e-05	0.000142086	0.00104146
1.11186	11.8405	86.7884	0.222372	2.3681	17.3577	5.95211	7.85422	24.9622	0.595211	0.785422	2.49622	0.00164555	0.0175239	0.128447	1.33423e-05	0.000142086	0.00104146
0.221238	11.8405	86.7884	0.0442476	2.3681	17.3577	0.964985	3.04647	20.1545	0.0964985	0.304647	2.01545	0.000327432	0.0175239	0.128447	2.65486e-06	0.000142086	0.00104146
0.969873	5.35697	86.7884	0.193975	1.07139	17.3577	3.84043	5.97682	24.7664	0.384043	0.597682	2.47664	0.00143541	0.00792832	0.128447	1.16385e-05	6.42837e-05	0.00104146
1.12104	5.35697	86.7884	0.224208	1.07139	17.3577	3.25268	5.30608	24.0956	0.325268	0.530608	2.40956	0.00165914	0.00792832	0.128447	1.34525e-05	6.42837e-05	0.00104146
0.937631	5.35697	86.7884	0.187526	1.07139	17.3577	4.9343	7.08844	25.878	0.49343	0.708844	2.5878	0.00138769	0.00792832	0.128447	1.12516e-05	6.42837e-05	0.00104146
1.01467	5.35697	86.7884	0.202933	1.07139	17.3577	5.39479	7.50655	26.2961	0.539479	0.750655	2.62961	0.00150171	0.00792832	0.128447	1.2176e-05	6.42837e-05	0.00104146
0.947628	5.35697	86.7884	0.189526	1.07139	17.3577	4.99378	7.14242	25.932	0.499378	0.714242	2.5932	0.00140249	0.00792832	0.128447	1.13715e-05	6.42837e-05	0.00104146
2.08677	12.2302	86.7884	0.417355	2.44604	17.3577	7.4415	9.2268	26.2343	0.74415	0.92268	2.62343	0.00308843	0.0181007	0.128447	2.50413e-05	0.000146763	0.00104146
1.6951	12.2302	86.7884	0.339021	2.44604	17.3577	9.63432	11.4977	28.5052	0.963432	1.14977	2.85052	0.00250875	0.0181007	0.128447	2.03412e-05	0.000146763	0.00104146
1.44824	12.2302	86.7884	0.289648	2.44604	17.3577	8.06453	9.97733	26.9849	0.806453	0.997733	2.69849	0.0021434	0.0181007	0.128447	1.73789e-05	0.000146763	0.00104146
1.24431	12.2302	86.7884	0.248863	2.44604	17.3577	2.06069	4.01443	21.022	0.206069	0.401443	2.1022	0.00184159	0.0181007	0.128447	1.49318e-05	0.000146763	0.00104146
0.490794	12.2302	86.7884	0.0981589	2.44604	17.3577	0.840262	2.94609	19.9536	0.0840262	0.294609	1.99536	0.000726376	0.0181007	0.128447	5.88953e-06	0.000146763	0.00104146
1.29402	12.2302	86.7884	0.258805	2.44604	17.3577	5.40991	7.35366	24.3612	0.540991	0.735366	2.43612	0.00191515	0.0181007	0.128447	1.55283e-05	0.000146763	0.00104146
1.39296	12.2302	86.7884	0.278593	2.44604	17.3577	5.07466	6.99855	24.0061	0.507466	0.699855	2.40061	0.00206159	0.0181007	0.128447	1.67156e-05	0.000146763	0.00104146
0.642317	12.2302	86.7884	0.128463	2.44604	17.3577	1.45822	3.53336	20.5409	0.145822	0.353336	2.05409	0.00095063	0.0181007	0.128447	7.70781e-06	0.000146763	0.00104146
0.751024	12.2302	86.7884	0.150205	2.44604	17.3577	1.97607	4.02922	21.0368	0.197607	0.402922	2.10368	0.00111152	0.0181007	0.128447	9.01229e-06	0.000146763	0.00104146
1.02873	12.2302	86.7884	0.205746	2.44604	17.3577	2.09307	4.09019	21.0977	0.209307	0.409019	2.10977	0.00152252	0.0181007	0.128447	1.23448e-05	0.000146763	0.00104146
0.82642	12.2302	86.7884	0.165284	2.44604	17.3577	0.975395	3.01332	20.0209	0.0975395	0.301332	2.00209	0.0012231	0.0181007	0.128447	9.91704e-06	0.000146763	0.00104146
0.487769	12.2302	86.7884	0.0975539	2.44604	17.3577	2.35782	4.46426	21.4718	0.235782	0.446426	2.14718	0.000721898	0.0181007	0.128447	5.85323e-06	0.000146763	0.00104146
0.923524	12.2302	86.7884	0.184705	2.44604	17.3577	4.13625	6.15457	23.1621	0.413625	0.615457	2.31621	0.00136682	0.0181007	0.128447	1.10823e-05	0.000146763	0.00104146
1.45408	12.2302	86.7884	0.290816	2.44604	17.3577	2.72811	4.63975	21.6473	0.272811	0.463975	2.16473	0.00215204	0.0181007	0.128447	1.7449e-05	0.000146763	0.00104146
0.229397	12.2302	86.7884	0.0458794	2.44604	17.3577	1.0053	3.16418	20.1717	0.10053	0.316418	2.01717	0.000339508	0.0181007	0.128447	2.75277e-06	0.000146763	0.00104146
0.792933	12.2302	86.7884	0.158587	2.44604	17.3577	1.28545	3.33014	20.3377	0.128545	0.333014	2.03377	0.00117354	0.0181007	0.128447	9.5152e-06	0.000146763	0.00104146
0.74761	12.2302	86.7884	0.149522	2.44604	17.3577	2.16327	4.21711	21.2246	0.216327	0.421711	2.12246	0.00110646	0.0181007	0.128447	8.97133e-06	0.000146763	0.00104146
0.689983	12.2302	86.7884	0.137997	2.44604	17.3577	1.27003	3.33552	20.3431	0.127003	0.333552	2.03431	0.00102117	0.0181007	0.128447	8.27979e-06	0.000146763	0.00104146
0.54096	12.2302	86.7884	0.108192	2.44604	17.3577	2.65037	4.74602	21.7536	0.265037	0.474602	2.17536	0.000800621	0.0181007	0.128447	6.49152e-06	0.000146763	0.00104146
0.776959	12.2302	86.7884	0.155392	2.44604	17.3577	1.90633	3.95424	20.9618	0.190633	0.395424	2.09618	0.0011499	0.0181007	0.128447	9.32351e-06	0.000146763	0.00104146
0.797337	12.2302	86.7884	0.159467	2.44604	17.3577	1.11453	3.15832	20.1659	0.111453	0.315832	2.01659	0.00118006	0.0181007	0.128447	9.56804e-06	0.000146763	0.00104146
0.73271	12.2302	86.7884	0.146542	2.44604	17.3577	1.43637	3.49323	20.5008	0.143637	0.349323	2.05008	0.00108441	0.0181007	0.128447	8.79252e-06	0.000146763	0.00104146
0.892152	12.2302	86.7884	0.17843	2.44604	17.3577	4.66471	6.68937	23.6969	0.466471	0.668937	2.36969	0.00132038	0.0181007	0.128447	1.07058e-05	0.000146763	0.00104146
0.568767	12.2302	86.7884	0.113753	2.44604	17.3577	2.80482	4.89485	21.9024	0.280482	0.489485	2.19024	0.000841775	0.0181007	0.128447	6.8252e-06	0.000146763	0.00104146
0.878191	12.2302	86.7884	0.175638	2.44604	17.3577	1.21032	3.23779	20.2453	0.121032	0.323779	2.02453	0.00129972	0.0181007	0.128447	1.05383e-05	0.000146763	0.00104146
0.50089	12.2302	86.7884	0.100178	2.44604	17.3577	1.39688	3.50066	20.5082	0.139688	0.350066	2.05082	0.000741318	0.0181007	0.128447	6.01068e-06	0.000146763	0.00104146
0.768319	12.2302	86.7884	0.153664	2.44604	17.3577	3.93996	5.98961	22.9971	0.393996	0.598961	2.29971	0.00113711	0.0181007	0.128447	9.21983e-06	0.000146763	0.00104146
0.875218	12.2302	86.7884	0.175044	2.44604	17.3577	1.52522	3.55329	20.5608	0.152522	0.355329	2.05608	0.00129532	0.0181007	0.128447	1.05026e-05	0.000146763	0.00104146
0.697013	12.2302	86.7884	0.139403	2.44604	17.3577	0.561085	2.62516	19.6327	0.0561085	0.262516	1.96327	0.00103158	0.0181007	0.128447	8.36416e-06	0.000146763	0.00104146
0.399242	12.2302	86.7884	0.0798484	2.44604	17.3577	1.8803	4.00469	21.0122	0.18803	0.400469	2.10122	0.000590878	0.0181007	0.128447	4.7909e-06	0.000146763	0.00104146
0.27015	12.2302	86.7884	0.05403	2.44604	17.3577	1.20932	3.35993	20.3675	0.120932	0.335993	2.03675	0.000399822	0.0181007	0.128447	3.2418e-06	0.000146763	0.00104146
0.291559	12.2302	86.7884	0.0583118	2.44604	17.3577	0.131217	2.27747	19.285	0.0131217	0.227747	1.9285	0.000431508	0.0181007	0.128447	3.49871e-06	0.000146763	0.00104146
0.674295	12.2302	86.7884	0.134859	2.44604	17.3577	2.68783	4.7565	21.764	0.268783	0.47565	2.1764	0.000997957	0.0181007	0.128447	8.09154e-06	0.000146763	0.00104146
0.45154	12.2302	86.7884	0.090308	2.44604	17.3577	2.16091	4.27469	21.2822	0.216091	0.427469	2.12822	0.000668279	0.0181007	0.128447	5.41848e-06	0.000146763	0.00104146
0.296995	12.2302	86.7884	0.0593989	2.44604	17.3577	0.236421	2.38157	19.3891	0.0236421	0.238157	1.93891	0.000439552	0.0181007	0.128447	3.56394e-06	0.000146763	0.00104146
1.18998	11.484	86.7884	0.237995	2.29681	17.3577	2.86749	4.68278	21.8828	0.286749	0.468278	2.18828	0.00176117	0.0169964	0.128447	1.42797e-05	0.000137808	0.00104146
0.83466	11.484	86.7884	0.166932	2.29681	17.3577	2.78775	4.674	21.874	0.278775	0.4674	2.1874	0.0012353	0.0169964	0.128447	1.00159e-05	0.000137808	0.00104146
1.06487	11.484	86.7884	0.212975	2.29681	17.3577	0.615345	2.45558	19.6556	0.0615345	0.245558	1.96556	0.00157601	0.0169964	0.128447	1.27785e-05	0.000137808	0.00104146
0.356487	11.484	86.7884	0.0712974	2.29681	17.3577	1.65439	3.63662	20.8366	0.165439	0.363662	2.08366	0.000527601	0.0169964	0.128447	4.27784e-06	0.000137808	0.00104146
0.904223	11.484	86.7884	0.180845	2.29681	17.3577	0.736751	2.60908	19.8091	0.0736751	0.260908	1.98091	0.00133825	0.0169964	0.128447	1.08507e-05	0.000137808	0.00104146
0.960496	11.484	86.7884	0.192099	2.29681	17.3577	1.20764	3.06872	20.2687	0.120764	0.306872	2.02687	0.00142153	0.0169964	0.128447	1.1526e-05	0.000137808	0.00104146
1.08959	11.484	86.7884	0.217919	2.29681	17.3577	2.72605	4.56135	21.7613	0.272605	0.456135	2.17613	0.0016126	0.0169964	0.128447	1.30751e-05	0.000137808	0.00104146
0.907209	11.484	86.7884	0.181442	2.29681	17.3577	2.37762	4.24935	21.4494	0.237762	0.424935	2.14494	0.00134267	0.0169964	0.128447	1.08865e-05	0.000137808	0.00104146
0.927707	11.484	86.7884	0.185541	2.29681	17.3577	0.599565	2.4672	19.6672	0.0599565	0.24672	1.96672	0.00137301	0.0169964	0.128447	1.11325e-05	0.000137808	0.00104146
1.11717	11.484	86.7884	0.223433	2.29681	17.3577	1.41577	3.24557	20.4456	0.141577	0.324557	2.04456	0.00165341	0.0169964	0.128447	1.3406e-05	0.000137808	0.00104146
1.08075	11.484	86.7884	0.216151	2.29681	17.3577	2.81297	4.65003	21.85	0.281297	0.465003	2.185	0.00159951	0.0169964	0.128447	1.2969e-05	0.000137808	0.00104146
0.915069	11.484	86.7884	0.183014	2.29681	17.3577	2.12879	3.99895	21.1989	0.212879	0.399895	2.11989	0.0013543	0.0169964	0.128447	1.09808e-05	0.000137808	0.00104146
0.966318	11.484	86.7884	0.193264	2.29681	17.3577	2.41723	4.27715	21.4771	0.241723	0.427715	2.14771	0.00143015	0.0169964	0.128447	1.15958e-05	0.000137808	0.00104146
1.53227	11.484	86.7884	0.306455	2.29681	17.3577	5.66219	7.40942	24.6094	0.566219	0.740942	2.46094	0.00226776	0.0169964	0.128447	1.83873e-05	0.000137808	0.00104146
1.37319	11.484	86.7884	0.274638	2.29681	17.3577	2.71006	4.48888	21.6889	0.271006	0.448888	2.16889	0.00203232	0.0169964	0.128447	1.64783e-05	0.000137808	0.00104146
1.22376	11.484	86.7884	0.244752	2.29681	17.3577	6.66692	8.47548	25.6755	0.666692	0.847548	2.56755	0.00181116	0.0169964	0.128447	1.46851e-05	0.000137808	0.00104146
1.16548	11.484	86.7884	0.233097	2.29681	17.3577	4.61968	6.43984	23.6398	0.461968	0.643984	2.36398	0.00172491	0.0169964	0.128447	1.39858e-05	0.000137808	0.00104146
1.53219	11.484	86.7884	0.306439	2.29681	17.3577	2.51116	4.2584	21.4584	0.251116	0.42584	2.14584	0.00226765	0.0169964	0.128447	1.83863e-05	0.000137808	0.00104146
0.610761	11.484	86.7884	0.122152	2.29681	17.3577	1.37464	3.30576	20.5058	0.137464	0.330576	2.05058	0.000903926	0.0169964	0.128447	7.32913e-06	0.000137808	0.00104146
1.00218	11.484	86.7884	0.200436	2.29681	17.3577	3.76123	5.61398	22.814	0.376123	0.561398	2.2814	0.00148323	0.0169964	0.128447	1.20262e-05	0.000137808	0.00104146
1.70681	11.484	86.7884	0.341362	2.29681	17.3577	7.29494	9.00758	26.2076	0.729494	0.900758	2.62076	0.00252608	0.0169964	0.128447	2.04817e-05	0.000137808	0.00104146
0.625697	11.484	86.7884	0.125139	2.29681	17.3577	0.630855	2.55898	19.759	0.0630855	0.255898	1.9759	0.000926031	0.0169964	0.128447	7.50836e-06	0.000137808	0.00104146
1.13106	11.484	86.7884	0.226212	2.29681	17.3577	1.94878	3.77581	20.9758	0.194878	0.377581	2.09758	0.00167397	0.0169964	0.128447	1.35727e-05	0.000137808	0.00104146
1.00719	11.484	86.7884	0.201437	2.29681	17.3577	2.57835	4.4301	21.6301	0.257835	0.44301	2.16301	0.00149064	0.0169964	0.128447	1.20862e-05	0.000137808	0.00104146
0.392995	12.2302	86.7884	0.0785989	2.44604	17.3577	1.84708	3.97274	20.9803	0.184708	0.397274	2.09803	0.000581632	0.0181007	0.128447	4.71594e-06	0.000146763	0.00104146
0.33517	11.484	86.7884	0.0670341	2.29681	17.3577	1.54305	3.52956	20.7296	0.154305	0.352956	2.07296	0.000496052	0.0169964	0.128447	4.02204e-06	0.000137808	0.00104146
0.309769	11.484	86.7884	0.0619539	2.29681	17.3577	1.41157	3.4032	20.6032	0.141157	0.34032	2.06032	0.000458459	0.0169964	0.128447	3.71723e-06	0.000137808	0.00104146
0.606231	11.484	86.7884	0.121246	2.29681	17.3577	0.872916	2.80494	20.0049	0.0872916	0.280494	2.00049	0.000897222	0.0169964	0.128447	7.27478e-06	0.000137808	0.00104146
0.155957	11.484	86.7884	0.0311913	2.29681	17.3577	0.29915	2.32179	19.5218	0.029915	0.232179	1.95218	0.000230816	0.0169964	0.128447	1.87148e-06	0.000137808	0.00104146
0.260134	11.484	86.7884	0.0520269	2.29681	17.3577	1.15878	3.16042	20.3604	0.115878	0.316042	2.03604	0.000384999	0.0169964	0.128447	3.12161e-06	0.000137808	0.00104146
0.251271	11.484	86.7884	0.0502543	2.29681	17.3577	0.3498	2.35322	19.5532	0.03498	0.235322	1.95532	0.000371882	0.0169964	0.128447	3.01526e-06	0.000137808	0.00104146
0.19713	11.484	86.7884	0.0394259	2.29681	17.3577	0.84703	2.86136	20.0614	0.084703	0.286136	2.00614	0.000291752	0.0169964	0.128447	2.36556e-06	0.000137808	0.00104146
3.83556	19.3451	86.7884	0.767112	3.86901	17.3577	24.2413	27.2295	42.4148	2.42413	2.72295	4.24148	0.00567663	0.0286307	0.128447	4.60267e-05	0.000232141	0.00104146
3.46006	19.3451	86.7884	0.692012	3.86901	17.3577	19.7646	22.8347	38.0199	1.97646	2.28347	3.80199	0.00512089	0.0286307	0.128447	4.15207e-05	0.000232141	0.00104146
3.68032	19.3451	86.7884	0.736064	3.86901	17.3577	23.1356	26.1576	41.3429	2.31356	2.61576	4.13429	0.00544688	0.0286307	0.128447	4.41639e-05	0.000232141	0.00104146
1.28676	19.3451	86.7884	0.257351	3.86901	17.3577	7.05603	10.6048	25.7901	0.705603	1.06048	2.57901	0.0019044	0.0286307	0.128447	1.54411e-05	0.000232141	0.00104146
1.78617	19.3451	86.7884	0.357233	3.86901	17.3577	10.2212	13.6593	28.8446	1.02212	1.36593	2.88446	0.00264353	0.0286307	0.128447	2.1434e-05	0.000232141	0.00104146
2.31583	19.3451	86.7884	0.463167	3.86901	17.3577	13.7072	17.0283	32.2136	1.37072	1.70283	3.22136	0.00342743	0.0286307	0.128447	2.779e-05	0.000232141	0.00104146
1.25111	19.3451	86.7884	0.250222	3.86901	17.3577	6.83554	10.3923	25.5775	0.683554	1.03923	2.55775	0.00185164	0.0286307	0.128447	1.50133e-05	0.000232141	0.00104146
2.08394	19.3451	86.7884	0.416789	3.86901	17.3577	12.1666	15.5389	30.7242	1.21666	1.55389	3.07242	0.00308424	0.0286307	0.128447	2.50073e-05	0.000232141	0.00104146
1.3525	19.3451	86.7884	0.2705	3.86901	17.3577	7.46473	10.9989	26.1842	0.746473	1.09989	2.61842	0.0020017	0.0286307	0.128447	1.623e-05	0.000232141	0.00104146
2.28926	19.3451	86.7884	0.457852	3.86901	17.3577	13.5296	16.8566	32.0419	1.35296	1.68566	3.20419	0.00338811	0.0286307	0.128447	2.74711e-05	0.000232141	0.00104146
1.23532	19.3451	86.7884	0.247065	3.86901	17.3577	2.46809	6.02832	21.2136	0.246809	0.602832	2.12136	0.00182828	0.0286307	0.128447	1.48239e-05	0.000232141	0.00104146
1.88387	19.3451	86.7884	0.376775	3.86901	17.3577	4.56491	7.98141	23.1667	0.456491	0.798141	2.31667	0.00278813	0.0286307	0.128447	2.26065e-05	0.000232141	0.00104146
1.40655	19.3451	86.7884	0.28131	3.86901	17.3577	5.70559	9.22781	24.4131	0.570559	0.922781	2.44131	0.00208169	0.0286307	0.128447	1.68786e-05	0.000232141	0.00104146
0.71228	19.3451	86.7884	0.142456	3.86901	17.3577	0.608474	4.28511	19.4704	0.0608474	0.428511	1.94704	0.00105417	0.0286307	0.128447	8.54736e-06	0.000232141	0.00104146
1.53812	19.3451	86.7884	0.307624	3.86901	17.3577	8.63232	12.1254	27.3106	0.863232	1.21254	2.73106	0.00227642	0.0286307	0.128447	1.84574e-05	0.000232141	0.00104146
0.681037	19.3451	86.7884	0.136207	3.86901	17.3577	3.43805	7.12165	22.3069	0.343805	0.712165	2.23069	0.00100793	0.0286307	0.128447	8.17244e-06	0.000232141	0.00104146
1.33143	19.3451	86.7884	0.266286	3.86901	17.3577	5.23024	8.76912	23.9544	0.523024	0.876912	2.39544	0.00197051	0.0286307	0.128447	1.59771e-05	0.000232141	0.00104146
0.377732	19.3451	86.7884	0.0755463	3.86901	17.3577	1.76623	5.51755	20.7028	0.176623	0.551755	2.07028	0.000559043	0.0286307	0.128447	4.53278e-06	0.000232141	0.00104146
0.698046	19.3451	86.7884	0.139609	3.86901	17.3577	2.1767	5.85651	21.0418	0.21767	0.585651	2.10418	0.00103311	0.0286307	0.128447	8.37655e-06	0.000232141	0.00104146
0.535805	19.3451	86.7884	0.107161	3.86901	17.3577	1.82624	5.54226	20.7275	0.182624	0.554226	2.07275	0.000792992	0.0286307	0.128447	6.42966e-06	0.000232141	0.00104146
0.266951	19.3451	86.7884	0.0533903	3.86901	17.3577	1.19316	4.96925	20.1545	0.119316	0.496925	2.01545	0.000395088	0.0286307	0.128447	3.20342e-06	0.000232141	0.00104146
0.487398	19.3451	86.7884	0.0974795	3.86901	17.3577	2.26019	5.98701	21.1723	0.226019	0.598701	2.11723	0.000721349	0.0286307	0.128447	5.84877e-06	0.000232141	0.00104146
0.568052	19.3451	86.7884	0.11361	3.86901	17.3577	2.80084	6.50965	21.6949	0.280084	0.650965	2.16949	0.000840718	0.0286307	0.128447	6.81663e-06	0.000232141	0.00104146
0.250273	19.3451	86.7884	0.0500545	3.86901	17.3577	1.10927	4.88909	20.0744	0.110927	0.488909	2.00744	0.000370403	0.0286307	0.128447	3.00327e-06	0.000232141	0.00104146
1.67233	12.165	86.7884	0.334466	2.433	17.3577	4.19763	6.31807	23.3424	0.419763	0.631807	2.33424	0.00247505	0.0180042	0.128447	2.00679e-05	0.00014598	0.00104146
1.14133	12.165	86.7884	0.228266	2.433	17.3577	3.07779	5.31988	22.3442	0.307779	0.531988	2.23442	0.00168917	0.0180042	0.128447	1.3696e-05	0.00014598	0.00104146
0.73853	12.165	86.7884	0.147706	2.433	17.3577	2.0594	4.39428	21.4186	0.20594	0.439428	2.14186	0.00109302	0.0180042	0.128447	8.86236e-06	0.00014598	0.00104146
1.64939	12.165	86.7884	0.329878	2.433	17.3577	2.89056	5.01624	22.0406	0.289056	0.501624	2.20406	0.0024411	0.0180042	0.128447	1.97927e-05	0.00014598	0.00104146
1.07459	12.165	86.7884	0.214918	2.433	17.3577	1.40268	3.66011	20.6845	0.140268	0.366011	2.06845	0.00159039	0.0180042	0.128447	1.28951e-05	0.00014598	0.00104146
0.904166	12.165	86.7884	0.180833	2.433	17.3577	1.96283	4.2595	21.2839	0.196283	0.42595	2.12839	0.00133817	0.0180042	0.128447	1.085e-05	0.00014598	0.00104146
0.296996	12.165	86.7884	0.0593992	2.433	17.3577	1.34598	3.78306	20.8074	0.134598	0.378306	2.08074	0.000439554	0.0180042	0.128447	3.56395e-06	0.00014598	0.00104146
1.26863	12.165	86.7884	0.253725	2.433	17.3577	2.18954	4.40239	21.4267	0.218954	0.440239	2.14267	0.00187757	0.0180042	0.128447	1.52235e-05	0.00014598	0.00104146
1.41602	12.165	86.7884	0.283205	2.433	17.3577	2.50125	4.6803	21.7047	0.250125	0.46803	2.17047	0.00209572	0.0180042	0.128447	1.69923e-05	0.00014598	0.00104146
0.642312	12.165	86.7884	0.128462	2.433	17.3577	1.80773	4.16484	21.1892	0.180773	0.416484	2.11892	0.000950622	0.0180042	0.128447	7.70775e-06	0.00014598	0.00104146
0.270218	12.165	86.7884	0.0540437	2.433	17.3577	1.20967	3.65297	20.6773	0.120967	0.365297	2.06773	0.000399923	0.0180042	0.128447	3.24262e-06	0.00014598	0.00104146
0.144032	12.165	86.7884	0.0288065	2.433	17.3577	0.594141	3.06675	20.0911	0.0594141	0.306675	2.00911	0.000213168	0.0180042	0.128447	1.72839e-06	0.00014598	0.00104146
1.54514	12.9822	86.7884	0.309028	2.59643	17.3577	5.62449	8.47777	25.2916	0.562449	0.847777	2.52916	0.00228681	0.0192136	0.128447	1.85417e-05	0.000155786	0.00104146
1.27732	12.9822	86.7884	0.255463	2.59643	17.3577	6.62215	9.55105	26.3649	0.662215	0.955105	2.63649	0.00189043	0.0192136	0.128447	1.53278e-05	0.000155786	0.00104146
0.575394	12.9822	86.7884	0.115079	2.59643	17.3577	2.84177	5.96991	22.7838	0.284177	0.596991	2.27838	0.000851583	0.0192136	0.128447	6.90472e-06	0.000155786	0.00104146
0.678015	12.9822	86.7884	0.135603	2.59643	17.3577	1.83794	4.93685	21.7507	0.183794	0.493685	2.17507	0.00100346	0.0192136	0.128447	8.13618e-06	0.000155786	0.00104146
1.03568	12.9822	86.7884	0.207135	2.59643	17.3577	0.601611	3.59893	20.4128	0.0601611	0.359893	2.04128	0.0015328	0.0192136	0.128447	1.24281e-05	0.000155786	0.00104146
1.986	12.9822	86.7884	0.3972	2.59643	17.3577	7.97491	10.7042	27.5181	0.797491	1.07042	2.75181	0.00293928	0.0192136	0.128447	2.3832e-05	0.000155786	0.00104146
1.04628	12.9822	86.7884	0.209256	2.59643	17.3577	5.57206	8.56637	25.3802	0.557206	0.856637	2.53802	0.0015485	0.0192136	0.128447	1.25554e-05	0.000155786	0.00104146
1.16513	12.9822	86.7884	0.233025	2.59643	17.3577	4.82277	7.78341	24.5972	0.482277	0.778341	2.45972	0.00172439	0.0192136	0.128447	1.39815e-05	0.000155786	0.00104146
1.17756	12.9822	86.7884	0.235511	2.59643	17.3577	4.97603	7.93316	24.747	0.497603	0.793316	2.4747	0.00174278	0.0192136	0.128447	1.41307e-05	0.000155786	0.00104146
1.40818	12.9822	86.7884	0.281636	2.59643	17.3577	6.42312	9.31505	26.1289	0.642312	0.931505	2.61289	0.00208411	0.0192136	0.128447	1.68982e-05	0.000155786	0.00104146
1.442	12.9822	86.7884	0.288399	2.59643	17.3577	5.12135	8.00373	24.8176	0.512135	0.800373	2.48176	0.00213416	0.0192136	0.128447	1.7304e-05	0.000155786	0.00104146
1.29169	12.9822	86.7884	0.258338	2.59643	17.3577	7.08659	10.0114	26.8253	0.708659	1.00114	2.68253	0.0019117	0.0192136	0.128447	1.55003e-05	0.000155786	0.00104146
1.24633	12.9822	86.7884	0.249265	2.59643	17.3577	4.04755	6.98521	23.7991	0.404755	0.698521	2.37991	0.00184456	0.0192136	0.128447	1.49559e-05	0.000155786	0.00104146
0.98757	12.9822	86.7884	0.197514	2.59643	17.3577	4.81025	7.82122	24.6351	0.481025	0.782122	2.46351	0.0014616	0.0192136	0.128447	1.18508e-05	0.000155786	0.00104146
1.10304	12.9822	86.7884	0.220608	2.59643	17.3577	5.92866	8.90689	25.7207	0.592866	0.890689	2.57207	0.0016325	0.0192136	0.128447	1.32365e-05	0.000155786	0.00104146
0.890031	12.9822	86.7884	0.178006	2.59643	17.3577	4.65219	7.69083	24.5047	0.465219	0.769083	2.45047	0.00131725	0.0192136	0.128447	1.06804e-05	0.000155786	0.00104146
1.17617	12.9822	86.7884	0.235234	2.59643	17.3577	6.3747	9.33222	26.1461	0.63747	0.933222	2.61461	0.00174073	0.0192136	0.128447	1.4114e-05	0.000155786	0.00104146
1.13984	12.9822	86.7884	0.227969	2.59643	17.3577	6.15268	9.12048	25.9343	0.615268	0.912048	2.59343	0.00168697	0.0192136	0.128447	1.36781e-05	0.000155786	0.00104146
1.0719	12.9822	86.7884	0.214381	2.59643	17.3577	5.73991	8.72696	25.5408	0.573991	0.872696	2.55408	0.00158642	0.0192136	0.128447	1.28628e-05	0.000155786	0.00104146
1.00806	12.9822	86.7884	0.201612	2.59643	17.3577	5.35512	8.36027	25.1741	0.535512	0.836027	2.51741	0.00149193	0.0192136	0.128447	1.20967e-05	0.000155786	0.00104146
1.17986	12.9822	86.7884	0.235973	2.59643	17.3577	5.55728	8.51375	25.3276	0.555728	0.851375	2.53276	0.0017462	0.0192136	0.128447	1.41584e-05	0.000155786	0.00104146
0.361027	12.9822	86.7884	0.0722054	2.59643	17.3577	1.67822	4.8675	21.6813	0.167822	0.48675	2.16813	0.00053432	0.0192136	0.128447	4.33232e-06	0.000155786	0.00104146
0.222945	12.9822	86.7884	0.0445889	2.59643	17.3577	0.24968	3.47842	20.2923	0.024968	0.347842	2.02923	0.000329958	0.0192136	0.128447	2.67534e-06	0.000155786	0.00104146
0.477587	12.9822	86.7884	0.0955174	2.59643	17.3577	2.30228	5.4583	22.2721	0.230228	0.54583	2.22721	0.000706829	0.0192136	0.128447	5.73105e-06	0.000155786	0.00104146
1.98239	12.3333	86.7884	0.396479	2.46665	17.3577	7.7722	9.83003	26.811	0.77722	0.983003	2.6811	0.00293394	0.0182532	0.128447	2.37887e-05	0.000147999	0.00104146
1.93419	12.3333	86.7884	0.386838	2.46665	17.3577	4.12351	6.19217	23.1731	0.412351	0.619217	2.31731	0.0028626	0.0182532	0.128447	2.32103e-05	0.000147999	0.00104146
2.079	12.3333	86.7884	0.415799	2.46665	17.3577	4.47632	6.51246	23.4934	0.447632	0.651246	2.34934	0.00307692	0.0182532	0.128447	2.4948e-05	0.000147999	0.00104146
2.27638	12.3333	86.7884	0.455276	2.46665	17.3577	4.51014	6.50205	23.483	0.451014	0.650205	2.3483	0.00336905	0.0182532	0.128447	2.73166e-05	0.000147999	0.00104146
0.826545	12.3333	86.7884	0.165309	2.46665	17.3577	3.59114	5.91046	22.8914	0.359114	0.591046	2.28914	0.00122329	0.0182532	0.128447	9.91854e-06	0.000147999	0.00104146
2.67539	12.3333	86.7884	0.535078	2.46665	17.3577	15.2418	17.1447	34.1256	1.52418	1.71447	3.41256	0.00395958	0.0182532	0.128447	3.21047e-05	0.000147999	0.00104146
1.15479	12.3333	86.7884	0.230958	2.46665	17.3577	1.50473	3.74943	20.7304	0.150473	0.374943	2.07304	0.00170909	0.0182532	0.128447	1.38575e-05	0.000147999	0.00104146
0.489795	12.3333	86.7884	0.0979591	2.46665	17.3577	2.3689	4.76506	21.746	0.23689	0.476506	2.1746	0.000724897	0.0182532	0.128447	5.87755e-06	0.000147999	0.00104146
1.82771	12.3333	86.7884	0.365543	2.46665	17.3577	4.05688	6.14949	23.1305	0.405688	0.614949	2.31305	0.00270502	0.0182532	0.128447	2.19326e-05	0.000147999	0.00104146
2.00411	12.3333	86.7884	0.400822	2.46665	17.3577	11.6413	13.6942	30.6752	1.16413	1.36942	3.06752	0.00296608	0.0182532	0.128447	2.40493e-05	0.000147999	0.00104146
1.56424	12.3333	86.7884	0.312848	2.46665	17.3577	7.33581	9.48783	26.4688	0.733581	0.948783	2.64688	0.00231507	0.0182532	0.128447	1.87709e-05	0.000147999	0.00104146
1.31675	12.3333	86.7884	0.263349	2.46665	17.3577	3.59643	5.80441	22.7854	0.359643	0.580441	2.27854	0.00194879	0.0182532	0.128447	1.5801e-05	0.000147999	0.00104146
0.369168	12.3333	86.7884	0.0738336	2.46665	17.3577	1.72104	4.14481	21.1258	0.172104	0.414481	2.11258	0.000546368	0.0182532	0.128447	4.43001e-06	0.000147999	0.00104146
1.0466	12.3333	86.7884	0.20932	2.46665	17.3577	5.58702	7.85628	24.8373	0.558702	0.785628	2.48373	0.00154896	0.0182532	0.128447	1.25592e-05	0.000147999	0.00104146
1.40112	12.3333	86.7884	0.280225	2.46665	17.3577	7.76869	9.95758	26.9386	0.776869	0.995758	2.69386	0.00207366	0.0182532	0.128447	1.68135e-05	0.000147999	0.00104146
0.788984	9.02379	86.7884	0.157797	1.80476	17.3577	4.05991	5.47053	23.3069	0.405991	0.547053	2.33069	0.0011677	0.0133552	0.128447	9.46781e-06	0.000108286	0.00104146
1.02028	9.02379	86.7884	0.204057	1.80476	17.3577	1.1076	2.47353	20.3098	0.11076	0.247353	2.03098	0.00151002	0.0133552	0.128447	1.22434e-05	0.000108286	0.00104146
0.904967	9.02379	86.7884	0.180993	1.80476	17.3577	2.44476	3.83295	21.6693	0.244476	0.383295	2.16693	0.00133935	0.0133552	0.128447	1.08596e-05	0.000108286	0.00104146
1.27484	9.02379	86.7884	0.254968	1.80476	17.3577	2.11043	3.42737	21.2637	0.211043	0.342737	2.12637	0.00188676	0.0133552	0.128447	1.52981e-05	0.000108286	0.00104146
0.987317	9.02379	86.7884	0.197463	1.80476	17.3577	1.28777	2.66006	20.4964	0.128777	0.266006	2.04964	0.00146123	0.0133552	0.128447	1.18478e-05	0.000108286	0.00104146
1.071	9.02379	86.7884	0.214199	1.80476	17.3577	2.06926	3.42542	21.2617	0.206926	0.342542	2.12617	0.00158508	0.0133552	0.128447	1.2852e-05	0.000108286	0.00104146
1.0182	9.02379	86.7884	0.203639	1.80476	17.3577	0.863353	2.22969	20.066	0.0863353	0.222969	2.0066	0.00150693	0.0133552	0.128447	1.22184e-05	0.000108286	0.00104146
1.48517	9.02379	86.7884	0.297033	1.80476	17.3577	2.07743	3.35405	21.1904	0.207743	0.335405	2.11904	0.00219805	0.0133552	0.128447	1.7822e-05	0.000108286	0.00104146
0.951996	9.02379	86.7884	0.190399	1.80476	17.3577	0.976172	2.35528	20.1916	0.0976172	0.235528	2.01916	0.00140895	0.0133552	0.128447	1.1424e-05	0.000108286	0.00104146
1.01772	9.02379	86.7884	0.203543	1.80476	17.3577	0.451338	1.81776	19.6541	0.0451338	0.181776	1.96541	0.00150622	0.0133552	0.128447	1.22126e-05	0.000108286	0.00104146
0.426669	9.02379	86.7884	0.0853339	1.80476	17.3577	0.281367	1.76232	19.5986	0.0281367	0.176232	1.95986	0.00063147	0.0133552	0.128447	5.12003e-06	0.000108286	0.00104146
1.10363	9.02379	86.7884	0.220725	1.80476	17.3577	1.17406	2.52393	20.3603	0.117406	0.252393	2.03603	0.00163337	0.0133552	0.128447	1.32435e-05	0.000108286	0.00104146
0.849849	9.02379	86.7884	0.16997	1.80476	17.3577	0.7032	2.10204	19.9384	0.07032	0.210204	1.99384	0.00125778	0.0133552	0.128447	1.01982e-05	0.000108286	0.00104146
1.25141	9.02379	86.7884	0.250283	1.80476	17.3577	2.58237	3.90381	21.7401	0.258237	0.390381	2.17401	0.00185209	0.0133552	0.128447	1.5017e-05	0.000108286	0.00104146
0.778777	9.02379	86.7884	0.155755	1.80476	17.3577	0.389312	1.80191	19.6382	0.0389312	0.180191	1.96382	0.00115259	0.0133552	0.128447	9.34532e-06	0.000108286	0.00104146
1.41286	9.02379	86.7884	0.282573	1.80476	17.3577	3.16936	4.45982	22.2961	0.316936	0.445982	2.22961	0.00209104	0.0133552	0.128447	1.69544e-05	0.000108286	0.00104146
0.351651	9.02379	86.7884	0.0703302	1.80476	17.3577	1.62906	3.12462	20.9609	0.162906	0.312462	2.09609	0.000520444	0.0133552	0.128447	4.21981e-06	0.000108286	0.00104146
0.232743	9.02379	86.7884	0.0465486	1.80476	17.3577	1.02188	2.54063	20.377	0.102188	0.254063	2.0377	0.00034446	0.0133552	0.128447	2.79292e-06	0.000108286	0.00104146
0.509791	9.02379	86.7884	0.101958	1.80476	17.3577	0.384089	1.84887	19.6852	0.0384089	0.184887	1.96852	0.00075449	0.0133552	0.128447	6.11749e-06	0.000108286	0.00104146
0.261517	9.02379	86.7884	0.0523035	1.80476	17.3577	1.16575	2.67889	20.5152	0.116575	0.267889	2.05152	0.000387046	0.0133552	0.128447	3.13821e-06	0.000108286	0.00104146
0.245974	9.02379	86.7884	0.0491948	1.80476	17.3577	1.08776	2.60393	20.4403	0.108776	0.260393	2.04403	0.000364042	0.0133552	0.128447	2.95169e-06	0.000108286	0.00104146
0.761037	11.5295	86.7884	0.152207	2.3059	17.3577	3.07067	5.42993	22.6182	0.307067	0.542993	2.26182	0.00112633	0.0170637	0.128447	9.13244e-06	0.000138354	0.00104146
1.67083	11.5295	86.7884	0.334166	2.3059	17.3577	7.76339	9.89868	27.0869	0.776339	0.989868	2.70869	0.00247283	0.0170637	0.128447	2.005e-05	0.000138354	0.00104146
0.95173	11.5295	86.7884	0.190346	2.3059	17.3577	3.70489	6.01699	23.2053	0.370489	0.601699	2.32053	0.00140856	0.0170637	0.128447	1.14208e-05	0.000138354	0.00104146
0.44994	11.5295	86.7884	0.0899879	2.3059	17.3577	2.15225	4.58868	21.7769	0.215225	0.458868	2.17769	0.00066591	0.0170637	0.128447	5.39927e-06	0.000138354	0.00104146
1.14381	11.5295	86.7884	0.228763	2.3059	17.3577	5.26727	7.53199	24.7203	0.526727	0.753199	2.47203	0.00169285	0.0170637	0.128447	1.37258e-05	0.000138354	0.00104146
0.723783	11.5295	86.7884	0.144757	2.3059	17.3577	2.61283	4.98132	22.1696	0.261283	0.498132	2.21696	0.0010712	0.0170637	0.128447	8.68539e-06	0.000138354	0.00104146
0.994349	11.5295	86.7884	0.19887	2.3059	17.3577	3.79782	6.0994	23.2877	0.379782	0.60994	2.32877	0.00147164	0.0170637	0.128447	1.19322e-05	0.000138354	0.00104146
1.50281	11.5295	86.7884	0.300562	2.3059	17.3577	2.21577	4.39223	21.5805	0.221577	0.439223	2.15805	0.00222416	0.0170637	0.128447	1.80337e-05	0.000138354	0.00104146
1.03668	11.5295	86.7884	0.207336	2.3059	17.3577	3.1287	5.41984	22.6081	0.31287	0.541984	2.26081	0.00153429	0.0170637	0.128447	1.24402e-05	0.000138354	0.00104146
1.24562	11.5295	86.7884	0.249123	2.3059	17.3577	6.6768	8.91645	26.1047	0.66768	0.891645	2.61047	0.00184351	0.0170637	0.128447	1.49474e-05	0.000138354	0.00104146
1.46241	11.5295	86.7884	0.292482	2.3059	17.3577	5.90833	8.0947	25.283	0.590833	0.80947	2.5283	0.00216437	0.0170637	0.128447	1.75489e-05	0.000138354	0.00104146
1.30434	11.5295	86.7884	0.260869	2.3059	17.3577	5.81365	8.03885	25.2271	0.581365	0.803885	2.52271	0.00193043	0.0170637	0.128447	1.56521e-05	0.000138354	0.00104146
0.865764	11.5295	86.7884	0.173153	2.3059	17.3577	3.95927	6.29262	23.4809	0.395927	0.629262	2.34809	0.00128133	0.0170637	0.128447	1.03892e-05	0.000138354	0.00104146
1.2759	11.5295	86.7884	0.25518	2.3059	17.3577	6.52071	8.75291	25.9412	0.652071	0.875291	2.59412	0.00188833	0.0170637	0.128447	1.53108e-05	0.000138354	0.00104146
1.51811	11.5295	86.7884	0.303621	2.3059	17.3577	5.45714	7.62985	24.8181	0.545714	0.762985	2.48181	0.0022468	0.0170637	0.128447	1.82173e-05	0.000138354	0.00104146
0.579215	11.5295	86.7884	0.115843	2.3059	17.3577	2.86311	5.26744	22.4557	0.286311	0.526744	2.24557	0.000857239	0.0170637	0.128447	6.95059e-06	0.000138354	0.00104146
1.48223	10.7993	86.7884	0.296446	2.15986	17.3577	4.78667	6.40851	23.7853	0.478667	0.640851	2.37853	0.0021937	0.015983	0.128447	1.77868e-05	0.000129592	0.00104146
1.33392	10.7993	86.7884	0.266784	2.15986	17.3577	4.99863	6.64967	24.0265	0.499863	0.664967	2.40265	0.0019742	0.015983	0.128447	1.6007e-05	0.000129592	0.00104146
0.153874	10.7993	86.7884	0.0307747	2.15986	17.3577	0.640214	2.52567	19.9025	0.0640214	0.252567	1.99025	0.000227733	0.015983	0.128447	1.84648e-06	0.000129592	0.00104146
1.75184	10.7993	86.7884	0.350369	2.15986	17.3577	2.15825	3.72716	21.104	0.215825	0.372716	2.1104	0.00259273	0.015983	0.128447	2.10221e-05	0.000129592	0.00104146
1.71501	10.7993	86.7884	0.343003	2.15986	17.3577	1.56335	3.13948	20.5163	0.156335	0.313948	2.05163	0.00253822	0.015983	0.128447	2.05802e-05	0.000129592	0.00104146
0.178788	10.7993	86.7884	0.0357577	2.15986	17.3577	0.75853	2.639	20.0158	0.075853	0.2639	2.00158	0.000264607	0.015983	0.128447	2.14546e-06	0.000129592	0.00104146
1.70377	10.7993	86.7884	0.340754	2.15986	17.3577	6.48672	8.06505	25.4419	0.648672	0.806505	2.54419	0.00252158	0.015983	0.128447	2.04452e-05	0.000129592	0.00104146
1.38473	10.7993	86.7884	0.276945	2.15986	17.3577	1.82802	3.46905	20.8459	0.182802	0.346905	2.08459	0.00204939	0.015983	0.128447	1.66167e-05	0.000129592	0.00104146
0.578132	10.7993	86.7884	0.115626	2.15986	17.3577	0.76601	2.56678	19.9436	0.076601	0.256678	1.99436	0.000855635	0.015983	0.128447	6.93758e-06	0.000129592	0.00104146
1.47345	10.7993	86.7884	0.294691	2.15986	17.3577	1.50883	3.1324	20.5092	0.150883	0.31324	2.05092	0.00218071	0.015983	0.128447	1.76814e-05	0.000129592	0.00104146
2.09543	10.7993	86.7884	0.419086	2.15986	17.3577	5.1286	6.63035	24.0072	0.51286	0.663035	2.40072	0.00310124	0.015983	0.128447	2.51452e-05	0.000129592	0.00104146
0.396418	10.7993	86.7884	0.0792836	2.15986	17.3577	1.46624	3.30322	20.6801	0.146624	0.330322	2.06801	0.000586699	0.015983	0.128447	4.75702e-06	0.000129592	0.00104146
0.451708	10.7993	86.7884	0.0903417	2.15986	17.3577	2.16182	3.98777	21.3646	0.216182	0.398777	2.13646	0.000668528	0.015983	0.128447	5.4205e-06	0.000129592	0.00104146
1.03674	10.7993	86.7884	0.207349	2.15986	17.3577	0.82942	2.53915	19.916	0.082942	0.253915	1.9916	0.00153438	0.015983	0.128447	1.24409e-05	0.000129592	0.00104146
0.285506	10.7993	86.7884	0.0571012	2.15986	17.3577	1.28728	3.14642	20.5232	0.128728	0.314642	2.05232	0.000422549	0.015983	0.128447	3.42607e-06	0.000129592	0.00104146
0.257975	10.7993	86.7884	0.051595	2.15986	17.3577	1.14792	3.01256	20.3894	0.114792	0.301256	2.03894	0.000381803	0.015983	0.128447	3.0957e-06	0.000129592	0.00104146
0.152679	10.7993	86.7884	0.0305359	2.15986	17.3577	0.634601	2.5203	19.8971	0.0634601	0.25203	1.98971	0.000225965	0.015983	0.128447	1.83215e-06	0.000129592	0.00104146
0.408114	10.7993	86.7884	0.0816228	2.15986	17.3577	1.92758	3.76223	21.1391	0.192758	0.376223	2.11391	0.000604009	0.015983	0.128447	4.89737e-06	0.000129592	0.00104146
0.175217	12.3333	86.7884	0.0350434	2.46665	17.3577	0.74143	2.93231	19.9133	0.074143	0.293231	1.99133	0.000259321	0.0182532	0.128447	2.1026e-06	0.000147999	0.00104146
0.312207	10.7993	86.7884	0.0624413	2.15986	17.3577	1.42413	3.27792	20.6548	0.142413	0.327792	2.06548	0.000462066	0.015983	0.128447	3.74648e-06	0.000129592	0.00104146
0.121529	10.7993	86.7884	0.0243059	2.15986	17.3577	0.490365	2.38229	19.7591	0.0490365	0.238229	1.97591	0.000179864	0.015983	0.128447	1.45835e-06	0.000129592	0.00104146
4.69847	29.9732	86.7884	0.939695	5.99464	17.3577	5.38122	10.3903	22.9006	0.538122	1.03903	2.29006	0.00695374	0.0443603	0.128447	5.63817e-05	0.000359678	0.00104146
6.05737	29.9732	86.7884	1.21147	5.99464	17.3577	6.85608	11.5619	24.0722	0.685608	1.15619	2.40722	0.00896491	0.0443603	0.128447	7.26885e-05	0.000359678	0.00104146
1.66396	29.9732	86.7884	0.332792	5.99464	17.3577	0.77524	6.46901	18.9793	0.077524	0.646901	1.89793	0.00246266	0.0443603	0.128447	1.99675e-05	0.000359678	0.00104146
2.80071	29.9732	86.7884	0.560142	5.99464	17.3577	5.04333	10.4794	22.9897	0.504333	1.04794	2.29897	0.00414505	0.0443603	0.128447	3.36085e-05	0.000359678	0.00104146
4.24881	29.9732	86.7884	0.849762	5.99464	17.3577	9.11836	14.2282	26.7385	0.911836	1.42282	2.67385	0.00628824	0.0443603	0.128447	5.09857e-05	0.000359678	0.00104146
4.26895	29.9732	86.7884	0.85379	5.99464	17.3577	6.07255	11.1779	23.6882	0.607255	1.11779	2.36882	0.00631805	0.0443603	0.128447	5.12274e-05	0.000359678	0.00104146
0.4485	29.9732	86.7884	0.0897	5.99464	17.3577	2.14447	8.11525	20.6255	0.214447	0.811525	2.06255	0.00066378	0.0443603	0.128447	5.382e-06	0.000359678	0.00104146
7.68883	29.9732	86.7884	1.53777	5.99464	17.3577	21.9416	26.2863	38.7966	2.19416	2.62863	3.87966	0.0113795	0.0443603	0.128447	9.2266e-05	0.000359678	0.00104146
3.87102	29.9732	86.7884	0.774203	5.99464	17.3577	4.98475	10.1795	22.6898	0.498475	1.01795	2.26898	0.0057291	0.0443603	0.128447	4.64522e-05	0.000359678	0.00104146
1.2396	29.9732	86.7884	0.247921	5.99464	17.3577	0.207364	5.99767	18.5079	0.0207364	0.599767	1.85079	0.00183461	0.0443603	0.128447	1.48752e-05	0.000359678	0.00104146
1.92934	29.9732	86.7884	0.385868	5.99464	17.3577	4.21011	9.8436	22.3539	0.421011	0.98436	2.23539	0.00285542	0.0443603	0.128447	2.31521e-05	0.000359678	0.00104146
1.82527	29.9732	86.7884	0.365054	5.99464	17.3577	4.96908	10.6262	23.1365	0.496908	1.06262	2.31365	0.0027014	0.0443603	0.128447	2.19033e-05	0.000359678	0.00104146
1.05979	29.9732	86.7884	0.211957	5.99464	17.3577	0.638564	6.46984	18.9801	0.0638564	0.646984	1.89801	0.00156848	0.0443603	0.128447	1.27174e-05	0.000359678	0.00104146
0.286812	29.9732	86.7884	0.0573623	5.99464	17.3577	1.29394	7.30168	19.812	0.129394	0.730168	1.9812	0.000424481	0.0443603	0.128447	3.44174e-06	0.000359678	0.00104146
0.429829	29.9732	86.7884	0.0859658	5.99464	17.3577	2.04387	8.01891	20.5292	0.204387	0.801891	2.05292	0.000636147	0.0443603	0.128447	5.15795e-06	0.000359678	0.00104146
1.84625	23.5511	86.7884	0.369251	4.71022	17.3577	8.45761	23.1881	37.3077	0.845761	2.31881	3.73077	0.00273246	0.0348556	0.128447	2.21551e-05	0.000282613	0.00104146
2.39572	23.5511	86.7884	0.479144	4.71022	17.3577	14.2427	28.5525	42.672	1.42427	2.85525	4.2672	0.00354566	0.0348556	0.128447	2.87486e-05	0.000282613	0.00104146
0.744871	23.5511	86.7884	0.148974	4.71022	17.3577	3.80435	19.3822	33.5018	0.380435	1.93822	3.35018	0.00110241	0.0348556	0.128447	8.93845e-06	0.000282613	0.00104146
1.10036	23.5511	86.7884	0.220071	4.71022	17.3577	5.91237	21.2161	35.3357	0.591237	2.12161	3.53357	0.00162853	0.0348556	0.128447	1.32043e-05	0.000282613	0.00104146
1.90373	23.5511	86.7884	0.380746	4.71022	17.3577	10.9846	25.671	39.7905	1.09846	2.5671	3.97905	0.00281752	0.0348556	0.128447	2.28448e-05	0.000282613	0.00104146
4.38506	23.5511	86.7884	0.877013	4.71022	17.3577	28.2008	40.9996	55.1192	2.82008	4.09996	5.51192	0.00648989	0.0348556	0.128447	5.26208e-05	0.000282613	0.00104146
2.35412	23.5511	86.7884	0.470823	4.71022	17.3577	13.9635	28.3051	42.4247	1.39635	2.83051	4.24247	0.00348409	0.0348556	0.128447	2.82494e-05	0.000282613	0.00104146
0.330294	23.5511	86.7884	0.0660588	4.71022	17.3577	1.5177	17.4159	31.5355	0.15177	1.74159	3.15355	0.000488835	0.0348556	0.128447	3.96353e-06	0.000282613	0.00104146
0.544436	11.1639	86.7884	0.108887	2.23278	17.3577	0.845517	2.72577	20.0084	0.0845517	0.272577	2.00084	0.000805766	0.0165226	0.128447	6.53324e-06	0.000133967	0.00104146
0.761431	3.04919	86.7884	0.152286	0.609839	17.3577	1.4812	1.81298	21.2054	0.14812	0.181298	2.12054	0.00112692	0.00451281	0.128447	9.13718e-06	3.65903e-05	0.00104146
1.23051	11.1639	86.7884	0.246103	2.23278	17.3577	3.194	4.93758	22.2202	0.3194	0.493758	2.22202	0.00182116	0.0165226	0.128447	1.47662e-05	0.000133967	0.00104146
0.947988	11.1639	86.7884	0.189598	2.23278	17.3577	3.80701	5.60672	22.8894	0.380701	0.560672	2.28894	0.00140302	0.0165226	0.128447	1.13759e-05	0.000133967	0.00104146
1.09368	11.1639	86.7884	0.218736	2.23278	17.3577	1.72805	3.49879	20.7814	0.172805	0.349879	2.07814	0.00161864	0.0165226	0.128447	1.31241e-05	0.000133967	0.00104146
1.23557	11.1639	86.7884	0.247113	2.23278	17.3577	2.21484	3.95742	21.2401	0.221484	0.395742	2.12401	0.00182864	0.0165226	0.128447	1.48268e-05	0.000133967	0.00104146
1.58894	11.1639	86.7884	0.317788	2.23278	17.3577	1.39066	3.06332	20.346	0.139066	0.306332	2.0346	0.00235163	0.0165226	0.128447	1.90673e-05	0.000133967	0.00104146
1.2224	11.1639	86.7884	0.24448	2.23278	17.3577	1.80074	3.54592	20.8286	0.180074	0.354592	2.08286	0.00180915	0.0165226	0.128447	1.46688e-05	0.000133967	0.00104146
1.18877	11.1639	86.7884	0.237754	2.23278	17.3577	1.41335	3.1652	20.4479	0.141335	0.31652	2.04479	0.00175938	0.0165226	0.128447	1.42652e-05	0.000133967	0.00104146
1.3643	11.1639	86.7884	0.27286	2.23278	17.3577	1.85851	3.57558	20.8582	0.185851	0.357558	2.08582	0.00201917	0.0165226	0.128447	1.63716e-05	0.000133967	0.00104146
0.888556	11.1639	86.7884	0.177711	2.23278	17.3577	1.65857	3.47012	20.7528	0.165857	0.347012	2.07528	0.00131506	0.0165226	0.128447	1.06627e-05	0.000133967	0.00104146
0.87663	11.1639	86.7884	0.175326	2.23278	17.3577	1.03875	2.85268	20.1353	0.103875	0.285268	2.01353	0.00129741	0.0165226	0.128447	1.05196e-05	0.000133967	0.00104146
0.720238	11.1639	86.7884	0.144048	2.23278	17.3577	0.831665	2.67678	19.9594	0.0831665	0.267678	1.99594	0.00106595	0.0165226	0.128447	8.64285e-06	0.000133967	0.00104146
0.521842	11.1639	86.7884	0.104368	2.23278	17.3577	1.02862	2.9134	20.1961	0.102862	0.29134	2.01961	0.000772326	0.0165226	0.128447	6.26211e-06	0.000133967	0.00104146
0.574841	11.484	86.7884	0.114968	2.29681	17.3577	1.31048	3.24881	20.4488	0.131048	0.324881	2.04488	0.000850764	0.0169964	0.128447	6.89809e-06	0.000137808	0.00104146
0.519914	11.1639	86.7884	0.103983	2.23278	17.3577	2.53415	4.41931	21.702	0.253415	0.441931	2.1702	0.000769473	0.0165226	0.128447	6.23897e-06	0.000133967	0.00104146
0.79791	11.1639	86.7884	0.159582	2.23278	17.3577	1.08036	2.90998	20.1926	0.108036	0.290998	2.01926	0.00118091	0.0165226	0.128447	9.57492e-06	0.000133967	0.00104146
0.737233	11.1639	86.7884	0.147447	2.23278	17.3577	0.892972	2.7347	20.0174	0.0892972	0.27347	2.00174	0.00109111	0.0165226	0.128447	8.8468e-06	0.000133967	0.00104146
0.345337	11.1639	86.7884	0.0690675	2.23278	17.3577	0.2146	2.13474	19.4174	0.02146	0.213474	1.94174	0.000511099	0.0165226	0.128447	4.14405e-06	0.000133967	0.00104146
0.637266	11.1639	86.7884	0.127453	2.23278	17.3577	3.18942	5.05111	22.3338	0.318942	0.505111	2.23338	0.000943153	0.0165226	0.128447	7.64719e-06	0.000133967	0.00104146
0.939104	11.1639	86.7884	0.187821	2.23278	17.3577	2.61318	4.41466	21.6973	0.261318	0.441466	2.16973	0.00138987	0.0165226	0.128447	1.12693e-05	0.000133967	0.00104146
1.04103	11.1639	86.7884	0.208206	2.23278	17.3577	4.58799	6.3692	23.6518	0.458799	0.63692	2.36518	0.00154072	0.0165226	0.128447	1.24924e-05	0.000133967	0.00104146
1.29901	11.1639	86.7884	0.259802	2.23278	17.3577	1.0358	2.76579	20.0484	0.10358	0.276579	2.00484	0.00192253	0.0165226	0.128447	1.55881e-05	0.000133967	0.00104146
0.279099	11.1639	86.7884	0.0558199	2.23278	17.3577	0.193244	2.12667	19.4093	0.0193244	0.212667	1.94093	0.000413067	0.0165226	0.128447	3.34919e-06	0.000133967	0.00104146
0.563581	11.1639	86.7884	0.112716	2.23278	17.3577	1.12944	3.00586	20.2885	0.112944	0.300586	2.02885	0.0008341	0.0165226	0.128447	6.76297e-06	0.000133967	0.00104146
1.06758	11.1639	86.7884	0.213516	2.23278	17.3577	1.12177	2.89769	20.1803	0.112177	0.289769	2.01803	0.00158002	0.0165226	0.128447	1.28109e-05	0.000133967	0.00104146
1.15298	11.1734	86.7884	0.230596	2.23467	17.3577	2.0323	3.79314	21.0733	0.20323	0.379314	2.10733	0.00170641	0.0165366	0.128447	1.38358e-05	0.00013408	0.00104146
1.01588	11.1734	86.7884	0.203176	2.23467	17.3577	1.8364	3.62449	20.9047	0.18364	0.362449	2.09047	0.0015035	0.0165366	0.128447	1.21906e-05	0.00013408	0.00104146
1.4247	11.1734	86.7884	0.284939	2.23467	17.3577	2.33895	4.04593	21.3261	0.233895	0.404593	2.13261	0.00210855	0.0165366	0.128447	1.70964e-05	0.00013408	0.00104146
1.04675	11.1734	86.7884	0.209351	2.23467	17.3577	5.58797	7.36992	24.6501	0.558797	0.736992	2.46501	0.0015492	0.0165366	0.128447	1.25611e-05	0.00013408	0.00104146
1.29061	11.1734	86.7884	0.258122	2.23467	17.3577	1.6377	3.37124	20.6514	0.16377	0.337124	2.06514	0.0019101	0.0165366	0.128447	1.54873e-05	0.00013408	0.00104146
1.09786	11.1734	86.7884	0.219572	2.23467	17.3577	3.45118	5.22297	22.5032	0.345118	0.522297	2.25032	0.00162483	0.0165366	0.128447	1.31743e-05	0.00013408	0.00104146
1.02039	11.1734	86.7884	0.204078	2.23467	17.3577	0.849798	2.63699	19.9172	0.0849798	0.263699	1.99172	0.00151018	0.0165366	0.128447	1.22447e-05	0.00013408	0.00104146
1.00498	11.1734	86.7884	0.200997	2.23467	17.3577	5.33665	7.12691	24.4071	0.533665	0.712691	2.44071	0.00148737	0.0165366	0.128447	1.20598e-05	0.00013408	0.00104146
1.20427	11.1734	86.7884	0.240854	2.23467	17.3577	2.40442	4.15508	21.4353	0.240442	0.415508	2.14353	0.00178232	0.0165366	0.128447	1.44513e-05	0.00013408	0.00104146
1.05756	11.1734	86.7884	0.211511	2.23467	17.3577	5.65316	7.43297	24.7132	0.565316	0.743297	2.47132	0.00156518	0.0165366	0.128447	1.26907e-05	0.00013408	0.00104146
0.970001	11.1734	86.7884	0.194	2.23467	17.3577	1.04235	2.83957	20.1198	0.104235	0.283957	2.01198	0.0014356	0.0165366	0.128447	1.164e-05	0.00013408	0.00104146
1.45205	11.1734	86.7884	0.290411	2.23467	17.3577	1.33105	3.03262	20.3128	0.133105	0.303262	2.03128	0.00214904	0.0165366	0.128447	1.74247e-05	0.00013408	0.00104146
1.09062	11.1734	86.7884	0.218125	2.23467	17.3577	0.664233	2.43746	19.7177	0.0664233	0.243746	1.97177	0.00161412	0.0165366	0.128447	1.30875e-05	0.00013408	0.00104146
0.882031	11.1734	86.7884	0.176406	2.23467	17.3577	1.10035	2.91509	20.1953	0.110035	0.291509	2.01953	0.00130541	0.0165366	0.128447	1.05844e-05	0.00013408	0.00104146
0.617174	11.1734	86.7884	0.123435	2.23467	17.3577	3.07603	4.94363	22.2238	0.307603	0.494363	2.22238	0.000913418	0.0165366	0.128447	7.40609e-06	0.00013408	0.00104146
0.729583	11.1734	86.7884	0.145917	2.23467	17.3577	0.412528	2.25767	19.5379	0.0412528	0.225767	1.95379	0.00107978	0.0165366	0.128447	8.755e-06	0.00013408	0.00104146
0.906188	11.1734	86.7884	0.181238	2.23467	17.3577	1.11816	2.92808	20.2083	0.111816	0.292808	2.02083	0.00134116	0.0165366	0.128447	1.08743e-05	0.00013408	0.00104146
0.867043	11.1734	86.7884	0.173409	2.23467	17.3577	0.403896	2.22162	19.5018	0.0403896	0.222162	1.95018	0.00128322	0.0165366	0.128447	1.04045e-05	0.00013408	0.00104146
0.16507	11.1734	86.7884	0.033014	2.23467	17.3577	0.693098	2.65133	19.9315	0.0693098	0.265133	1.99315	0.000244304	0.0165366	0.128447	1.98084e-06	0.00013408	0.00104146
0.476736	11.1734	86.7884	0.0953472	2.23467	17.3577	0.48335	2.37905	19.6593	0.048335	0.237905	1.96593	0.000705569	0.0165366	0.128447	5.72083e-06	0.00013408	0.00104146
0.578302	12.7948	86.7884	0.11566	2.55895	17.3577	2.85801	5.06079	21.9229	0.285801	0.506079	2.19229	0.000855886	0.0189363	0.128447	6.93962e-06	0.000153537	0.00104146
1.82637	12.7948	86.7884	0.365273	2.55895	17.3577	4.7528	6.70302	23.5651	0.47528	0.670302	2.35651	0.00270302	0.0189363	0.128447	2.19164e-05	0.000153537	0.00104146
1.53171	12.7948	86.7884	0.306341	2.55895	17.3577	4.019	6.02853	22.8906	0.4019	0.602853	2.28906	0.00226692	0.0189363	0.128447	1.83805e-05	0.000153537	0.00104146
1.73751	12.7948	86.7884	0.347501	2.55895	17.3577	2.34389	4.31198	21.1741	0.234389	0.431198	2.11741	0.00257151	0.0189363	0.128447	2.08501e-05	0.000153537	0.00104146
1.80883	12.7948	86.7884	0.361766	2.55895	17.3577	6.20278	8.15653	25.0186	0.620278	0.815653	2.50186	0.00267707	0.0189363	0.128447	2.1706e-05	0.000153537	0.00104146
0.943455	12.7948	86.7884	0.188691	2.55895	17.3577	3.17022	5.29874	22.1608	0.317022	0.529874	2.21608	0.00139631	0.0189363	0.128447	1.13215e-05	0.000153537	0.00104146
0.69246	12.7948	86.7884	0.138492	2.55895	17.3577	0.994391	3.17392	20.036	0.0994391	0.317392	2.0036	0.00102484	0.0189363	0.128447	8.30952e-06	0.000153537	0.00104146
0.884569	12.7948	86.7884	0.176914	2.55895	17.3577	3.23319	5.37366	22.2357	0.323319	0.537366	2.22357	0.00130916	0.0189363	0.128447	1.06148e-05	0.000153537	0.00104146
0.89439	12.7948	86.7884	0.178878	2.55895	17.3577	2.84262	4.9811	21.8432	0.284262	0.49811	2.18432	0.0013237	0.0189363	0.128447	1.07327e-05	0.000153537	0.00104146
1.00053	12.7948	86.7884	0.200106	2.55895	17.3577	2.09041	4.20735	21.0694	0.209041	0.420735	2.10694	0.00148079	0.0189363	0.128447	1.20064e-05	0.000153537	0.00104146
0.503671	12.7948	86.7884	0.100734	2.55895	17.3577	2.44487	4.66286	21.5249	0.244487	0.466286	2.15249	0.000745434	0.0189363	0.128447	6.04406e-06	0.000153537	0.00104146
0.455386	12.7948	86.7884	0.0910772	2.55895	17.3577	0.329235	2.55707	19.4192	0.0329235	0.255707	1.94192	0.000673972	0.0189363	0.128447	5.46463e-06	0.000153537	0.00104146
0.560056	12.7948	86.7884	0.112011	2.55895	17.3577	2.75633	4.96282	21.8249	0.275633	0.496282	2.18249	0.000828883	0.0189363	0.128447	6.72067e-06	0.000153537	0.00104146
0.825699	12.7948	86.7884	0.16514	2.55895	17.3577	1.18113	3.33357	20.1957	0.118113	0.333357	2.01957	0.00122203	0.0189363	0.128447	9.90839e-06	0.000153537	0.00104146
0.483619	12.7948	86.7884	0.0967237	2.55895	17.3577	2.33516	4.55724	21.4193	0.233516	0.455724	2.14193	0.000715755	0.0189363	0.128447	5.80342e-06	0.000153537	0.00104146
1.58568	12.7948	86.7884	0.317137	2.55895	17.3577	3.20511	5.20376	22.0658	0.320511	0.520376	2.20658	0.00234681	0.0189363	0.128447	1.90282e-05	0.000153537	0.00104146
1.3736	12.7948	86.7884	0.27472	2.55895	17.3577	5.66086	7.7023	24.5644	0.566086	0.77023	2.45644	0.00203293	0.0189363	0.128447	1.64832e-05	0.000153537	0.00104146
0.999078	12.7948	86.7884	0.199816	2.55895	17.3577	5.30123	7.41846	24.2805	0.530123	0.741846	2.42805	0.00147863	0.0189363	0.128447	1.19889e-05	0.000153537	0.00104146
0.722939	12.7948	86.7884	0.144588	2.55895	17.3577	2.60027	4.7736	21.6357	0.260027	0.47736	2.16357	0.00106995	0.0189363	0.128447	8.67527e-06	0.000153537	0.00104146
0.657269	12.7948	86.7884	0.131454	2.55895	17.3577	1.20345	3.39015	20.2522	0.120345	0.339015	2.02522	0.000972758	0.0189363	0.128447	7.88723e-06	0.000153537	0.00104146
0.174605	12.7948	86.7884	0.034921	2.55895	17.3577	0.738506	3.02371	19.8858	0.0738506	0.302371	1.98858	0.000258416	0.0189363	0.128447	2.09526e-06	0.000153537	0.00104146
1.0409	12.7948	86.7884	0.20818	2.55895	17.3577	3.06006	5.16882	22.0309	0.306006	0.516882	2.20309	0.00154053	0.0189363	0.128447	1.24908e-05	0.000153537	0.00104146
1.10462	12.7948	86.7884	0.220924	2.55895	17.3577	1.33751	3.43336	20.2954	0.133751	0.343336	2.02954	0.00163484	0.0189363	0.128447	1.32554e-05	0.000153537	0.00104146
1.25306	12.7948	86.7884	0.250612	2.55895	17.3577	4.30494	6.37073	23.2328	0.430494	0.637073	2.32328	0.00185453	0.0189363	0.128447	1.50367e-05	0.000153537	0.00104146
0.219401	2.3696	86.7884	0.0438803	0.473919	17.3577	0.955938	1.27417	20.8445	0.0955938	0.127417	2.08445	0.000324714	0.003507	0.128447	2.63282e-06	2.84352e-05	0.00104146
0.210056	2.3696	86.7884	0.0420113	0.473919	17.3577	0.910057	1.22986	20.8002	0.0910057	0.122986	2.08002	0.000310883	0.003507	0.128447	2.52068e-06	2.84352e-05	0.00104146
0.693866	2.3696	86.7884	0.138773	0.473919	17.3577	3.51132	3.75143	23.3217	0.351132	0.375143	2.33217	0.00102692	0.003507	0.128447	8.32639e-06	2.84352e-05	0.00104146
0.12753	2.3696	86.7884	0.025506	0.473919	17.3577	0.517812	0.851454	20.4218	0.0517812	0.0851454	2.04218	0.000188745	0.003507	0.128447	1.53036e-06	2.84352e-05	0.00104146
1.5988	19.6751	86.7884	0.319759	3.93502	17.3577	9.01811	15.1645	30.2658	0.901811	1.51645	3.02658	0.00236622	0.0291192	0.128447	1.91856e-05	0.000236101	0.00104146
1.62087	19.6751	86.7884	0.324175	3.93502	17.3577	8.5316	14.6695	29.7708	0.85316	1.46695	2.97708	0.00239889	0.0291192	0.128447	1.94505e-05	0.000236101	0.00104146
1.1623	19.6751	86.7884	0.23246	3.93502	17.3577	6.28982	12.6041	27.7055	0.628982	1.26041	2.77055	0.0017202	0.0291192	0.128447	1.39476e-05	0.000236101	0.00104146
1.59426	19.6751	86.7884	0.318851	3.93502	17.3577	6.65742	12.8055	27.9069	0.665742	1.28055	2.79069	0.0023595	0.0291192	0.128447	1.91311e-05	0.000236101	0.00104146
1.04344	19.6751	86.7884	0.208689	3.93502	17.3577	5.56801	11.9282	27.0295	0.556801	1.19282	2.70295	0.0015443	0.0291192	0.128447	1.25213e-05	0.000236101	0.00104146
1.4573	19.6751	86.7884	0.29146	3.93502	17.3577	4.84705	11.0478	26.1491	0.484705	1.10478	2.61491	0.0021568	0.0291192	0.128447	1.74876e-05	0.000236101	0.00104146
1.02037	19.6751	86.7884	0.204073	3.93502	17.3577	4.99716	11.3662	26.4676	0.499716	1.13662	2.64676	0.00151014	0.0291192	0.128447	1.22444e-05	0.000236101	0.00104146
1.41044	19.6751	86.7884	0.282087	3.93502	17.3577	7.82706	14.0458	29.1472	0.782706	1.40458	2.91472	0.00208745	0.0291192	0.128447	1.69252e-05	0.000236101	0.00104146
2.32111	19.6751	86.7884	0.464222	3.93502	17.3577	13.7425	19.612	34.7134	1.37425	1.9612	3.47134	0.00343524	0.0291192	0.128447	2.78533e-05	0.000236101	0.00104146
0.507871	19.6751	86.7884	0.101574	3.93502	17.3577	2.46792	9.03505	24.1364	0.246792	0.903505	2.41364	0.00075165	0.0291192	0.128447	6.09446e-06	0.000236101	0.00104146
1.02789	19.6751	86.7884	0.205578	3.93502	17.3577	3.77355	10.1397	25.241	0.377355	1.01397	2.5241	0.00152128	0.0291192	0.128447	1.23347e-05	0.000236101	0.00104146
0.693558	19.6751	86.7884	0.138712	3.93502	17.3577	3.50956	10.0049	25.1062	0.350956	1.00049	2.51062	0.00102647	0.0291192	0.128447	8.3227e-06	0.000236101	0.00104146
1.04401	19.6751	86.7884	0.208802	3.93502	17.3577	5.57143	11.9314	27.0327	0.557143	1.19314	2.70327	0.00154514	0.0291192	0.128447	1.25281e-05	0.000236101	0.00104146
2.39264	19.6751	86.7884	0.478528	3.93502	17.3577	14.222	20.0642	35.1655	1.4222	2.00642	3.51655	0.00354111	0.0291192	0.128447	2.87117e-05	0.000236101	0.00104146
1.01188	19.6751	86.7884	0.202375	3.93502	17.3577	4.0018	10.3741	25.4755	0.40018	1.03741	2.54755	0.00149758	0.0291192	0.128447	1.21425e-05	0.000236101	0.00104146
0.77086	19.6751	86.7884	0.154172	3.93502	17.3577	3.95468	10.4201	25.5214	0.395468	1.04201	2.55214	0.00114087	0.0291192	0.128447	9.25032e-06	0.000236101	0.00104146
1.3125	19.6751	86.7884	0.2625	3.93502	17.3577	7.21576	13.4722	28.5736	0.721576	1.34722	2.85736	0.0019425	0.0291192	0.128447	1.575e-05	0.000236101	0.00104146
0.924829	19.6751	86.7884	0.184966	3.93502	17.3577	4.85824	11.2642	26.3655	0.485824	1.12642	2.63655	0.00136875	0.0291192	0.128447	1.1098e-05	0.000236101	0.00104146
0.680192	19.6751	86.7884	0.136038	3.93502	17.3577	3.43323	9.93369	25.035	0.343323	0.993369	2.5035	0.00100668	0.0291192	0.128447	8.1623e-06	0.000236101	0.00104146
1.92453	19.6751	86.7884	0.384906	3.93502	17.3577	11.1203	17.1416	32.243	1.11203	1.71416	3.2243	0.00284831	0.0291192	0.128447	2.30944e-05	0.000236101	0.00104146
0.980455	19.6751	86.7884	0.196091	3.93502	17.3577	5.1897	11.5742	26.6755	0.51897	1.15742	2.66755	0.00145107	0.0291192	0.128447	1.17655e-05	0.000236101	0.00104146
0.660914	19.6751	86.7884	0.132183	3.93502	17.3577	3.32348	9.83139	24.9327	0.332348	0.983139	2.49327	0.000978153	0.0291192	0.128447	7.93097e-06	0.000236101	0.00104146
0.93936	19.6751	86.7884	0.187872	3.93502	17.3577	4.94458	11.3449	26.4462	0.494458	1.13449	2.64462	0.00139025	0.0291192	0.128447	1.12723e-05	0.000236101	0.00104146
1.89938	19.6751	86.7884	0.379876	3.93502	17.3577	10.9562	16.9872	32.0885	1.09562	1.69872	3.20885	0.00281108	0.0291192	0.128447	2.27925e-05	0.000236101	0.00104146
1.26421	19.6751	86.7884	0.252842	3.93502	17.3577	5.52014	11.7952	26.8965	0.552014	1.17952	2.68965	0.00187103	0.0291192	0.128447	1.51705e-05	0.000236101	0.00104146
0.594858	19.6751	86.7884	0.118972	3.93502	17.3577	2.95064	9.48411	24.5854	0.295064	0.948411	2.45854	0.00088039	0.0291192	0.128447	7.13829e-06	0.000236101	0.00104146
1.06981	19.6751	86.7884	0.213962	3.93502	17.3577	5.72724	12.0772	27.1786	0.572724	1.20772	2.71786	0.00158332	0.0291192	0.128447	1.28377e-05	0.000236101	0.00104146
1.50971	19.6751	86.7884	0.301942	3.93502	17.3577	8.45236	14.633	29.7343	0.845236	1.4633	2.97343	0.00223437	0.0291192	0.128447	1.81165e-05	0.000236101	0.00104146
2.29798	19.6751	86.7884	0.459595	3.93502	17.3577	13.5878	19.4662	34.5675	1.35878	1.94662	3.45675	0.00340101	0.0291192	0.128447	2.75757e-05	0.000236101	0.00104146
1.22223	19.6751	86.7884	0.244445	3.93502	17.3577	6.65748	12.9487	28.0501	0.665748	1.29487	2.80501	0.00180889	0.0291192	0.128447	1.46667e-05	0.000236101	0.00104146
1.07299	19.6751	86.7884	0.214598	3.93502	17.3577	5.74648	12.0952	27.1966	0.574648	1.20952	2.71966	0.00158802	0.0291192	0.128447	1.28759e-05	0.000236101	0.00104146
1.64392	19.6751	86.7884	0.328785	3.93502	17.3577	9.30626	15.4353	30.5366	0.930626	1.54353	3.05366	0.00243301	0.0291192	0.128447	1.97271e-05	0.000236101	0.00104146
1.06425	19.6751	86.7884	0.212851	3.93502	17.3577	5.69364	12.0458	27.1471	0.569364	1.20458	2.71471	0.0015751	0.0291192	0.128447	1.2771e-05	0.000236101	0.00104146
0.921956	19.6751	86.7884	0.184391	3.93502	17.3577	1.48459	7.89163	22.993	0.148459	0.789163	2.2993	0.00136449	0.0291192	0.128447	1.10635e-05	0.000236101	0.00104146
2.96464	19.6751	86.7884	0.592927	3.93502	17.3577	18.1199	23.7442	38.8455	1.81199	2.37442	3.88455	0.00438766	0.0291192	0.128447	3.55756e-05	0.000236101	0.00104146
2.26975	19.6751	86.7884	0.453949	3.93502	17.3577	13.3993	19.2885	34.3899	1.33993	1.92885	3.43899	0.00335923	0.0291192	0.128447	2.7237e-05	0.000236101	0.00104146
0.617472	3.04919	86.7884	0.123494	0.609839	17.3577	3.0777	3.54267	22.9351	0.30777	0.354267	2.29351	0.000913858	0.00451281	0.128447	7.40966e-06	3.65903e-05	0.00104146
0.177784	3.04919	86.7884	0.0355567	0.609839	17.3577	0.753715	1.31474	20.7071	0.0753715	0.131474	2.07071	0.00026312	0.00451281	0.128447	2.1334e-06	3.65903e-05	0.00104146
5.00744	30.9381	86.7884	1.00149	6.18763	17.3577	32.7639	242.87	255.141	3.27639	24.287	25.5141	0.00741101	0.0457884	0.128447	6.00893e-05	0.000371258	0.00104146
1.96616	30.9381	86.7884	0.393231	6.18763	17.3577	11.3925	249.55	261.821	1.13925	24.955	26.1821	0.00290991	0.0457884	0.128447	2.35939e-05	0.000371258	0.00104146
1.28636	30.9381	86.7884	0.257273	6.18763	17.3577	7.05359	251.535	263.806	0.705359	25.1535	26.3806	0.00190382	0.0457884	0.128447	1.54364e-05	0.000371258	0.00104146
0.907002	30.9381	86.7884	0.1814	6.18763	17.3577	4.75255	252.772	265.042	0.475255	25.2772	26.5042	0.00134236	0.0457884	0.128447	1.0884e-05	0.000371258	0.00104146
1.37786	30.9381	86.7884	0.275571	6.18763	17.3577	7.62307	251.253	263.523	0.762307	25.1253	26.3523	0.00203923	0.0457884	0.128447	1.65343e-05	0.000371258	0.00104146
1.613	30.9381	86.7884	0.3226	6.18763	17.3577	9.10869	250.549	262.82	0.910869	25.0549	26.282	0.00238724	0.0457884	0.128447	1.9356e-05	0.000371258	0.00104146
2.09284	30.9381	86.7884	0.418569	6.18763	17.3577	12.2254	249.207	261.477	1.22254	24.9207	26.1477	0.00309741	0.0457884	0.128447	2.51141e-05	0.000371258	0.00104146
2.5267	30.9381	86.7884	0.505339	6.18763	17.3577	15.1257	248.083	260.353	1.51257	24.8083	26.0353	0.00373951	0.0457884	0.128447	3.03204e-05	0.000371258	0.00104146
2.57505	30.9381	86.7884	0.515011	6.18763	17.3577	15.4532	247.963	260.233	1.54532	24.7963	26.0233	0.00381108	0.0457884	0.128447	3.09006e-05	0.000371258	0.00104146
3.58914	30.9381	86.7884	0.717829	6.18763	17.3577	22.4889	245.627	257.897	2.24889	24.5627	25.7897	0.00531193	0.0457884	0.128447	4.30697e-05	0.000371258	0.00104146
2.15891	30.9381	86.7884	0.431782	6.18763	17.3577	12.6623	249.03	261.301	1.26623	24.903	26.1301	0.00319518	0.0457884	0.128447	2.59069e-05	0.000371258	0.00104146
3.32038	30.9381	86.7884	0.664076	6.18763	17.3577	20.5954	246.213	258.483	2.05954	24.6213	25.8483	0.00491416	0.0457884	0.128447	3.98445e-05	0.000371258	0.00104146
2.67517	30.9381	86.7884	0.535034	6.18763	17.3577	16.1338	247.716	259.986	1.61338	24.7716	25.9986	0.00395925	0.0457884	0.128447	3.2102e-05	0.000371258	0.00104146
2.2084	30.9381	86.7884	0.44168	6.18763	17.3577	12.9908	248.899	261.17	1.29908	24.8899	26.117	0.00326843	0.0457884	0.128447	2.65008e-05	0.000371258	0.00104146
1.77525	30.9381	86.7884	0.355051	6.18763	17.3577	10.1506	250.082	262.353	1.01506	25.0082	26.2353	0.00262738	0.0457884	0.128447	2.13031e-05	0.000371258	0.00104146
3.33305	30.9381	86.7884	0.66661	6.18763	17.3577	20.6843	246.184	258.455	2.06843	24.6184	25.8455	0.00493292	0.0457884	0.128447	3.99966e-05	0.000371258	0.00104146
4.26367	30.9381	86.7884	0.852734	6.18763	17.3577	27.3203	244.249	256.52	2.73203	24.4249	25.652	0.00631023	0.0457884	0.128447	5.1164e-05	0.000371258	0.00104146
3.24231	30.9381	86.7884	0.648462	6.18763	17.3577	20.0491	246.387	258.657	2.00491	24.6387	25.8657	0.00479862	0.0457884	0.128447	3.89077e-05	0.000371258	0.00104146
4.77526	36.0237	86.7884	0.955052	7.20475	17.3577	17.9814	24.3476	35.3631	1.79814	2.43476	3.53631	0.00706739	0.0533151	0.128447	5.73031e-05	0.000432285	0.00104146
3.37299	36.0237	86.7884	0.674598	7.20475	17.3577	20.9646	27.6545	38.67	2.09646	2.76545	3.867	0.00499202	0.0533151	0.128447	4.04759e-05	0.000432285	0.00104146
3.84537	36.0237	86.7884	0.769073	7.20475	17.3577	20.6836	27.2642	38.2798	2.06836	2.72642	3.82798	0.00569114	0.0533151	0.128447	4.61444e-05	0.000432285	0.00104146
4.01754	36.0237	86.7884	0.803507	7.20475	17.3577	7.75815	14.299	25.3146	0.775815	1.4299	2.53146	0.00594595	0.0533151	0.128447	4.82104e-05	0.000432285	0.00104146
5.04561	36.0237	86.7884	1.00912	7.20475	17.3577	16.6063	22.9103	33.9258	1.66063	2.29103	3.39258	0.00746751	0.0533151	0.128447	6.05474e-05	0.000432285	0.00104146
3.01936	36.0237	86.7884	0.603873	7.20475	17.3577	18.4984	25.2702	36.2858	1.84984	2.52702	3.62858	0.00446866	0.0533151	0.128447	3.62324e-05	0.000432285	0.00104146
5.63938	36.0237	86.7884	1.12788	7.20475	17.3577	6.11489	12.2825	23.298	0.611489	1.22825	2.3298	0.00834628	0.0533151	0.128447	6.76725e-05	0.000432285	0.00104146
2.39481	36.0237	86.7884	0.478962	7.20475	17.3577	0.78444	7.70128	18.7168	0.078444	0.770128	1.87168	0.00354432	0.0533151	0.128447	2.87377e-05	0.000432285	0.00104146
3.37544	36.0237	86.7884	0.675087	7.20475	17.3577	8.36443	15.0538	26.0693	0.836443	1.50538	2.60693	0.00499564	0.0533151	0.128447	4.05052e-05	0.000432285	0.00104146
3.18977	36.0237	86.7884	0.637954	7.20475	17.3577	19.6823	26.4147	37.4303	1.96823	2.64147	3.74303	0.00472086	0.0533151	0.128447	3.82772e-05	0.000432285	0.00104146
2.53632	36.0237	86.7884	0.507263	7.20475	17.3577	15.1907	22.0747	33.0903	1.51907	2.20747	3.30903	0.00375375	0.0533151	0.128447	3.04358e-05	0.000432285	0.00104146
2.73968	36.0237	86.7884	0.547936	7.20475	17.3577	4.51005	11.3468	22.3623	0.451005	1.13468	2.23623	0.00405473	0.0533151	0.128447	3.28762e-05	0.000432285	0.00104146
1.89212	36.0237	86.7884	0.378425	7.20475	17.3577	5.06612	12.0999	23.1154	0.506612	1.20999	2.31154	0.00280034	0.0533151	0.128447	2.27055e-05	0.000432285	0.00104146
3.36962	36.0237	86.7884	0.673924	7.20475	17.3577	3.01454	9.70524	20.7208	0.301454	0.970524	2.07208	0.00498704	0.0533151	0.128447	4.04355e-05	0.000432285	0.00104146
2.60069	36.0237	86.7884	0.520139	7.20475	17.3577	1.7932	8.6622	19.6777	0.17932	0.86622	1.96777	0.00384903	0.0533151	0.128447	3.12083e-05	0.000432285	0.00104146
0.47275	36.0237	86.7884	0.09455	7.20475	17.3577	0.35405	7.71924	18.7348	0.035405	0.771924	1.87348	0.00069967	0.0533151	0.128447	5.673e-06	0.000432285	0.00104146
3.53711	36.0237	86.7884	0.707423	7.20475	17.3577	22.1209	28.7728	39.7884	2.21209	2.87728	3.97884	0.00523493	0.0533151	0.128447	4.24454e-05	0.000432285	0.00104146
1.31929	36.0237	86.7884	0.263859	7.20475	17.3577	2.36392	9.53124	20.5468	0.236392	0.953124	2.05468	0.00195256	0.0533151	0.128447	1.58315e-05	0.000432285	0.00104146
2.69169	36.0237	86.7884	0.538338	7.20475	17.3577	7.94278	14.7907	25.8062	0.794278	1.47907	2.58062	0.0039837	0.0533151	0.128447	3.23003e-05	0.000432285	0.00104146
2.38608	36.0237	86.7884	0.477215	7.20475	17.3577	14.1779	21.0968	32.1123	1.41779	2.10968	3.21123	0.00353139	0.0533151	0.128447	2.86329e-05	0.000432285	0.00104146
0.371979	36.0237	86.7884	0.0743957	7.20475	17.3577	1.73586	9.12465	20.1402	0.173586	0.912465	2.01402	0.000550528	0.0533151	0.128447	4.46374e-06	0.000432285	0.00104146
1.16855	17.4651	86.7884	0.23371	3.49302	17.3577	6.32805	14.0456	29.7101	0.632805	1.40456	2.97101	0.00172945	0.0258484	0.128447	1.40226e-05	0.000209581	0.00104146
1.69139	17.4651	86.7884	0.338277	3.49302	17.3577	9.61044	17.0488	32.7133	0.961044	1.70488	3.27133	0.00250325	0.0258484	0.128447	2.02966e-05	0.000209581	0.00104146
1.21984	17.4651	86.7884	0.243968	3.49302	17.3577	5.74407	13.4342	29.0987	0.574407	1.34342	2.90987	0.00180536	0.0258484	0.128447	1.46381e-05	0.000209581	0.00104146
0.906325	17.4651	86.7884	0.181265	3.49302	17.3577	4.74854	12.6066	28.271	0.474854	1.26066	2.8271	0.00134136	0.0258484	0.128447	1.08759e-05	0.000209581	0.00104146
1.10428	17.4651	86.7884	0.220856	3.49302	17.3577	5.9362	13.6882	29.3526	0.59362	1.36882	2.93526	0.00163433	0.0258484	0.128447	1.32513e-05	0.000209581	0.00104146
1.87823	17.4651	86.7884	0.375646	3.49302	17.3577	5.40516	12.744	28.4085	0.540516	1.2744	2.84085	0.00277978	0.0258484	0.128447	2.25388e-05	0.000209581	0.00104146
1.14521	17.4651	86.7884	0.229042	3.49302	17.3577	6.18543	13.9155	29.5799	0.618543	1.39155	2.95799	0.00169491	0.0258484	0.128447	1.37425e-05	0.000209581	0.00104146
1.84151	17.4651	86.7884	0.368302	3.49302	17.3577	10.5798	17.9382	33.6026	1.05798	1.79382	3.36026	0.00272544	0.0258484	0.128447	2.20981e-05	0.000209581	0.00104146
1.54337	17.4651	86.7884	0.308675	3.49302	17.3577	3.77719	11.2945	26.9589	0.377719	1.12945	2.69589	0.00228419	0.0258484	0.128447	1.85205e-05	0.000209581	0.00104146
1.24316	17.4651	86.7884	0.248632	3.49302	17.3577	4.24589	11.9235	27.588	0.424589	1.19235	2.7588	0.00183988	0.0258484	0.128447	1.49179e-05	0.000209581	0.00104146
1.2752	17.4651	86.7884	0.255041	3.49302	17.3577	6.98448	14.645	30.3095	0.698448	1.4645	3.03095	0.0018873	0.0258484	0.128447	1.53024e-05	0.000209581	0.00104146
1.36804	17.4651	86.7884	0.273608	3.49302	17.3577	7.56174	15.1726	30.8371	0.756174	1.51726	3.08371	0.0020247	0.0258484	0.128447	1.64165e-05	0.000209581	0.00104146
1.03119	17.4651	86.7884	0.206238	3.49302	17.3577	5.49416	13.2853	28.9497	0.549416	1.32853	2.89497	0.00152616	0.0258484	0.128447	1.23743e-05	0.000209581	0.00104146
2.32738	17.4651	86.7884	0.465477	3.49302	17.3577	13.7845	20.8848	36.5493	1.37845	2.08848	3.65493	0.00344453	0.0258484	0.128447	2.79286e-05	0.000209581	0.00104146
1.75363	17.4651	86.7884	0.350726	3.49302	17.3577	10.0111	17.4163	33.0807	1.00111	1.74163	3.30807	0.00259538	0.0258484	0.128447	2.10436e-05	0.000209581	0.00104146
1.42757	17.4651	86.7884	0.285515	3.49302	17.3577	7.93461	15.5137	31.1782	0.793461	1.55137	3.11782	0.00211281	0.0258484	0.128447	1.71309e-05	0.000209581	0.00104146
1.17949	17.4651	86.7884	0.235898	3.49302	17.3577	6.39506	14.1068	29.7712	0.639506	1.41068	2.97712	0.00174565	0.0258484	0.128447	1.41539e-05	0.000209581	0.00104146
1.4914	17.4651	86.7884	0.29828	3.49302	17.3577	8.33662	15.8817	31.5461	0.833662	1.58817	3.15461	0.00220727	0.0258484	0.128447	1.78968e-05	0.000209581	0.00104146
1.05797	17.4651	86.7884	0.211594	3.49302	17.3577	4.52412	12.3009	27.9653	0.452412	1.23009	2.79653	0.00156579	0.0258484	0.128447	1.26956e-05	0.000209581	0.00104146
1.55277	17.4651	86.7884	0.310553	3.49302	17.3577	8.72528	16.2376	31.902	0.872528	1.62376	3.1902	0.00229809	0.0258484	0.128447	1.86332e-05	0.000209581	0.00104146
1.88619	17.4651	86.7884	0.377238	3.49302	17.3577	10.8703	18.2049	33.8694	1.08703	1.82049	3.38694	0.00279156	0.0258484	0.128447	2.26343e-05	0.000209581	0.00104146
1.10927	17.4651	86.7884	0.221855	3.49302	17.3577	3.36464	11.1139	26.7784	0.336464	1.11139	2.67784	0.00164172	0.0258484	0.128447	1.33113e-05	0.000209581	0.00104146
0.800349	17.4651	86.7884	0.16007	3.49302	17.3577	4.12606	12.041	27.7054	0.412606	1.2041	2.77054	0.00118452	0.0258484	0.128447	9.60419e-06	0.000209581	0.00104146
1.21869	17.4651	86.7884	0.243738	3.49302	17.3577	6.63572	14.3265	29.9909	0.663572	1.43265	2.99909	0.00180366	0.0258484	0.128447	1.46243e-05	0.000209581	0.00104146
1.60313	17.4651	86.7884	0.320625	3.49302	17.3577	9.04572	16.5311	32.1956	0.904572	1.65311	3.21956	0.00237263	0.0258484	0.128447	1.92375e-05	0.000209581	0.00104146
1.22711	17.4651	86.7884	0.245421	3.49302	17.3577	6.68753	14.3738	30.0382	0.668753	1.43738	3.00382	0.00181612	0.0258484	0.128447	1.47253e-05	0.000209581	0.00104146
0.983856	17.4651	86.7884	0.196771	3.49302	17.3577	5.21005	13.0265	28.691	0.521005	1.30265	2.8691	0.00145611	0.0258484	0.128447	1.18063e-05	0.000209581	0.00104146
1.33466	17.4651	86.7884	0.266932	3.49302	17.3577	7.35356	14.9823	30.6467	0.735356	1.49823	3.06467	0.00197529	0.0258484	0.128447	1.60159e-05	0.000209581	0.00104146
0.573736	2.3696	86.7884	0.114747	0.473919	17.3577	2.83253	3.0849	22.6552	0.283253	0.30849	2.26552	0.000849129	0.003507	0.128447	6.88483e-06	2.84352e-05	0.00104146
0.962011	9.07136	86.7884	0.192402	1.81427	17.3577	0.96373	2.35009	20.1741	0.096373	0.235009	2.01741	0.00142378	0.0134256	0.128447	1.15441e-05	0.000108856	0.00104146
1.16078	9.07136	86.7884	0.232156	1.81427	17.3577	1.86427	3.2123	21.0363	0.186427	0.32123	2.10363	0.00171795	0.0134256	0.128447	1.39294e-05	0.000108856	0.00104146
1.31663	9.07136	86.7884	0.263326	1.81427	17.3577	3.04232	4.36037	22.1844	0.304232	0.436037	2.21844	0.00194861	0.0134256	0.128447	1.57996e-05	0.000108856	0.00104146
0.951387	9.07136	86.7884	0.190277	1.81427	17.3577	1.76482	3.15323	20.9772	0.176482	0.315323	2.09772	0.00140805	0.0134256	0.128447	1.14166e-05	0.000108856	0.00104146
0.934128	9.07136	86.7884	0.186826	1.81427	17.3577	1.93781	3.32955	21.1535	0.193781	0.332955	2.11535	0.00138251	0.0134256	0.128447	1.12095e-05	0.000108856	0.00104146
1.12232	9.07136	86.7884	0.224465	1.81427	17.3577	1.93535	3.29078	21.1148	0.193535	0.329078	2.11148	0.00166104	0.0134256	0.128447	1.34679e-05	0.000108856	0.00104146
1.40965	9.07136	86.7884	0.281929	1.81427	17.3577	3.0301	4.3303	22.1543	0.30301	0.43303	2.21543	0.00208627	0.0134256	0.128447	1.69157e-05	0.000108856	0.00104146
1.22086	9.07136	86.7884	0.244173	1.81427	17.3577	6.6491	7.98556	25.8096	0.66491	0.798556	2.58096	0.00180688	0.0134256	0.128447	1.46504e-05	0.000108856	0.00104146
1.18458	9.07136	86.7884	0.236917	1.81427	17.3577	5.50384	6.84727	24.6713	0.550384	0.684727	2.46713	0.00175319	0.0134256	0.128447	1.4215e-05	0.000108856	0.00104146
1.57349	9.07136	86.7884	0.314697	1.81427	17.3577	2.3845	3.65333	21.4773	0.23845	0.365333	2.14773	0.00232876	0.0134256	0.128447	1.88818e-05	0.000108856	0.00104146
0.883439	9.07136	86.7884	0.176688	1.81427	17.3577	4.61327	6.01481	23.8388	0.461327	0.601481	2.38388	0.00130749	0.0134256	0.128447	1.06013e-05	0.000108856	0.00104146
1.01738	9.07136	86.7884	0.203477	1.81427	17.3577	1.08316	2.45883	20.2828	0.108316	0.245883	2.02828	0.00150573	0.0134256	0.128447	1.22086e-05	0.000108856	0.00104146
1.17777	9.07136	86.7884	0.235554	1.81427	17.3577	1.46976	2.81451	20.6385	0.146976	0.281451	2.06385	0.0017431	0.0134256	0.128447	1.41332e-05	0.000108856	0.00104146
1.03269	9.07136	86.7884	0.206538	1.81427	17.3577	1.07722	2.44993	20.2739	0.107722	0.244993	2.02739	0.00152838	0.0134256	0.128447	1.23923e-05	0.000108856	0.00104146
0.502259	9.07136	86.7884	0.100452	1.81427	17.3577	0.370953	1.84645	19.6704	0.0370953	0.184645	1.96704	0.000743344	0.0134256	0.128447	6.02711e-06	0.000108856	0.00104146
0.773368	9.07136	86.7884	0.154674	1.81427	17.3577	3.96922	5.39208	23.2161	0.396922	0.539208	2.32161	0.00114458	0.0134256	0.128447	9.28042e-06	0.000108856	0.00104146
1.7004	8.09981	86.7884	0.34008	1.61996	17.3577	8.52695	10.5175	28.5935	0.852695	1.05175	2.85935	0.00251659	0.0119877	0.128447	2.04048e-05	9.71977e-05	0.00104146
1.22824	8.09981	86.7884	0.245649	1.61996	17.3577	5.33529	7.49255	25.5685	0.533529	0.749255	2.55685	0.0018178	0.0119877	0.128447	1.47389e-05	9.71977e-05	0.00104146
1.36544	8.09981	86.7884	0.273088	1.61996	17.3577	3.09933	5.20799	23.284	0.309933	0.520799	2.3284	0.00202085	0.0119877	0.128447	1.63853e-05	9.71977e-05	0.00104146
1.51899	8.09981	86.7884	0.303797	1.61996	17.3577	5.3246	7.37901	25.455	0.53246	0.737901	2.5455	0.0022481	0.0119877	0.128447	1.82278e-05	9.71977e-05	0.00104146
1.06255	8.09981	86.7884	0.212509	1.61996	17.3577	3.18877	5.40491	23.4809	0.318877	0.540491	2.34809	0.00157257	0.0119877	0.128447	1.27506e-05	9.71977e-05	0.00104146
0.561851	8.09981	86.7884	0.11237	1.61996	17.3577	0.582429	2.97755	21.0535	0.0582429	0.297755	2.10535	0.000831539	0.0119877	0.128447	6.74221e-06	9.71977e-05	0.00104146
1.11762	8.09981	86.7884	0.223523	1.61996	17.3577	1.94653	4.14308	22.2191	0.194653	0.414308	2.22191	0.00165407	0.0119877	0.128447	1.34114e-05	9.71977e-05	0.00104146
2.0267	8.09981	86.7884	0.40534	1.61996	17.3577	9.31936	11.1956	29.2716	0.931936	1.11956	2.92716	0.00299952	0.0119877	0.128447	2.43204e-05	9.71977e-05	0.00104146
1.43485	8.09981	86.7884	0.28697	1.61996	17.3577	5.50875	7.59287	25.6689	0.550875	0.759287	2.56689	0.00212358	0.0119877	0.128447	1.72182e-05	9.71977e-05	0.00104146
6.63928	18.3989	86.7884	1.32786	3.67977	17.3577	28.3698	30.8192	46.2454	2.83698	3.08192	4.62454	0.00982614	0.0272303	0.128447	7.96714e-05	0.000220786	0.00104146
0.814791	12.9822	86.7884	0.162958	2.59643	17.3577	4.21029	7.2703	24.0841	0.421029	0.72703	2.40841	0.00120589	0.0192136	0.128447	9.7775e-06	0.000155786	0.00104146
1.85026	18.3989	86.7884	0.370052	3.67977	17.3577	10.6366	14.24	29.6662	1.06366	1.424	2.96662	0.00273838	0.0272303	0.128447	2.22031e-05	0.000220786	0.00104146
2.09061	18.3989	86.7884	0.418121	3.67977	17.3577	5.13804	8.68235	24.1086	0.513804	0.868235	2.41086	0.0030941	0.0272303	0.128447	2.50873e-05	0.000220786	0.00104146
1.27891	6.42588	86.7884	0.255781	1.28518	17.3577	1.42069	2.25012	20.7612	0.142069	0.225012	2.07612	0.00189278	0.00951031	0.128447	1.53469e-05	7.71106e-05	0.00104146
2.17977	29.9732	86.7884	0.435955	5.99464	17.3577	1.18759	6.76427	19.2745	0.118759	0.676427	1.92745	0.00322606	0.0443603	0.128447	2.61573e-05	0.000359678	0.00104146
0.898212	6.42588	86.7884	0.179642	1.28518	17.3577	3.69513	4.5942	23.1053	0.369513	0.45942	2.31053	0.00132935	0.00951031	0.128447	1.07785e-05	7.71106e-05	0.00104146
1.87756	10.7993	86.7884	0.375512	2.15986	17.3577	5.49588	7.04018	24.417	0.549588	0.704018	2.4417	0.00277879	0.015983	0.128447	2.25307e-05	0.000129592	0.00104146
7.83312	30.9381	86.7884	1.56662	6.18763	17.3577	54.322	238.746	251.016	5.4322	23.8746	25.1016	0.011593	0.0457884	0.128447	9.39975e-05	0.000371258	0.00104146
1.26784	17.4651	86.7884	0.253568	3.49302	17.3577	6.93893	14.6034	30.2678	0.693893	1.46034	3.02678	0.00187641	0.0258484	0.128447	1.52141e-05	0.000209581	0.00104146
0.971622	18.3989	86.7884	0.194324	3.67977	17.3577	3.88834	7.70866	23.1349	0.388834	0.770866	2.31349	0.001438	0.0272303	0.128447	1.16595e-05	0.000220786	0.00104146
1.4503	12.7948	86.7884	0.29006	2.55895	17.3577	6.81371	8.83966	25.7017	0.681371	0.883966	2.57017	0.00214644	0.0189363	0.128447	1.74036e-05	0.000153537	0.00104146
0.835346	11.484	86.7884	0.167069	2.29681	17.3577	0.981699	2.86781	20.0678	0.0981699	0.286781	2.00678	0.00123631	0.0169964	0.128447	1.00241e-05	0.000137808	0.00104146
0.651859	18.3989	86.7884	0.130372	3.67977	17.3577	1.77814	5.67776	21.104	0.177814	0.567776	2.1104	0.000964751	0.0272303	0.128447	7.8223e-06	0.000220786	0.00104146
0.644075	5.35697	86.7884	0.128815	1.07139	17.3577	2.5322	4.84872	23.6383	0.25322	0.484872	2.36383	0.000953231	0.00792832	0.128447	7.7289e-06	6.42837e-05	0.00104146
0.569044	13.7204	86.7884	0.113809	2.74408	17.3577	2.80637	7.03062	23.6545	0.280637	0.703062	2.36545	0.000842186	0.0203062	0.128447	6.82853e-06	0.000164645	0.00104146
1.2188	13.7204	86.7884	0.24376	2.74408	17.3577	6.63639	10.6256	27.2495	0.663639	1.06256	2.72495	0.00180382	0.0203062	0.128447	1.46256e-05	0.000164645	0.00104146
1.02126	11.9183	86.7884	0.204251	2.38367	17.3577	4.76919	6.70508	23.793	0.476919	0.670508	2.3793	0.00151146	0.0176391	0.128447	1.22551e-05	0.00014302	0.00104146
0.813397	11.9183	86.7884	0.162679	2.38367	17.3577	0.43226	2.40993	19.4979	0.043226	0.240993	1.94979	0.00120383	0.0176391	0.128447	9.76076e-06	0.00014302	0.00104146
0.75264	11.9183	86.7884	0.150528	2.38367	17.3577	3.84922	5.83913	22.9271	0.384922	0.583913	2.29271	0.00111391	0.0176391	0.128447	9.03168e-06	0.00014302	0.00104146
0.64344	11.8405	86.7884	0.128688	2.3681	17.3577	3.22436	5.22058	22.3286	0.322436	0.522058	2.23286	0.000952292	0.0175239	0.128447	7.72128e-06	0.000142086	0.00104146
0.770315	17.4651	86.7884	0.154063	3.49302	17.3577	3.95153	11.8825	27.547	0.395153	1.18825	2.7547	0.00114007	0.0258484	0.128447	9.24379e-06	0.000209581	0.00104146
1.71648	17.4651	86.7884	0.343295	3.49302	17.3577	8.559	15.984	31.6484	0.8559	1.5984	3.16484	0.00254038	0.0258484	0.128447	2.05977e-05	0.000209581	0.00104146
1.46904	29.9732	86.7884	0.293808	5.99464	17.3577	2.1484	7.88649	20.3968	0.21484	0.788649	2.03968	0.00217418	0.0443603	0.128447	1.76285e-05	0.000359678	0.00104146
1.23384	11.1734	86.7884	0.246768	2.23467	17.3577	2.2026	3.9474	21.2276	0.22026	0.39474	2.12276	0.00182609	0.0165366	0.128447	1.48061e-05	0.00013408	0.00104146
1.26881	11.1734	86.7884	0.253762	2.23467	17.3577	4.75523	6.49309	23.7733	0.475523	0.649309	2.37733	0.00187784	0.0165366	0.128447	1.52257e-05	0.00013408	0.00104146
1.03659	11.1734	86.7884	0.207317	2.23467	17.3577	2.38136	4.16534	21.4455	0.238136	0.416534	2.14455	0.00153415	0.0165366	0.128447	1.2439e-05	0.00013408	0.00104146
0.990905	11.1734	86.7884	0.198181	2.23467	17.3577	1.40929	3.20234	20.4826	0.140929	0.320234	2.04826	0.00146654	0.0165366	0.128447	1.18909e-05	0.00013408	0.00104146
1.93908	29.9732	86.7884	0.387816	5.99464	17.3577	4.26273	9.89401	22.4043	0.426273	0.989401	2.24043	0.00286984	0.0443603	0.128447	2.3269e-05	0.000359678	0.00104146
2.54538	29.9732	86.7884	0.509075	5.99464	17.3577	2.86554	8.3594	20.8697	0.286554	0.83594	2.08697	0.00376716	0.0443603	0.128447	3.05445e-05	0.000359678	0.00104146
0.961915	12.2302	86.7884	0.192383	2.44604	17.3577	1.35554	3.36612	20.3737	0.135554	0.336612	2.03737	0.00142363	0.0181007	0.128447	1.1543e-05	0.000146763	0.00104146
1.32564	12.2302	86.7884	0.265129	2.44604	17.3577	2.92097	4.85837	21.8659	0.292097	0.485837	2.18659	0.00196195	0.0181007	0.128447	1.59077e-05	0.000146763	0.00104146
2.21159	23.5511	86.7884	0.442318	4.71022	17.3577	13.012	27.4626	41.5822	1.3012	2.74626	4.15822	0.00327315	0.0348556	0.128447	2.65391e-05	0.000282613	0.00104146
1.03397	18.3989	86.7884	0.206794	3.67977	17.3577	4.21671	8.02159	23.4478	0.421671	0.802159	2.34478	0.00153027	0.0272303	0.128447	1.24076e-05	0.000220786	0.00104146
1.07638	12.7948	86.7884	0.215275	2.55895	17.3577	5.08495	7.18651	24.0486	0.508495	0.718651	2.40486	0.00159304	0.0189363	0.128447	1.29165e-05	0.000153537	0.00104146
0.968205	19.6751	86.7884	0.193641	3.93502	17.3577	2.87064	9.25983	24.3612	0.287064	0.925983	2.43612	0.00143294	0.0291192	0.128447	1.16185e-05	0.000236101	0.00104146
1.45511	12.165	86.7884	0.291022	2.433	17.3577	8.10778	10.2779	27.3022	0.810778	1.02779	2.73022	0.00215356	0.0180042	0.128447	1.74613e-05	0.00014598	0.00104146
0.996575	11.5295	86.7884	0.199315	2.3059	17.3577	5.28623	7.58726	24.7755	0.528623	0.758726	2.47755	0.00147493	0.0170637	0.128447	1.19589e-05	0.000138354	0.00104146
1.13082	11.5295	86.7884	0.226163	2.3059	17.3577	6.09764	8.36556	25.5538	0.609764	0.836556	2.55538	0.00167361	0.0170637	0.128447	1.35698e-05	0.000138354	0.00104146
1.35962	11.5295	86.7884	0.271925	2.3059	17.3577	7.50918	9.72079	26.9091	0.750918	0.972079	2.69091	0.00201224	0.0170637	0.128447	1.63155e-05	0.000138354	0.00104146
1.51394	11.5295	86.7884	0.302789	2.3059	17.3577	4.99315	7.16687	24.3551	0.499315	0.716687	2.43551	0.00224064	0.0170637	0.128447	1.81673e-05	0.000138354	0.00104146
1.43684	10.5625	86.7884	0.287367	2.1125	17.3577	2.79997	4.38421	21.8222	0.279997	0.438421	2.18222	0.00212652	0.0156325	0.128447	1.7242e-05	0.00012675	0.00104146
0.819898	9.07136	86.7884	0.16398	1.81427	17.3577	1.07042	2.48427	20.3083	0.107042	0.248427	2.03083	0.00121345	0.0134256	0.128447	9.83878e-06	0.000108856	0.00104146
1.02166	9.02379	86.7884	0.204331	1.80476	17.3577	1.14923	2.5149	20.3512	0.114923	0.25149	2.03512	0.00151205	0.0133552	0.128447	1.22599e-05	0.000108286	0.00104146
1.12866	10.5625	86.7884	0.225731	2.1125	17.3577	3.75113	5.39596	22.834	0.375113	0.539596	2.2834	0.00167041	0.0156325	0.128447	1.35439e-05	0.00012675	0.00104146
1.25295	12.165	86.7884	0.25059	2.433	17.3577	4.52774	6.74419	23.7685	0.452774	0.674419	2.37685	0.00185437	0.0180042	0.128447	1.50354e-05	0.00014598	0.00104146
0.730894	10.5625	86.7884	0.146179	2.1125	17.3577	1.31669	3.04009	20.4781	0.131669	0.304009	2.04781	0.00108172	0.0156325	0.128447	8.77072e-06	0.00012675	0.00104146
0.331588	10.5625	86.7884	0.0663177	2.1125	17.3577	1.52443	3.32713	20.7652	0.152443	0.332713	2.07652	0.000490751	0.0156325	0.128447	3.97906e-06	0.00012675	0.00104146
0.741208	11.484	86.7884	0.148242	2.29681	17.3577	3.78322	5.68818	22.8882	0.378322	0.568818	2.28882	0.00109699	0.0169964	0.128447	8.8945e-06	0.000137808	0.00104146
0.379718	11.484	86.7884	0.0759437	2.29681	17.3577	1.77673	3.75428	20.9543	0.177673	0.375428	2.09543	0.000561983	0.0169964	0.128447	4.55662e-06	0.000137808	0.00104146
0.957732	11.1639	86.7884	0.191546	2.23278	17.3577	1.49731	3.29509	20.5777	0.149731	0.329509	2.05777	0.00141744	0.0165226	0.128447	1.14928e-05	0.000133967	0.00104146
0.781759	11.1639	86.7884	0.156352	2.23278	17.3577	0.580176	2.41302	19.6957	0.0580176	0.241302	1.96957	0.001157	0.0165226	0.128447	9.38111e-06	0.000133967	0.00104146
1.57614	12.165	86.7884	0.315228	2.433	17.3577	8.87385	11.0163	28.0406	0.887385	1.10163	2.80406	0.00233269	0.0180042	0.128447	1.89137e-05	0.00014598	0.00104146
1.33155	12.9822	86.7884	0.266311	2.59643	17.3577	7.33423	10.2478	27.0616	0.733423	1.02478	2.70616	0.0019707	0.0192136	0.128447	1.59786e-05	0.000155786	0.00104146
1.33008	3.6142	86.7884	0.266016	0.72284	17.3577	3.45475	4.08962	23.3342	0.345475	0.408962	2.33342	0.00196852	0.00534902	0.128447	1.5961e-05	4.33704e-05	0.00104146
0.745095	12.2302	86.7884	0.149019	2.44604	17.3577	3.80564	5.86	22.8675	0.380564	0.586	2.28675	0.00110274	0.0181007	0.128447	8.94114e-06	0.000146763	0.00104146
0.343313	12.2302	86.7884	0.0686626	2.44604	17.3577	1.58547	3.72122	20.7288	0.158547	0.372122	2.07288	0.000508103	0.0181007	0.128447	4.11976e-06	0.000146763	0.00104146
0.832241	6.42588	86.7884	0.166448	1.28518	17.3577	0.40179	1.313	19.8241	0.040179	0.1313	1.98241	0.00123172	0.00951031	0.128447	9.98689e-06	7.71106e-05	0.00104146
5.33131	23.5511	86.7884	1.06626	4.71022	17.3577	35.1683	47.2554	61.3749	3.51683	4.72554	6.13749	0.00789033	0.0348556	0.128447	6.39757e-05	0.000282613	0.00104146
1.5311	11.5295	86.7884	0.30622	2.3059	17.3577	8.58782	10.7573	27.9456	0.858782	1.07573	2.79456	0.00226603	0.0170637	0.128447	1.83732e-05	0.000138354	0.00104146
0.654871	11.1639	86.7884	0.130974	2.23278	17.3577	1.13657	2.99474	20.2774	0.113657	0.299474	2.02774	0.000969209	0.0165226	0.128447	7.85845e-06	0.000133967	0.00104146
1.61501	12.165	86.7884	0.323002	2.433	17.3577	3.07182	5.20535	22.2297	0.307182	0.520535	2.22297	0.00239022	0.0180042	0.128447	1.93801e-05	0.00014598	0.00104146
1.59659	12.7948	86.7884	0.319318	2.55895	17.3577	1.39246	3.3889	20.251	0.139246	0.33889	2.0251	0.00236296	0.0189363	0.128447	1.91591e-05	0.000153537	0.00104146
1.08161	11.9183	86.7884	0.216321	2.38367	17.3577	0.590249	2.51403	19.602	0.0590249	0.251403	1.9602	0.00160078	0.0176391	0.128447	1.29793e-05	0.00014302	0.00104146
0.696241	19.6751	86.7884	0.139248	3.93502	17.3577	3.5249	10.0192	25.1205	0.35249	1.00192	2.51205	0.00103044	0.0291192	0.128447	8.35489e-06	0.000236101	0.00104146
1.79936	19.6751	86.7884	0.359871	3.93502	17.3577	10.3065	16.3759	31.4772	1.03065	1.63759	3.14772	0.00266305	0.0291192	0.128447	2.15923e-05	0.000236101	0.00104146
1.33328	11.8405	86.7884	0.266656	2.3681	17.3577	7.34496	9.20278	26.3108	0.734496	0.920278	2.63108	0.00197325	0.0175239	0.128447	1.59993e-05	0.000142086	0.00104146
1.12986	11.8405	86.7884	0.225972	2.3681	17.3577	6.09181	7.99032	25.0983	0.609181	0.799032	2.50983	0.00167219	0.0175239	0.128447	1.35583e-05	0.000142086	0.00104146
0.362505	10.5625	86.7884	0.0725011	2.1125	17.3577	1.68599	3.48254	20.9206	0.168599	0.348254	2.09206	0.000536508	0.0156325	0.128447	4.35006e-06	0.00012675	0.00104146
3.77676	23.5511	86.7884	0.755351	4.71022	17.3577	18.7833	32.042	46.1616	1.87833	3.2042	4.61616	0.0055896	0.0348556	0.128447	4.53211e-05	0.000282613	0.00104146
7.55014	23.5511	86.7884	1.51003	4.71022	17.3577	13.2515	23.6889	37.8085	1.32515	2.36889	3.78085	0.0111742	0.0348556	0.128447	9.06016e-05	0.000282613	0.00104146
0.938545	6.42588	86.7884	0.187709	1.28518	17.3577	0.766102	1.65776	20.1689	0.0766102	0.165776	2.01689	0.00138905	0.00951031	0.128447	1.12625e-05	7.71106e-05	0.00104146
1.98666	6.42588	86.7884	0.397331	1.28518	17.3577	5.22184	5.92358	24.4347	0.522184	0.592358	2.44347	0.00294025	0.00951031	0.128447	2.38399e-05	7.71106e-05	0.00104146
4.43492	29.9732	86.7884	0.886985	5.99464	17.3577	5.49065	10.5588	23.069	0.549065	1.05588	2.3069	0.00656369	0.0443603	0.128447	5.32191e-05	0.000359678	0.00104146
0.625061	9.07136	86.7884	0.125012	1.81427	17.3577	0.279784	1.73141	19.5554	0.0279784	0.173141	1.95554	0.000925091	0.0134256	0.128447	7.50074e-06	0.000108856	0.00104146
0.491709	10.5625	86.7884	0.0983419	2.1125	17.3577	2.37936	4.15022	21.5882	0.237936	0.415022	2.15882	0.00072773	0.0156325	0.128447	5.90051e-06	0.00012675	0.00104146
0.202282	10.7993	86.7884	0.0404563	2.15986	17.3577	0.872087	2.74786	20.1247	0.0872087	0.274786	2.01247	0.000299377	0.015983	0.128447	2.42738e-06	0.000129592	0.00104146
0.377419	11.1639	86.7884	0.0754838	2.23278	17.3577	1.76457	3.67828	20.9609	0.176457	0.367828	2.09609	0.00055858	0.0165226	0.128447	4.52903e-06	0.000133967	0.00104146
1.20794	11.9183	86.7884	0.241589	2.38367	17.3577	6.56964	8.4681	25.5561	0.656964	0.84681	2.55561	0.00178776	0.0176391	0.128447	1.44953e-05	0.00014302	0.00104146
1.24009	10.5625	86.7884	0.248017	2.1125	17.3577	3.64897	5.27186	22.7099	0.364897	0.527186	2.27099	0.00183533	0.0156325	0.128447	1.4881e-05	0.00012675	0.00104146
1.32435	10.5625	86.7884	0.26487	2.1125	17.3577	1.57023	3.17655	20.6146	0.157023	0.317655	2.06146	0.00196004	0.0156325	0.128447	1.58922e-05	0.00012675	0.00104146
1.39633	10.5625	86.7884	0.279267	2.1125	17.3577	1.63455	3.22673	20.6648	0.163455	0.322673	2.06648	0.00206657	0.0156325	0.128447	1.6756e-05	0.00012675	0.00104146
1.11246	10.5625	86.7884	0.222491	2.1125	17.3577	2.2408	3.88882	21.3269	0.22408	0.388882	2.13269	0.00164643	0.0156325	0.128447	1.33495e-05	0.00012675	0.00104146
1.27778	10.5625	86.7884	0.255555	2.1125	17.3577	2.52489	4.14037	21.5784	0.252489	0.414037	2.15784	0.00189111	0.0156325	0.128447	1.53333e-05	0.00012675	0.00104146
0.467894	10.5625	86.7884	0.0935788	2.1125	17.3577	0.482283	2.25787	19.6959	0.0482283	0.225787	1.96959	0.000692483	0.0156325	0.128447	5.61473e-06	0.00012675	0.00104146
0.842219	10.5625	86.7884	0.168444	2.1125	17.3577	2.93738	4.63875	22.0768	0.293738	0.463875	2.20768	0.00124648	0.0156325	0.128447	1.01066e-05	0.00012675	0.00104146
0.974562	10.5625	86.7884	0.194912	2.1125	17.3577	3.26209	4.93731	22.3753	0.326209	0.493731	2.23753	0.00144235	0.0156325	0.128447	1.16947e-05	0.00012675	0.00104146
1.03726	10.5625	86.7884	0.207452	2.1125	17.3577	5.53072	7.19356	24.6316	0.553072	0.719356	2.46316	0.00153514	0.0156325	0.128447	1.24471e-05	0.00012675	0.00104146
0.73822	10.5625	86.7884	0.147644	2.1125	17.3577	2.41988	4.14183	21.5799	0.241988	0.414183	2.15799	0.00109257	0.0156325	0.128447	8.85864e-06	0.00012675	0.00104146
0.931094	10.5625	86.7884	0.186219	2.1125	17.3577	1.38635	3.07015	20.5082	0.138635	0.307015	2.05082	0.00137802	0.0156325	0.128447	1.11731e-05	0.00012675	0.00104146
0.39997	10.5625	86.7884	0.0799939	2.1125	17.3577	1.88417	3.67327	21.1113	0.188417	0.367327	2.11113	0.000591955	0.0156325	0.128447	4.79964e-06	0.00012675	0.00104146
0.901935	3.6142	86.7884	0.180387	0.72284	17.3577	0.763317	1.53422	20.7788	0.0763317	0.153422	2.07788	0.00133486	0.00534902	0.128447	1.08232e-05	4.33704e-05	0.00104146
0.584728	3.6142	86.7884	0.116946	0.72284	17.3577	2.89392	3.76745	23.012	0.289392	0.376745	2.3012	0.000865397	0.00534902	0.128447	7.01673e-06	4.33704e-05	0.00104146
1.33841	9.86081	86.7884	0.267683	1.97216	17.3577	7.37694	8.84336	26.4629	0.737694	0.884336	2.64629	0.00198085	0.014594	0.128447	1.6061e-05	0.00011833	0.00104146
1.07652	9.86081	86.7884	0.215303	1.97216	17.3577	5.76783	7.28526	24.9048	0.576783	0.728526	2.49048	0.00159324	0.014594	0.128447	1.29182e-05	0.00011833	0.00104146
0.727678	9.86081	86.7884	0.145536	1.97216	17.3577	0.512882	2.09858	19.7181	0.0512882	0.209858	1.97181	0.00107696	0.014594	0.128447	8.73214e-06	0.00011833	0.00104146
0.225203	9.86081	86.7884	0.0450407	1.97216	17.3577	0.984552	2.66918	20.2887	0.0984552	0.266918	2.02887	0.000333301	0.014594	0.128447	2.70244e-06	0.00011833	0.00104146
1.1632	9.86081	86.7884	0.232639	1.97216	17.3577	6.2953	7.79583	25.4154	0.62953	0.779583	2.54154	0.00172153	0.014594	0.128447	1.39583e-05	0.00011833	0.00104146
1.65245	9.86081	86.7884	0.33049	1.97216	17.3577	4.29139	5.69689	23.3164	0.429139	0.569689	2.33164	0.00244562	0.014594	0.128447	1.98294e-05	0.00011833	0.00104146
1.43192	9.86081	86.7884	0.286383	1.97216	17.3577	3.85061	5.29885	22.9184	0.385061	0.529885	2.29184	0.00211924	0.014594	0.128447	1.7183e-05	0.00011833	0.00104146
0.679095	9.86081	86.7884	0.135819	1.97216	17.3577	3.42697	5.02221	22.6417	0.342697	0.502221	2.26417	0.00100506	0.014594	0.128447	8.14914e-06	0.00011833	0.00104146
1.53846	9.86081	86.7884	0.307693	1.97216	17.3577	4.05559	5.48316	23.1027	0.405559	0.548316	2.31027	0.00227693	0.014594	0.128447	1.84616e-05	0.00011833	0.00104146
1.30171	9.86081	86.7884	0.260342	1.97216	17.3577	1.45297	2.92652	20.5461	0.145297	0.292652	2.05461	0.00192653	0.014594	0.128447	1.56205e-05	0.00011833	0.00104146
0.761001	9.86081	86.7884	0.1522	1.97216	17.3577	3.10487	4.68404	22.3036	0.310487	0.468404	2.23036	0.00112628	0.014594	0.128447	9.13202e-06	0.00011833	0.00104146
0.55026	9.86081	86.7884	0.110052	1.97216	17.3577	1.40617	3.02672	20.6463	0.140617	0.302672	2.06463	0.000814385	0.014594	0.128447	6.60312e-06	0.00011833	0.00104146
0.369866	9.86081	86.7884	0.0739732	1.97216	17.3577	1.72472	3.3808	21.0003	0.172472	0.33808	2.10003	0.000547402	0.014594	0.128447	4.43839e-06	0.00011833	0.00104146
1.41785	18.3989	86.7884	0.283569	3.67977	17.3577	0.858428	4.56839	19.9946	0.0858428	0.456839	1.99946	0.00209841	0.0272303	0.128447	1.70141e-05	0.000220786	0.00104146
1.70278	18.3989	86.7884	0.340556	3.67977	17.3577	8.87342	12.5131	27.9394	0.887342	1.25131	2.79394	0.00252011	0.0272303	0.128447	2.04333e-05	0.000220786	0.00104146
0.647384	18.3989	86.7884	0.129477	3.67977	17.3577	3.2467	7.14743	22.5737	0.32467	0.714743	2.25737	0.000958129	0.0272303	0.128447	7.76861e-06	0.000220786	0.00104146
1.11752	18.3989	86.7884	0.223504	3.67977	17.3577	5.12726	8.91145	24.3377	0.512726	0.891145	2.43377	0.00165393	0.0272303	0.128447	1.34102e-05	0.000220786	0.00104146
1.31851	18.3989	86.7884	0.263701	3.67977	17.3577	7.25308	10.9876	26.4138	0.725308	1.09876	2.64138	0.00195139	0.0272303	0.128447	1.58221e-05	0.000220786	0.00104146
1.0804	18.3989	86.7884	0.216081	3.67977	17.3577	5.79138	9.58476	25.011	0.579138	0.958476	2.5011	0.001599	0.0272303	0.128447	1.29649e-05	0.000220786	0.00104146
1.32453	11.9183	86.7884	0.264906	2.38367	17.3577	5.52249	7.39761	24.4856	0.552249	0.739761	2.44856	0.00196031	0.0176391	0.128447	1.58944e-05	0.00014302	0.00104146
0.486256	11.9183	86.7884	0.0972512	2.38367	17.3577	2.34956	4.39319	21.4811	0.234956	0.439319	2.14811	0.000719659	0.0176391	0.128447	5.83507e-06	0.00014302	0.00104146
1.31447	11.9183	86.7884	0.262894	2.38367	17.3577	7.228	9.10514	26.1931	0.7228	0.910514	2.61931	0.00194542	0.0176391	0.128447	1.57737e-05	0.00014302	0.00104146
1.00248	11.9183	86.7884	0.200497	2.38367	17.3577	0.832556	2.77222	19.8602	0.0832556	0.277222	1.98602	0.00148368	0.0176391	0.128447	1.20298e-05	0.00014302	0.00104146
1.02641	11.9183	86.7884	0.205282	2.38367	17.3577	3.53968	5.47454	22.5625	0.353968	0.547454	2.25625	0.00151908	0.0176391	0.128447	1.23169e-05	0.00014302	0.00104146
1.7867	11.9183	86.7884	0.35734	2.38367	17.3577	4.88272	6.66568	23.7536	0.488272	0.666568	2.37536	0.00264431	0.0176391	0.128447	2.14404e-05	0.00014302	0.00104146
1.00965	11.9183	86.7884	0.201929	2.38367	17.3577	4.35671	6.29494	23.3829	0.435671	0.629494	2.33829	0.00149428	0.0176391	0.128447	1.21158e-05	0.00014302	0.00104146
1.19402	11.9183	86.7884	0.238805	2.38367	17.3577	2.06212	3.96336	21.0513	0.206212	0.396336	2.10513	0.00176715	0.0176391	0.128447	1.43283e-05	0.00014302	0.00104146
1.4015	11.9183	86.7884	0.2803	2.38367	17.3577	6.24295	8.10269	25.1906	0.624295	0.810269	2.51906	0.00207422	0.0176391	0.128447	1.6818e-05	0.00014302	0.00104146
0.297397	11.9183	86.7884	0.0594794	2.38367	17.3577	1.34803	3.42986	20.5178	0.134803	0.342986	2.05178	0.000440148	0.0176391	0.128447	3.56877e-06	0.00014302	0.00104146
0.242994	11.9183	86.7884	0.0485989	2.38367	17.3577	1.07288	3.16572	20.2537	0.107288	0.316572	2.02537	0.000359632	0.0176391	0.128447	2.91593e-06	0.00014302	0.00104146
0.258239	11.9183	86.7884	0.0516478	2.38367	17.3577	1.14925	3.239	20.327	0.114925	0.3239	2.0327	0.000382194	0.0176391	0.128447	3.09887e-06	0.00014302	0.00104146
0.981395	11.9183	86.7884	0.196279	2.38367	17.3577	5.19533	7.13923	24.2272	0.519533	0.713923	2.42272	0.00145246	0.0176391	0.128447	1.17767e-05	0.00014302	0.00104146
1.3957	11.9183	86.7884	0.279139	2.38367	17.3577	4.31376	6.17466	23.2626	0.431376	0.617466	2.32626	0.00206563	0.0176391	0.128447	1.67483e-05	0.00014302	0.00104146
1.47497	11.9183	86.7884	0.294993	2.38367	17.3577	6.48171	8.32677	25.4147	0.648171	0.832677	2.54147	0.00218295	0.0176391	0.128447	1.76996e-05	0.00014302	0.00104146
1.10474	11.9183	86.7884	0.220948	2.38367	17.3577	2.9159	4.83505	21.923	0.29159	0.483505	2.1923	0.00163501	0.0176391	0.128447	1.32569e-05	0.00014302	0.00104146
1.03871	11.9183	86.7884	0.207741	2.38367	17.3577	1.31831	3.2507	20.3387	0.131831	0.32507	2.03387	0.00153728	0.0176391	0.128447	1.24645e-05	0.00014302	0.00104146
1.23029	11.9183	86.7884	0.246058	2.38367	17.3577	1.73297	3.62695	20.7149	0.173297	0.362695	2.07149	0.00182083	0.0176391	0.128447	1.47635e-05	0.00014302	0.00104146
1.37625	11.9183	86.7884	0.275251	2.38367	17.3577	2.8399	4.70469	21.7926	0.28399	0.470469	2.17926	0.00203685	0.0176391	0.128447	1.6515e-05	0.00014302	0.00104146
0.820791	11.9183	86.7884	0.164158	2.38367	17.3577	4.24534	6.22152	23.3095	0.424534	0.622152	2.33095	0.00121477	0.0176391	0.128447	9.84949e-06	0.00014302	0.00104146
0.35738	11.9183	86.7884	0.071476	2.38367	17.3577	1.65908	3.72876	20.8167	0.165908	0.372876	2.08167	0.000528922	0.0176391	0.128447	4.28856e-06	0.00014302	0.00104146
0.722678	11.9183	86.7884	0.144536	2.38367	17.3577	0.713316	2.70926	19.7972	0.0713316	0.270926	1.97972	0.00106956	0.0176391	0.128447	8.67213e-06	0.00014302	0.00104146
0.271044	11.9183	86.7884	0.0542088	2.38367	17.3577	1.21385	3.30101	20.389	0.121385	0.330101	2.0389	0.000401145	0.0176391	0.128447	3.25253e-06	0.00014302	0.00104146
1.33656	13.7204	86.7884	0.267312	2.74408	17.3577	3.82153	7.76828	24.3922	0.382153	0.776828	2.43922	0.00197811	0.0203062	0.128447	1.60387e-05	0.000164645	0.00104146
1.23193	13.7204	86.7884	0.246385	2.74408	17.3577	6.71722	10.7017	27.3256	0.671722	1.07017	2.73256	0.00182325	0.0203062	0.128447	1.47831e-05	0.000164645	0.00104146
1.38899	13.7204	86.7884	0.277797	2.74408	17.3577	7.69268	11.6206	28.2445	0.769268	1.16206	2.82445	0.0020557	0.0203062	0.128447	1.66678e-05	0.000164645	0.00104146
1.53487	13.7204	86.7884	0.306975	2.74408	17.3577	8.61175	12.4872	29.1111	0.861175	1.24872	2.91111	0.00227161	0.0203062	0.128447	1.84185e-05	0.000164645	0.00104146
1.77151	13.7204	86.7884	0.354302	2.74408	17.3577	4.2124	8.00288	24.6268	0.42124	0.800288	2.46268	0.00262183	0.0203062	0.128447	2.12581e-05	0.000164645	0.00104146
1.36501	13.7204	86.7884	0.273002	2.74408	17.3577	7.54279	11.4793	28.1032	0.754279	1.14793	2.81032	0.00202021	0.0203062	0.128447	1.63801e-05	0.000164645	0.00104146
1.37534	13.7204	86.7884	0.275069	2.74408	17.3577	7.60735	11.5401	28.1641	0.760735	1.15401	2.81641	0.00203551	0.0203062	0.128447	1.65041e-05	0.000164645	0.00104146
1.04732	13.7204	86.7884	0.209464	2.74408	17.3577	5.59139	9.64247	26.2664	0.559139	0.964247	2.62664	0.00155004	0.0203062	0.128447	1.25679e-05	0.000164645	0.00104146
1.33828	13.7204	86.7884	0.267656	2.74408	17.3577	7.3761	11.3222	27.9462	0.73761	1.13222	2.79462	0.00198065	0.0203062	0.128447	1.60593e-05	0.000164645	0.00104146
1.71477	13.7204	86.7884	0.342955	2.74408	17.3577	9.19034	13.0012	29.6251	0.919034	1.30012	2.96251	0.00253787	0.0203062	0.128447	2.05773e-05	0.000164645	0.00104146
1.32317	13.7204	86.7884	0.264635	2.74408	17.3577	4.28933	8.24091	24.8648	0.428933	0.824091	2.48648	0.0019583	0.0203062	0.128447	1.58781e-05	0.000164645	0.00104146
0.53556	13.7204	86.7884	0.107112	2.74408	17.3577	2.62049	6.8569	23.4808	0.262049	0.68569	2.34808	0.000792629	0.0203062	0.128447	6.42672e-06	0.000164645	0.00104146
0.472619	13.7204	86.7884	0.0945238	2.74408	17.3577	2.27524	6.53451	23.1584	0.227524	0.653451	2.31584	0.000699476	0.0203062	0.128447	5.67143e-06	0.000164645	0.00104146
1.90507	13.7204	86.7884	0.381014	2.74408	17.3577	10.9933	14.7359	31.3599	1.09933	1.47359	3.13599	0.0028195	0.0203062	0.128447	2.28608e-05	0.000164645	0.00104146
0.857411	13.7204	86.7884	0.171482	2.74408	17.3577	4.45998	8.57972	25.2036	0.445998	0.857972	2.52036	0.00126897	0.0203062	0.128447	1.02889e-05	0.000164645	0.00104146
0.6168	13.7204	86.7884	0.12336	2.74408	17.3577	2.58035	6.78728	23.4112	0.258035	0.678728	2.34112	0.000912864	0.0203062	0.128447	7.4016e-06	0.000164645	0.00104146
1.23772	13.7204	86.7884	0.247543	2.74408	17.3577	6.75291	10.7353	27.3592	0.675291	1.07353	2.73592	0.00183182	0.0203062	0.128447	1.48526e-05	0.000164645	0.00104146
1.07663	13.7204	86.7884	0.215327	2.74408	17.3577	5.76854	9.80903	26.433	0.576854	0.980903	2.6433	0.00159342	0.0203062	0.128447	1.29196e-05	0.000164645	0.00104146
1.31481	11.8405	86.7884	0.262961	2.3681	17.3577	6.93879	8.80029	25.9083	0.693879	0.880029	2.59083	0.00194591	0.0175239	0.128447	1.57777e-05	0.000142086	0.00104146
1.79873	11.8405	86.7884	0.359745	2.3681	17.3577	1.19858	2.96367	20.0717	0.119858	0.296367	2.00717	0.00266212	0.0175239	0.128447	2.15847e-05	0.000142086	0.00104146
1.01939	11.8405	86.7884	0.203878	2.3681	17.3577	1.9263	3.84695	20.955	0.19263	0.384695	2.0955	0.00150869	0.0175239	0.128447	1.22327e-05	0.000142086	0.00104146
0.921829	11.8405	86.7884	0.184366	2.3681	17.3577	1.85032	3.79055	20.8986	0.185032	0.379055	2.08986	0.00136431	0.0175239	0.128447	1.10619e-05	0.000142086	0.00104146
1.51315	11.8405	86.7884	0.302629	2.3681	17.3577	3.06218	4.8841	21.9921	0.306218	0.48841	2.19921	0.00223946	0.0175239	0.128447	1.81578e-05	0.000142086	0.00104146
1.68429	11.8405	86.7884	0.336858	2.3681	17.3577	2.72873	4.51656	21.6246	0.272873	0.451656	2.16246	0.00249275	0.0175239	0.128447	2.02115e-05	0.000142086	0.00104146
1.30917	11.8405	86.7884	0.261834	2.3681	17.3577	7.19505	9.05769	26.1657	0.719505	0.905769	2.61657	0.00193757	0.0175239	0.128447	1.571e-05	0.000142086	0.00104146
1.09772	11.8405	86.7884	0.219544	2.3681	17.3577	2.55547	4.46042	21.5684	0.255547	0.446042	2.15684	0.00162462	0.0175239	0.128447	1.31726e-05	0.000142086	0.00104146
1.40369	11.8405	86.7884	0.280738	2.3681	17.3577	5.52978	7.37353	24.4816	0.552978	0.737353	2.44816	0.00207746	0.0175239	0.128447	1.68443e-05	0.000142086	0.00104146
0.254949	11.8405	86.7884	0.0509897	2.3681	17.3577	1.13272	3.20737	20.3154	0.113272	0.320737	2.03154	0.000377324	0.0175239	0.128447	3.05938e-06	0.000142086	0.00104146
1.46659	5.35697	86.7884	0.293318	1.07139	17.3577	8.18008	10.0452	28.8348	0.818008	1.00452	2.88348	0.00217055	0.00792832	0.128447	1.75991e-05	6.42837e-05	0.00104146
1.47867	5.35697	86.7884	0.295734	1.07139	17.3577	8.25625	10.1149	28.9044	0.825625	1.01149	2.89044	0.00218843	0.00792832	0.128447	1.7744e-05	6.42837e-05	0.00104146
1.82468	12.2302	86.7884	0.364936	2.44604	17.3577	7.00307	8.84058	25.8481	0.700307	0.884058	2.58481	0.00270052	0.0181007	0.128447	2.18961e-05	0.000146763	0.00104146
0.446083	12.2302	86.7884	0.0892167	2.44604	17.3577	2.13142	4.24631	21.2538	0.213142	0.424631	2.12538	0.000660203	0.0181007	0.128447	5.353e-06	0.000146763	0.00104146
0.294486	12.2302	86.7884	0.0588972	2.44604	17.3577	1.33313	3.47879	20.4863	0.133313	0.347879	2.04863	0.000435839	0.0181007	0.128447	3.53383e-06	0.000146763	0.00104146
1.67223	12.2302	86.7884	0.334445	2.44604	17.3577	6.42504	8.29301	25.3005	0.642504	0.829301	2.53005	0.0024749	0.0181007	0.128447	2.00667e-05	0.000146763	0.00104146
0.49959	12.2302	86.7884	0.099918	2.44604	17.3577	1.47414	3.57818	20.5857	0.147414	0.357818	2.05857	0.000739394	0.0181007	0.128447	5.99508e-06	0.000146763	0.00104146
1.42413	12.2302	86.7884	0.284826	2.44604	17.3577	7.91297	9.83061	26.8381	0.791297	0.983061	2.68381	0.00210771	0.0181007	0.128447	1.70895e-05	0.000146763	0.00104146
0.970125	12.2302	86.7884	0.194025	2.44604	17.3577	3.27685	5.28578	22.2933	0.327685	0.528578	2.22933	0.00143578	0.0181007	0.128447	1.16415e-05	0.000146763	0.00104146
0.625566	12.2302	86.7884	0.125113	2.44604	17.3577	1.35987	3.4384	20.4459	0.135987	0.34384	2.04459	0.000925838	0.0181007	0.128447	7.5068e-06	0.000146763	0.00104146
0.618859	12.2302	86.7884	0.123772	2.44604	17.3577	1.63145	3.71133	20.7189	0.163145	0.371133	2.07189	0.000915912	0.0181007	0.128447	7.42631e-06	0.000146763	0.00104146
0.629057	12.2302	86.7884	0.125811	2.44604	17.3577	0.784023	2.86184	19.8694	0.0784023	0.286184	1.98694	0.000931005	0.0181007	0.128447	7.54869e-06	0.000146763	0.00104146
0.875661	12.2302	86.7884	0.175132	2.44604	17.3577	1.45469	3.48267	20.4902	0.145469	0.348267	2.04902	0.00129598	0.0181007	0.128447	1.05079e-05	0.000146763	0.00104146
0.694667	12.2302	86.7884	0.138933	2.44604	17.3577	0.560083	2.62463	19.6322	0.0560083	0.262463	1.96322	0.00102811	0.0181007	0.128447	8.336e-06	0.000146763	0.00104146
0.802684	12.2302	86.7884	0.160537	2.44604	17.3577	3.38496	5.42767	22.4352	0.338496	0.542767	2.24352	0.00118797	0.0181007	0.128447	9.63221e-06	0.000146763	0.00104146
0.808684	12.2302	86.7884	0.161737	2.44604	17.3577	4.02686	6.06837	23.0759	0.402686	0.606837	2.30759	0.00119685	0.0181007	0.128447	9.70421e-06	0.000146763	0.00104146
0.852664	12.2302	86.7884	0.170533	2.44604	17.3577	3.06803	5.10065	22.1082	0.306803	0.510065	2.21082	0.00126194	0.0181007	0.128447	1.0232e-05	0.000146763	0.00104146
0.733302	12.2302	86.7884	0.14666	2.44604	17.3577	3.73765	5.79439	22.8019	0.373765	0.579439	2.28019	0.00108529	0.0181007	0.128447	8.79963e-06	0.000146763	0.00104146
0.81362	12.2302	86.7884	0.162724	2.44604	17.3577	2.10715	4.14765	21.1552	0.210715	0.414765	2.11552	0.00120416	0.0181007	0.128447	9.76344e-06	0.000146763	0.00104146
1.26372	12.2302	86.7884	0.252744	2.44604	17.3577	1.45616	3.40599	20.4135	0.145616	0.340599	2.04135	0.0018703	0.0181007	0.128447	1.51646e-05	0.000146763	0.00104146
0.66197	12.2302	86.7884	0.132394	2.44604	17.3577	1.33327	3.40443	20.412	0.133327	0.340443	2.0412	0.000979715	0.0181007	0.128447	7.94364e-06	0.000146763	0.00104146
0.733464	12.2302	86.7884	0.146693	2.44604	17.3577	2.34256	4.39926	21.4068	0.234256	0.439926	2.14068	0.00108553	0.0181007	0.128447	8.80157e-06	0.000146763	0.00104146
0.826368	12.2302	86.7884	0.165274	2.44604	17.3577	4.27794	6.31588	23.3234	0.427794	0.631588	2.33234	0.00122302	0.0181007	0.128447	9.91641e-06	0.000146763	0.00104146
0.906882	12.2302	86.7884	0.181376	2.44604	17.3577	1.7891	3.81078	20.8183	0.17891	0.381078	2.08183	0.00134219	0.0181007	0.128447	1.08826e-05	0.000146763	0.00104146
0.431471	12.2302	86.7884	0.0862942	2.44604	17.3577	2.05269	4.17055	21.1781	0.205269	0.417055	2.11781	0.000638577	0.0181007	0.128447	5.17765e-06	0.000146763	0.00104146
0.890686	12.2302	86.7884	0.178137	2.44604	17.3577	0.969884	2.99483	20.0024	0.0969884	0.299483	2.00024	0.00131822	0.0181007	0.128447	1.06882e-05	0.000146763	0.00104146
1.21303	12.2302	86.7884	0.242607	2.44604	17.3577	6.60094	8.56097	25.5685	0.660094	0.856097	2.55685	0.00179529	0.0181007	0.128447	1.45564e-05	0.000146763	0.00104146
0.347541	12.2302	86.7884	0.0695081	2.44604	17.3577	0.252599	2.38748	19.395	0.0252599	0.238748	1.9395	0.00051436	0.0181007	0.128447	4.17049e-06	0.000146763	0.00104146
0.238755	12.2302	86.7884	0.0477511	2.44604	17.3577	1.05176	3.20874	20.2163	0.105176	0.320874	2.02163	0.000353358	0.0181007	0.128447	2.86507e-06	0.000146763	0.00104146
1.01903	11.484	86.7884	0.203806	2.29681	17.3577	1.73016	3.57954	20.7795	0.173016	0.357954	2.07795	0.00150816	0.0169964	0.128447	1.22283e-05	0.000137808	0.00104146
0.396513	11.484	86.7884	0.0793026	2.29681	17.3577	1.86578	3.83995	21.0399	0.186578	0.383995	2.10399	0.000586839	0.0169964	0.128447	4.75815e-06	0.000137808	0.00104146
0.395137	11.484	86.7884	0.0790273	2.29681	17.3577	1.85846	3.83291	21.0329	0.185846	0.383291	2.10329	0.000584802	0.0169964	0.128447	4.74164e-06	0.000137808	0.00104146
1.15439	11.484	86.7884	0.230878	2.29681	17.3577	1.4838	3.30618	20.5062	0.14838	0.330618	2.05062	0.0017085	0.0169964	0.128447	1.38527e-05	0.000137808	0.00104146
0.856247	11.484	86.7884	0.171249	2.29681	17.3577	2.06147	3.9434	21.1434	0.206147	0.39434	2.11434	0.00126725	0.0169964	0.128447	1.0275e-05	0.000137808	0.00104146
1.02752	11.484	86.7884	0.205505	2.29681	17.3577	2.5132	4.36089	21.5609	0.25132	0.436089	2.15609	0.00152074	0.0169964	0.128447	1.23303e-05	0.000137808	0.00104146
0.919219	11.484	86.7884	0.183844	2.29681	17.3577	1.91809	3.78742	20.9874	0.191809	0.378742	2.09874	0.00136044	0.0169964	0.128447	1.10306e-05	0.000137808	0.00104146
0.807823	11.484	86.7884	0.161565	2.29681	17.3577	1.17366	3.06528	20.2653	0.117366	0.306528	2.02653	0.00119558	0.0169964	0.128447	9.69388e-06	0.000137808	0.00104146
0.706291	11.484	86.7884	0.141258	2.29681	17.3577	1.94016	3.85212	21.0521	0.194016	0.385212	2.10521	0.00104531	0.0169964	0.128447	8.4755e-06	0.000137808	0.00104146
0.880549	11.484	86.7884	0.17611	2.29681	17.3577	1.62757	3.50463	20.7046	0.162757	0.350463	2.07046	0.00130321	0.0169964	0.128447	1.05666e-05	0.000137808	0.00104146
1.35494	11.484	86.7884	0.270989	2.29681	17.3577	3.63845	5.42089	22.6209	0.363845	0.542089	2.26209	0.00200532	0.0169964	0.128447	1.62593e-05	0.000137808	0.00104146
1.14119	11.484	86.7884	0.228238	2.29681	17.3577	2.7049	4.52991	21.7299	0.27049	0.452991	2.17299	0.00168896	0.0169964	0.128447	1.36943e-05	0.000137808	0.00104146
1.23441	11.484	86.7884	0.246882	2.29681	17.3577	4.96747	6.7739	23.9739	0.496747	0.67739	2.39739	0.00182693	0.0169964	0.128447	1.48129e-05	0.000137808	0.00104146
1.28372	11.484	86.7884	0.256744	2.29681	17.3577	4.01428	5.8109	23.0109	0.401428	0.58109	2.30109	0.00189991	0.0169964	0.128447	1.54047e-05	0.000137808	0.00104146
0.293021	11.484	86.7884	0.0586042	2.29681	17.3577	0.219764	2.21477	19.4148	0.0219764	0.221477	1.94148	0.000433671	0.0169964	0.128447	3.51625e-06	0.000137808	0.00104146
1.07251	11.484	86.7884	0.214502	2.29681	17.3577	2.75116	4.58987	21.7899	0.275116	0.458987	2.17899	0.00158732	0.0169964	0.128447	1.28701e-05	0.000137808	0.00104146
1.40297	11.484	86.7884	0.280594	2.29681	17.3577	3.74922	5.52212	22.7221	0.374922	0.552212	2.27221	0.00207639	0.0169964	0.128447	1.68356e-05	0.000137808	0.00104146
0.759364	11.484	86.7884	0.151873	2.29681	17.3577	2.32891	4.23023	21.4302	0.232891	0.423023	2.14302	0.00112386	0.0169964	0.128447	9.11237e-06	0.000137808	0.00104146
0.403054	11.484	86.7884	0.0806108	2.29681	17.3577	1.9006	3.87345	21.0734	0.19006	0.387345	2.10734	0.00059652	0.0169964	0.128447	4.83665e-06	0.000137808	0.00104146
0.830313	11.484	86.7884	0.166063	2.29681	17.3577	1.01533	2.90244	20.1024	0.101533	0.290244	2.01024	0.00122886	0.0169964	0.128447	9.96376e-06	0.000137808	0.00104146
0.68458	11.484	86.7884	0.136916	2.29681	17.3577	0.859413	2.77572	19.9757	0.0859413	0.277572	1.99757	0.00101318	0.0169964	0.128447	8.21496e-06	0.000137808	0.00104146
0.983789	11.484	86.7884	0.196758	2.29681	17.3577	1.07982	2.93624	20.1362	0.107982	0.293624	2.01362	0.00145601	0.0169964	0.128447	1.18055e-05	0.000137808	0.00104146
0.226494	11.484	86.7884	0.0452987	2.29681	17.3577	0.990929	2.99934	20.1993	0.0990929	0.299934	2.01993	0.000335211	0.0169964	0.128447	2.71792e-06	0.000137808	0.00104146
0.323603	11.484	86.7884	0.0647205	2.29681	17.3577	1.48301	3.47185	20.6719	0.148301	0.347185	2.06719	0.000478932	0.0169964	0.128447	3.88323e-06	0.000137808	0.00104146
0.778304	11.484	86.7884	0.155661	2.29681	17.3577	1.30454	3.20206	20.4021	0.130454	0.320206	2.04021	0.00115189	0.0169964	0.128447	9.33964e-06	0.000137808	0.00104146
0.675806	11.484	86.7884	0.135161	2.29681	17.3577	1.13659	3.05466	20.2547	0.113659	0.305466	2.02547	0.00100019	0.0169964	0.128447	8.10968e-06	0.000137808	0.00104146
0.758495	11.484	86.7884	0.151699	2.29681	17.3577	1.70592	3.60742	20.8074	0.170592	0.360742	2.08074	0.00112257	0.0169964	0.128447	9.10194e-06	0.000137808	0.00104146
0.419734	11.484	86.7884	0.0839468	2.29681	17.3577	1.98971	3.95921	21.1592	0.198971	0.395921	2.11592	0.000621206	0.0169964	0.128447	5.03681e-06	0.000137808	0.00104146
0.222349	11.484	86.7884	0.0444698	2.29681	17.3577	0.970463	2.97971	20.1797	0.0970463	0.297971	2.01797	0.000329077	0.0169964	0.128447	2.66819e-06	0.000137808	0.00104146
5.06469	19.3451	86.7884	1.01294	3.86901	17.3577	33.1875	35.9095	51.0948	3.31875	3.59095	5.10948	0.00749575	0.0286307	0.128447	6.07763e-05	0.000232141	0.00104146
1.85531	19.3451	86.7884	0.371062	3.86901	17.3577	10.6694	14.0922	29.2775	1.06694	1.40922	2.92775	0.00274586	0.0286307	0.128447	2.22637e-05	0.000232141	0.00104146
0.855492	19.3451	86.7884	0.171098	3.86901	17.3577	4.4487	8.09342	23.2787	0.44487	0.809342	2.32787	0.00126613	0.0286307	0.128447	1.02659e-05	0.000232141	0.00104146
2.30589	19.3451	86.7884	0.461177	3.86901	17.3577	9.08346	12.4068	27.5921	0.908346	1.24068	2.75921	0.00341271	0.0286307	0.128447	2.76706e-05	0.000232141	0.00104146
0.895151	19.3451	86.7884	0.17903	3.86901	17.3577	4.68244	8.31833	23.5036	0.468244	0.831833	2.35036	0.00132482	0.0286307	0.128447	1.07418e-05	0.000232141	0.00104146
0.874777	19.3451	86.7884	0.174955	3.86901	17.3577	4.56219	8.20262	23.3879	0.456219	0.820262	2.33879	0.00129467	0.0286307	0.128447	1.04973e-05	0.000232141	0.00104146
2.38292	19.3451	86.7884	0.476584	3.86901	17.3577	14.1567	17.4631	32.6484	1.41567	1.74631	3.26484	0.00352672	0.0286307	0.128447	2.85951e-05	0.000232141	0.00104146
1.54757	19.3451	86.7884	0.309514	3.86901	17.3577	8.69228	12.1832	27.3685	0.869228	1.21832	2.73685	0.0022904	0.0286307	0.128447	1.85708e-05	0.000232141	0.00104146
2.55772	19.3451	86.7884	0.511544	3.86901	17.3577	10.6794	13.9473	29.1326	1.06794	1.39473	2.91326	0.00378543	0.0286307	0.128447	3.06927e-05	0.000232141	0.00104146
1.48206	19.3451	86.7884	0.296413	3.86901	17.3577	7.66723	11.1727	26.358	0.766723	1.11727	2.6358	0.00219345	0.0286307	0.128447	1.77848e-05	0.000232141	0.00104146
1.87761	19.3451	86.7884	0.375521	3.86901	17.3577	8.84961	12.2675	27.4528	0.884961	1.22675	2.74528	0.00277886	0.0286307	0.128447	2.25313e-05	0.000232141	0.00104146
1.45494	19.3451	86.7884	0.290988	3.86901	17.3577	8.1067	11.6182	26.8035	0.81067	1.16182	2.68035	0.00215331	0.0286307	0.128447	1.74593e-05	0.000232141	0.00104146
0.971913	19.3451	86.7884	0.194383	3.86901	17.3577	0.414617	4.03342	19.2187	0.0414617	0.403342	1.92187	0.00143843	0.0286307	0.128447	1.1663e-05	0.000232141	0.00104146
2.47241	19.3451	86.7884	0.494483	3.86901	17.3577	14.4874	17.7741	32.9593	1.44874	1.77741	3.29593	0.00365917	0.0286307	0.128447	2.9669e-05	0.000232141	0.00104146
1.74568	19.3451	86.7884	0.349137	3.86901	17.3577	3.68883	7.13589	22.3212	0.368883	0.713589	2.23212	0.00258361	0.0286307	0.128447	2.09482e-05	0.000232141	0.00104146
0.773215	19.3451	86.7884	0.154643	3.86901	17.3577	3.96834	7.63139	22.8167	0.396834	0.763139	2.28167	0.00114436	0.0286307	0.128447	9.27858e-06	0.000232141	0.00104146
0.446451	12.3333	86.7884	0.0892903	2.46665	17.3577	2.13341	4.3458	21.3268	0.213341	0.43458	2.13268	0.000660748	0.0182532	0.128447	5.35742e-06	0.000147999	0.00104146
2.2284	19.3451	86.7884	0.445679	3.86901	17.3577	13.1238	16.4642	31.6495	1.31238	1.64642	3.16495	0.00329802	0.0286307	0.128447	2.67407e-05	0.000232141	0.00104146
0.754632	19.3451	86.7884	0.150926	3.86901	17.3577	3.06457	6.73177	21.917	0.306457	0.673177	2.1917	0.00111686	0.0286307	0.128447	9.05558e-06	0.000232141	0.00104146
0.338061	19.3451	86.7884	0.0676123	3.86901	17.3577	1.5581	5.31828	20.5036	0.15581	0.531828	2.05036	0.000500331	0.0286307	0.128447	4.05674e-06	0.000232141	0.00104146
0.101644	19.3451	86.7884	0.0203289	3.86901	17.3577	0.400713	4.21379	19.3991	0.0400713	0.421379	1.93991	0.000150434	0.0286307	0.128447	1.21973e-06	0.000232141	0.00104146
0.23598	19.3451	86.7884	0.047196	3.86901	17.3577	1.03795	4.82097	20.0062	0.103795	0.482097	2.00062	0.00034925	0.0286307	0.128447	2.83176e-06	0.000232141	0.00104146
0.645141	2.3696	86.7884	0.129028	0.473919	17.3577	3.23399	3.48371	23.054	0.323399	0.348371	2.3054	0.000954808	0.003507	0.128447	7.74169e-06	2.84352e-05	0.00104146
0.569165	19.3451	86.7884	0.113833	3.86901	17.3577	2.80704	6.5156	21.7009	0.280704	0.65156	2.17009	0.000842364	0.0286307	0.128447	6.82998e-06	0.000232141	0.00104146
1.41933	12.165	86.7884	0.283866	2.433	17.3577	3.07051	5.24881	22.2732	0.307051	0.524881	2.22732	0.00210061	0.0180042	0.128447	1.7032e-05	0.00014598	0.00104146
1.87155	12.165	86.7884	0.374311	2.433	17.3577	4.4217	6.49669	23.521	0.44217	0.649669	2.3521	0.0027699	0.0180042	0.128447	2.24587e-05	0.00014598	0.00104146
0.630641	12.165	86.7884	0.126128	2.433	17.3577	0.7791	3.13891	20.1633	0.07791	0.313891	2.01633	0.000933349	0.0180042	0.128447	7.56769e-06	0.00014598	0.00104146
0.973668	12.165	86.7884	0.194734	2.433	17.3577	3.18735	5.468	22.4924	0.318735	0.5468	2.24924	0.00144103	0.0180042	0.128447	1.1684e-05	0.00014598	0.00104146
0.934354	12.165	86.7884	0.186871	2.433	17.3577	2.55826	4.84797	21.8723	0.255826	0.484797	2.18723	0.00138284	0.0180042	0.128447	1.12122e-05	0.00014598	0.00104146
1.30669	12.165	86.7884	0.261338	2.433	17.3577	2.69133	4.89545	21.9198	0.269133	0.489545	2.19198	0.0019339	0.0180042	0.128447	1.56803e-05	0.00014598	0.00104146
0.644113	12.165	86.7884	0.128823	2.433	17.3577	3.22817	5.58486	22.6092	0.322817	0.558486	2.26092	0.000953287	0.0180042	0.128447	7.72935e-06	0.00014598	0.00104146
1.35822	12.165	86.7884	0.271643	2.433	17.3577	7.50039	9.69269	26.717	0.750039	0.969269	2.6717	0.00201016	0.0180042	0.128447	1.62986e-05	0.00014598	0.00104146
1.24512	12.165	86.7884	0.249025	2.433	17.3577	4.17261	6.39086	23.4152	0.417261	0.639086	2.34152	0.00184278	0.0180042	0.128447	1.49415e-05	0.00014598	0.00104146
0.624914	12.165	86.7884	0.124983	2.433	17.3577	2.2441	4.60523	21.6296	0.22441	0.460523	2.16296	0.000924872	0.0180042	0.128447	7.49896e-06	0.00014598	0.00104146
1.26321	12.165	86.7884	0.252643	2.433	17.3577	2.39166	4.60575	21.6301	0.239166	0.460575	2.16301	0.00186956	0.0180042	0.128447	1.51586e-05	0.00014598	0.00104146
1.09309	12.165	86.7884	0.218617	2.433	17.3577	3.20591	5.45909	22.4834	0.320591	0.545909	2.24834	0.00161777	0.0180042	0.128447	1.3117e-05	0.00014598	0.00104146
0.471556	12.165	86.7884	0.0943112	2.433	17.3577	2.26946	4.66607	21.6904	0.226946	0.466607	2.16904	0.000697903	0.0180042	0.128447	5.65867e-06	0.00014598	0.00104146
0.712572	12.9822	86.7884	0.142514	2.59643	17.3577	3.61848	6.70756	23.5214	0.361848	0.670756	2.35214	0.00105461	0.0192136	0.128447	8.55086e-06	0.000155786	0.00104146
0.980253	12.9822	86.7884	0.196051	2.59643	17.3577	5.18849	8.20153	25.0154	0.518849	0.820153	2.50154	0.00145077	0.0192136	0.128447	1.1763e-05	0.000155786	0.00104146
1.66475	12.9822	86.7884	0.33295	2.59643	17.3577	9.43958	12.2592	29.073	0.943958	1.22592	2.9073	0.00246383	0.0192136	0.128447	1.9977e-05	0.000155786	0.00104146
1.14171	12.9822	86.7884	0.228342	2.59643	17.3577	2.82711	5.79439	22.6082	0.282711	0.579439	2.26082	0.00168973	0.0192136	0.128447	1.37005e-05	0.000155786	0.00104146
0.184058	12.9822	86.7884	0.0368116	2.59643	17.3577	0.783841	4.0237	20.8375	0.0783841	0.40237	2.08375	0.000272406	0.0192136	0.128447	2.2087e-06	0.000155786	0.00104146
0.339146	12.9822	86.7884	0.0678293	2.59643	17.3577	1.56375	4.75928	21.5731	0.156375	0.475928	2.15731	0.000501936	0.0192136	0.128447	4.06976e-06	0.000155786	0.00104146
1.22587	12.9822	86.7884	0.245174	2.59643	17.3577	2.82857	5.77202	22.5859	0.282857	0.577202	2.25859	0.00181429	0.0192136	0.128447	1.47105e-05	0.000155786	0.00104146
1.65269	12.9822	86.7884	0.330537	2.59643	17.3577	9.36233	12.1853	28.9992	0.936233	1.21853	2.89992	0.00244597	0.0192136	0.128447	1.98322e-05	0.000155786	0.00104146
1.23758	12.9822	86.7884	0.247515	2.59643	17.3577	4.58987	7.53001	24.3438	0.458987	0.753001	2.43438	0.00183161	0.0192136	0.128447	1.48509e-05	0.000155786	0.00104146
1.34161	12.9822	86.7884	0.268323	2.59643	17.3577	7.39687	10.3076	27.1214	0.739687	1.03076	2.71214	0.00198559	0.0192136	0.128447	1.60994e-05	0.000155786	0.00104146
1.27447	12.9822	86.7884	0.254894	2.59643	17.3577	6.6508	9.58051	26.3943	0.66508	0.958051	2.63943	0.00188621	0.0192136	0.128447	1.52936e-05	0.000155786	0.00104146
1.11744	12.9822	86.7884	0.223488	2.59643	17.3577	6.01621	8.99036	25.8042	0.601621	0.899036	2.58042	0.00165381	0.0192136	0.128447	1.34093e-05	0.000155786	0.00104146
0.933214	12.9822	86.7884	0.186643	2.59643	17.3577	4.90804	7.93442	24.7483	0.490804	0.793442	2.47483	0.00138116	0.0192136	0.128447	1.11986e-05	0.000155786	0.00104146
1.28136	12.9822	86.7884	0.256273	2.59643	17.3577	7.02261	9.95037	26.7642	0.702261	0.995037	2.67642	0.00189642	0.0192136	0.128447	1.53764e-05	0.000155786	0.00104146
1.73928	12.9822	86.7884	0.347856	2.59643	17.3577	9.91851	12.7171	29.531	0.991851	1.27171	2.9531	0.00257413	0.0192136	0.128447	2.08713e-05	0.000155786	0.00104146
1.25189	12.9822	86.7884	0.250378	2.59643	17.3577	6.84036	9.77645	26.5903	0.684036	0.977645	2.65903	0.0018528	0.0192136	0.128447	1.50227e-05	0.000155786	0.00104146
0.707694	12.9822	86.7884	0.141539	2.59643	17.3577	3.5905	6.68097	23.4948	0.35905	0.668097	2.34948	0.00104739	0.0192136	0.128447	8.49232e-06	0.000155786	0.00104146
1.26311	12.9822	86.7884	0.252621	2.59643	17.3577	5.48446	8.41738	25.2312	0.548446	0.841738	2.52312	0.0018694	0.0192136	0.128447	1.51573e-05	0.000155786	0.00104146
0.366056	12.9822	86.7884	0.0732111	2.59643	17.3577	0.375887	3.56373	20.3776	0.0375887	0.356373	2.03776	0.000541762	0.0192136	0.128447	4.39267e-06	0.000155786	0.00104146
0.40952	12.9822	86.7884	0.081904	2.59643	17.3577	1.37223	4.54767	21.3615	0.137223	0.454767	2.13615	0.00060609	0.0192136	0.128447	4.91424e-06	0.000155786	0.00104146
0.290921	12.9822	86.7884	0.0581842	2.59643	17.3577	1.31491	4.52421	21.3381	0.131491	0.452421	2.13381	0.000430563	0.0192136	0.128447	3.49105e-06	0.000155786	0.00104146
2.01734	12.3333	86.7884	0.403468	2.46665	17.3577	11.0553	13.1053	30.0862	1.10553	1.31053	3.00862	0.00298566	0.0182532	0.128447	2.42081e-05	0.000147999	0.00104146
1.9213	12.3333	86.7884	0.38426	2.46665	17.3577	3.94605	6.01761	22.9986	0.394605	0.601761	2.29986	0.00284352	0.0182532	0.128447	2.30556e-05	0.000147999	0.00104146
1.90231	12.3333	86.7884	0.380463	2.46665	17.3577	5.02024	7.09607	24.077	0.502024	0.709607	2.4077	0.00281542	0.0182532	0.128447	2.28278e-05	0.000147999	0.00104146
0.481545	12.3333	86.7884	0.0963089	2.46665	17.3577	2.32385	4.7219	21.7029	0.232385	0.47219	2.17029	0.000712686	0.0182532	0.128447	5.77854e-06	0.000147999	0.00104146
2.1475	12.3333	86.7884	0.4295	2.46665	17.3577	3.92677	5.94755	22.9285	0.392677	0.594755	2.29285	0.0031783	0.0182532	0.128447	2.577e-05	0.000147999	0.00104146
2.26952	12.3333	86.7884	0.453903	2.46665	17.3577	4.27056	6.264	23.245	0.427056	0.6264	2.3245	0.00335888	0.0182532	0.128447	2.72342e-05	0.000147999	0.00104146
1.41707	12.3333	86.7884	0.283413	2.46665	17.3577	4.55582	6.74109	23.7221	0.455582	0.674109	2.37221	0.00209726	0.0182532	0.128447	1.70048e-05	0.000147999	0.00104146
0.767069	12.3333	86.7884	0.153414	2.46665	17.3577	3.93271	6.26559	23.2466	0.393271	0.626559	2.32466	0.00113526	0.0182532	0.128447	9.20483e-06	0.000147999	0.00104146
2.43261	12.3333	86.7884	0.486522	2.46665	17.3577	14.4908	16.4477	33.4287	1.44908	1.64477	3.34287	0.00360026	0.0182532	0.128447	2.91913e-05	0.000147999	0.00104146
1.02964	12.3333	86.7884	0.205928	2.46665	17.3577	1.7789	4.05202	21.033	0.17789	0.405202	2.1033	0.00152387	0.0182532	0.128447	1.23557e-05	0.000147999	0.00104146
1.6175	12.3333	86.7884	0.323499	2.46665	17.3577	7.98891	10.1289	27.1099	0.798891	1.01289	2.71099	0.00239389	0.0182532	0.128447	1.941e-05	0.000147999	0.00104146
1.99009	12.3333	86.7884	0.398018	2.46665	17.3577	6.04255	8.09865	25.0796	0.604255	0.809865	2.50796	0.00294534	0.0182532	0.128447	2.38811e-05	0.000147999	0.00104146
0.544665	12.3333	86.7884	0.108933	2.46665	17.3577	2.67089	5.05451	22.0355	0.267089	0.505451	2.20355	0.000806104	0.0182532	0.128447	6.53598e-06	0.000147999	0.00104146
0.497696	12.3333	86.7884	0.0995393	2.46665	17.3577	0.817548	3.21191	20.1929	0.0817548	0.321191	2.01929	0.000736591	0.0182532	0.128447	5.97236e-06	0.000147999	0.00104146
0.442075	12.3333	86.7884	0.088415	2.46665	17.3577	0.612369	3.01945	20.0004	0.0612369	0.301945	2.00004	0.000654271	0.0182532	0.128447	5.3049e-06	0.000147999	0.00104146
1.04292	9.02379	86.7884	0.208585	1.80476	17.3577	2.5112	3.87276	21.7091	0.25112	0.387276	2.17091	0.00154353	0.0133552	0.128447	1.25151e-05	0.000108286	0.00104146
1.35289	9.02379	86.7884	0.270578	1.80476	17.3577	1.78647	3.08843	20.9248	0.178647	0.308843	2.09248	0.00200228	0.0133552	0.128447	1.62347e-05	0.000108286	0.00104146
1.28911	9.02379	86.7884	0.257823	1.80476	17.3577	1.96942	3.28361	21.1199	0.196942	0.328361	2.11199	0.00190789	0.0133552	0.128447	1.54694e-05	0.000108286	0.00104146
1.07823	9.02379	86.7884	0.215645	1.80476	17.3577	1.13981	2.49457	20.3309	0.113981	0.249457	2.03309	0.00159578	0.0133552	0.128447	1.29387e-05	0.000108286	0.00104146
1.4887	9.02379	86.7884	0.29774	1.80476	17.3577	2.54101	3.81696	21.6533	0.254101	0.381696	2.16533	0.00220327	0.0133552	0.128447	1.78644e-05	0.000108286	0.00104146
1.38036	9.02379	86.7884	0.276072	1.80476	17.3577	1.49388	2.79058	20.6269	0.149388	0.279058	2.06269	0.00204293	0.0133552	0.128447	1.65643e-05	0.000108286	0.00104146
1.27354	9.02379	86.7884	0.254709	1.80476	17.3577	1.49372	2.81091	20.6472	0.149372	0.281091	2.06472	0.00188484	0.0133552	0.128447	1.52825e-05	0.000108286	0.00104146
0.602121	9.02379	86.7884	0.120424	1.80476	17.3577	0.211238	1.65808	19.4944	0.0211238	0.165808	1.94944	0.00089114	0.0133552	0.128447	7.22546e-06	0.000108286	0.00104146
0.244538	9.02379	86.7884	0.0489076	1.80476	17.3577	1.08059	2.59704	20.4334	0.108059	0.259704	2.04334	0.000361916	0.0133552	0.128447	2.93445e-06	0.000108286	0.00104146
0.848318	9.02379	86.7884	0.169664	1.80476	17.3577	1.28055	2.67969	20.516	0.128055	0.267969	2.0516	0.00125551	0.0133552	0.128447	1.01798e-05	0.000108286	0.00104146
1.02423	9.02379	86.7884	0.204847	1.80476	17.3577	2.46032	3.82549	21.6618	0.246032	0.382549	2.16618	0.00151587	0.0133552	0.128447	1.22908e-05	0.000108286	0.00104146
0.8828	9.02379	86.7884	0.17656	1.80476	17.3577	1.28234	2.67481	20.5111	0.128234	0.267481	2.05111	0.00130654	0.0133552	0.128447	1.05936e-05	0.000108286	0.00104146
0.268937	9.02379	86.7884	0.0537874	1.80476	17.3577	1.20319	2.71488	20.5512	0.120319	0.271488	2.05512	0.000398027	0.0133552	0.128447	3.22725e-06	0.000108286	0.00104146
0.366975	9.02379	86.7884	0.073395	1.80476	17.3577	1.7095	3.20207	21.0384	0.17095	0.320207	2.10384	0.000543123	0.0133552	0.128447	4.4037e-06	0.000108286	0.00104146
0.516213	9.02379	86.7884	0.103243	1.80476	17.3577	2.51377	3.9773	21.8136	0.251377	0.39773	2.18136	0.000763995	0.0133552	0.128447	6.19455e-06	0.000108286	0.00104146
0.599653	9.02379	86.7884	0.119931	1.80476	17.3577	0.259893	1.70722	19.5435	0.0259893	0.170722	1.95435	0.000887487	0.0133552	0.128447	7.19584e-06	0.000108286	0.00104146
0.51329	9.02379	86.7884	0.102658	1.80476	17.3577	0.313819	1.77792	19.6142	0.0313819	0.177792	1.96142	0.00075967	0.0133552	0.128447	6.15948e-06	0.000108286	0.00104146
0.303668	9.02379	86.7884	0.0607337	1.80476	17.3577	1.3802	2.88511	20.7214	0.13802	0.288511	2.07214	0.000449429	0.0133552	0.128447	3.64402e-06	0.000108286	0.00104146
1.36145	11.5295	86.7884	0.272291	2.3059	17.3577	7.52059	9.73176	26.92	0.752059	0.973176	2.692	0.00201495	0.0170637	0.128447	1.63374e-05	0.000138354	0.00104146
0.723346	11.5295	86.7884	0.144669	2.3059	17.3577	3.63194	6.00053	23.1888	0.363194	0.600053	2.31888	0.00107055	0.0170637	0.128447	8.68016e-06	0.000138354	0.00104146
1.1234	11.5295	86.7884	0.22468	2.3059	17.3577	3.80029	6.07004	23.2583	0.380029	0.607004	2.32583	0.00166263	0.0170637	0.128447	1.34808e-05	0.000138354	0.00104146
1.30522	11.5295	86.7884	0.261044	2.3059	17.3577	3.3383	5.56328	22.7515	0.33383	0.556328	2.27515	0.00193173	0.0170637	0.128447	1.56627e-05	0.000138354	0.00104146
1.01029	11.5295	86.7884	0.202058	2.3059	17.3577	2.92739	5.22504	22.4133	0.292739	0.522504	2.24133	0.00149523	0.0170637	0.128447	1.21235e-05	0.000138354	0.00104146
1.23938	11.5295	86.7884	0.247876	2.3059	17.3577	5.25119	7.49237	24.6806	0.525119	0.749237	2.46806	0.00183428	0.0170637	0.128447	1.48726e-05	0.000138354	0.00104146
1.40727	11.5295	86.7884	0.281453	2.3059	17.3577	5.11408	7.31399	24.5022	0.511408	0.731399	2.45022	0.00208276	0.0170637	0.128447	1.68872e-05	0.000138354	0.00104146
0.426666	11.5295	86.7884	0.0853331	2.3059	17.3577	0.612819	3.05503	20.2433	0.0612819	0.305503	2.02433	0.000631465	0.0170637	0.128447	5.11999e-06	0.000138354	0.00104146
1.79634	11.5295	86.7884	0.359267	2.3059	17.3577	7.90519	10.0098	27.198	0.790519	1.00098	2.7198	0.00265858	0.0170637	0.128447	2.1556e-05	0.000138354	0.00104146
1.54202	11.5295	86.7884	0.308404	2.3059	17.3577	4.59472	6.76156	23.9498	0.459472	0.676156	2.39498	0.00228219	0.0170637	0.128447	1.85042e-05	0.000138354	0.00104146
0.857503	11.5295	86.7884	0.171501	2.3059	17.3577	4.46052	6.79591	23.9842	0.446052	0.679591	2.39842	0.0012691	0.0170637	0.128447	1.029e-05	0.000138354	0.00104146
0.164887	9.07136	86.7884	0.0329775	1.81427	17.3577	0.0700326	1.97378	19.7978	0.00700326	0.197378	1.97978	0.000244033	0.0134256	0.128447	1.97865e-06	0.000108856	0.00104146
1.83787	10.7993	86.7884	0.367574	2.15986	17.3577	7.58703	9.13909	26.5159	0.758703	0.913909	2.65159	0.00272005	0.015983	0.128447	2.20544e-05	0.000129592	0.00104146
0.591803	10.7993	86.7884	0.118361	2.15986	17.3577	0.607408	2.40545	19.7823	0.0607408	0.240545	1.97823	0.000875869	0.015983	0.128447	7.10164e-06	0.000129592	0.00104146
1.49625	10.7993	86.7884	0.29925	2.15986	17.3577	1.23034	2.84942	20.2263	0.123034	0.284942	2.02263	0.00221445	0.015983	0.128447	1.7955e-05	0.000129592	0.00104146
0.472727	10.7993	86.7884	0.0945454	2.15986	17.3577	0.381481	2.20325	19.5801	0.0381481	0.220325	1.95801	0.000699636	0.015983	0.128447	5.67272e-06	0.000129592	0.00104146
1.61651	10.7993	86.7884	0.323302	2.15986	17.3577	1.94385	3.5393	20.9161	0.194385	0.35393	2.09161	0.00239244	0.015983	0.128447	1.93981e-05	0.000129592	0.00104146
1.8929	10.7993	86.7884	0.37858	2.15986	17.3577	4.72785	6.26914	23.646	0.472785	0.626914	2.3646	0.00280149	0.015983	0.128447	2.27148e-05	0.000129592	0.00104146
1.20712	10.7993	86.7884	0.241424	2.15986	17.3577	3.00175	4.6778	22.0546	0.300175	0.46778	2.20546	0.00178654	0.015983	0.128447	1.44855e-05	0.000129592	0.00104146
0.173011	10.7993	86.7884	0.0346022	2.15986	17.3577	0.168085	2.04971	19.4265	0.0168085	0.204971	1.94265	0.000256056	0.015983	0.128447	2.07613e-06	0.000129592	0.00104146
0.139219	10.7993	86.7884	0.0278438	2.15986	17.3577	0.571752	2.46014	19.837	0.0571752	0.246014	1.9837	0.000206044	0.015983	0.128447	1.67063e-06	0.000129592	0.00104146
0.632912	10.7993	86.7884	0.126582	2.15986	17.3577	0.346382	2.13625	19.5131	0.0346382	0.213625	1.95131	0.00093671	0.015983	0.128447	7.59495e-06	0.000129592	0.00104146
0.330875	10.7993	86.7884	0.0661749	2.15986	17.3577	1.52072	3.37079	20.7476	0.152072	0.337079	2.07476	0.000489694	0.015983	0.128447	3.9705e-06	0.000129592	0.00104146
0.489989	10.7993	86.7884	0.0979978	2.15986	17.3577	2.00544	3.82376	21.2006	0.200544	0.382376	2.12006	0.000725184	0.015983	0.128447	5.87987e-06	0.000129592	0.00104146
0.272311	10.7993	86.7884	0.0544621	2.15986	17.3577	1.22026	3.08203	20.4589	0.122026	0.308203	2.04589	0.00040302	0.015983	0.128447	3.26773e-06	0.000129592	0.00104146
0.72295	10.7993	86.7884	0.14459	2.15986	17.3577	3.67808	5.45005	22.8269	0.367808	0.545005	2.28269	0.00106997	0.015983	0.128447	8.6754e-06	0.000129592	0.00104146
0.373545	10.7993	86.7884	0.0747091	2.15986	17.3577	1.74412	3.58567	20.9625	0.174412	0.358567	2.09625	0.000552847	0.015983	0.128447	4.48255e-06	0.000129592	0.00104146
0.152212	10.7993	86.7884	0.0304424	2.15986	17.3577	0.632407	2.51819	19.895	0.0632407	0.251819	1.9895	0.000225274	0.015983	0.128447	1.82654e-06	0.000129592	0.00104146
0.46152	10.7993	86.7884	0.0923039	2.15986	17.3577	1.14955	2.97355	20.3504	0.114955	0.297355	2.03504	0.000683049	0.015983	0.128447	5.53823e-06	0.000129592	0.00104146
0.363368	10.7993	86.7884	0.0726736	2.15986	17.3577	1.69052	3.5341	20.9109	0.169052	0.35341	2.09109	0.000537784	0.015983	0.128447	4.36041e-06	0.000129592	0.00104146
1.02444	29.9732	86.7884	0.204888	5.99464	17.3577	2.1593	7.99863	20.5089	0.21593	0.799863	2.05089	0.00151617	0.0443603	0.128447	1.22933e-05	0.000359678	0.00104146
4.33596	29.9732	86.7884	0.867192	5.99464	17.3577	6.00629	11.0966	23.6069	0.600629	1.10966	2.36069	0.00641722	0.0443603	0.128447	5.20315e-05	0.000359678	0.00104146
4.66713	29.9732	86.7884	0.933426	5.99464	17.3577	8.64495	13.661	26.1713	0.864495	1.3661	2.61713	0.00690735	0.0443603	0.128447	5.60055e-05	0.000359678	0.00104146
1.62766	29.9732	86.7884	0.325533	5.99464	17.3577	3.33637	9.03839	21.5487	0.333637	0.903839	2.15487	0.00240894	0.0443603	0.128447	1.9532e-05	0.000359678	0.00104146
2.00242	29.9732	86.7884	0.400485	5.99464	17.3577	2.29801	7.91491	20.4252	0.229801	0.791491	2.04252	0.00296359	0.0443603	0.128447	2.40291e-05	0.000359678	0.00104146
1.36836	29.9732	86.7884	0.273671	5.99464	17.3577	1.21856	6.97956	19.4898	0.121856	0.697956	1.94898	0.00202517	0.0443603	0.128447	1.64203e-05	0.000359678	0.00104146
0.239282	29.9732	86.7884	0.0478565	5.99464	17.3577	1.05438	7.07299	19.5833	0.105438	0.707299	1.95833	0.000354138	0.0443603	0.128447	2.87139e-06	0.000359678	0.00104146
0.912984	29.9732	86.7884	0.182597	5.99464	17.3577	0.454147	6.31889	18.8292	0.0454147	0.631889	1.88292	0.00135122	0.0443603	0.128447	1.09558e-05	0.000359678	0.00104146
0.892662	29.9732	86.7884	0.178532	5.99464	17.3577	1.16556	7.03494	19.5452	0.116556	0.703494	1.95452	0.00132114	0.0443603	0.128447	1.07119e-05	0.000359678	0.00104146
1.43433	29.9732	86.7884	0.286866	5.99464	17.3577	0.618209	6.3642	18.8745	0.0618209	0.63642	1.88745	0.00212281	0.0443603	0.128447	1.7212e-05	0.000359678	0.00104146
1.86696	29.9732	86.7884	0.373392	5.99464	17.3577	1.80757	7.45523	19.9655	0.180757	0.745523	1.99655	0.0027631	0.0443603	0.128447	2.24035e-05	0.000359678	0.00104146
1.50452	29.9732	86.7884	0.300904	5.99464	17.3577	1.26209	6.99211	19.5024	0.126209	0.699211	1.95024	0.00222669	0.0443603	0.128447	1.80543e-05	0.000359678	0.00104146
0.760075	29.9732	86.7884	0.152015	5.99464	17.3577	0.477844	6.37747	18.8877	0.0477844	0.637747	1.88877	0.00112491	0.0443603	0.128447	9.1209e-06	0.000359678	0.00104146
2.53501	23.5511	86.7884	0.507003	4.71022	17.3577	15.1819	29.3853	43.5049	1.51819	2.93853	4.35049	0.00375182	0.0348556	0.128447	3.04202e-05	0.000282613	0.00104146
1.38865	23.5511	86.7884	0.27773	4.71022	17.3577	2.07571	17.1576	31.2772	0.207571	1.71576	3.12772	0.0020552	0.0348556	0.128447	1.66638e-05	0.000282613	0.00104146
3.13212	23.5511	86.7884	0.626424	4.71022	17.3577	19.2809	33.0291	47.1486	1.92809	3.30291	4.71486	0.00463554	0.0348556	0.128447	3.75854e-05	0.000282613	0.00104146
1.08851	11.1639	86.7884	0.217702	2.23278	17.3577	0.745874	2.51764	19.8003	0.0745874	0.251764	1.98003	0.001611	0.0165226	0.128447	1.30621e-05	0.000133967	0.00104146
1.24437	11.1639	86.7884	0.248874	2.23278	17.3577	1.65728	3.39811	20.6808	0.165728	0.339811	2.06808	0.00184167	0.0165226	0.128447	1.49324e-05	0.000133967	0.00104146
1.24053	11.1639	86.7884	0.248106	2.23278	17.3577	1.37968	3.12127	20.4039	0.137968	0.312127	2.04039	0.00183598	0.0165226	0.128447	1.48863e-05	0.000133967	0.00104146
1.20898	11.1639	86.7884	0.241796	2.23278	17.3577	3.29682	5.04466	22.3273	0.329682	0.504466	2.23273	0.00178929	0.0165226	0.128447	1.45078e-05	0.000133967	0.00104146
1.1277	11.1639	86.7884	0.22554	2.23278	17.3577	0.96077	2.72475	20.0074	0.096077	0.272475	2.00074	0.001669	0.0165226	0.128447	1.35324e-05	0.000133967	0.00104146
0.843128	11.1639	86.7884	0.168626	2.23278	17.3577	1.3243	3.14491	20.4276	0.13243	0.314491	2.04276	0.00124783	0.0165226	0.128447	1.01175e-05	0.000133967	0.00104146
1.26662	11.1639	86.7884	0.253324	2.23278	17.3577	2.2136	3.95001	21.2327	0.22136	0.395001	2.12327	0.0018746	0.0165226	0.128447	1.51995e-05	0.000133967	0.00104146
0.81413	11.1639	86.7884	0.162826	2.23278	17.3577	2.59502	4.4214	21.7041	0.259502	0.44214	2.17041	0.00120491	0.0165226	0.128447	9.76956e-06	0.000133967	0.00104146
1.02796	11.1639	86.7884	0.205591	2.23278	17.3577	1.32255	3.10635	20.389	0.132255	0.310635	2.0389	0.00152137	0.0165226	0.128447	1.23355e-05	0.000133967	0.00104146
1.1431	11.1639	86.7884	0.228621	2.23278	17.3577	2.16353	3.92445	21.2071	0.216353	0.392445	2.12071	0.00169179	0.0165226	0.128447	1.37173e-05	0.000133967	0.00104146
1.05747	11.1639	86.7884	0.211494	2.23278	17.3577	1.41959	3.19753	20.4802	0.141959	0.319753	2.04802	0.00156505	0.0165226	0.128447	1.26896e-05	0.000133967	0.00104146
1.16644	11.1639	86.7884	0.233288	2.23278	17.3577	0.902048	2.65834	19.941	0.0902048	0.265834	1.9941	0.00172633	0.0165226	0.128447	1.39973e-05	0.000133967	0.00104146
0.946721	11.1639	86.7884	0.189344	2.23278	17.3577	0.430507	2.23048	19.5131	0.0430507	0.223048	1.95131	0.00140115	0.0165226	0.128447	1.13607e-05	0.000133967	0.00104146
1.14382	11.1639	86.7884	0.228763	2.23278	17.3577	2.27585	4.03663	21.3193	0.227585	0.403663	2.13193	0.00169285	0.0165226	0.128447	1.37258e-05	0.000133967	0.00104146
1.00449	11.1639	86.7884	0.200898	2.23278	17.3577	1.47684	3.26531	20.548	0.147684	0.326531	2.0548	0.00148665	0.0165226	0.128447	1.20539e-05	0.000133967	0.00104146
0.530664	11.1639	86.7884	0.106133	2.23278	17.3577	0.391239	2.27425	19.5569	0.0391239	0.227425	1.95569	0.000785382	0.0165226	0.128447	6.36797e-06	0.000133967	0.00104146
0.959217	11.1639	86.7884	0.191843	2.23278	17.3577	2.67547	4.47295	21.7556	0.267547	0.447295	2.17556	0.00141964	0.0165226	0.128447	1.15106e-05	0.000133967	0.00104146
0.719302	11.1639	86.7884	0.14386	2.23278	17.3577	0.527499	2.37281	19.6555	0.0527499	0.237281	1.96555	0.00106457	0.0165226	0.128447	8.63162e-06	0.000133967	0.00104146
1.22445	11.1639	86.7884	0.24489	2.23278	17.3577	1.06127	2.80605	20.0887	0.106127	0.280605	2.00887	0.00181218	0.0165226	0.128447	1.46934e-05	0.000133967	0.00104146
1.21673	11.1639	86.7884	0.243346	2.23278	17.3577	0.718244	2.46455	19.7472	0.0718244	0.246455	1.97472	0.00180076	0.0165226	0.128447	1.46008e-05	0.000133967	0.00104146
1.14263	11.1734	86.7884	0.228527	2.23467	17.3577	2.20032	3.96321	21.2434	0.220032	0.396321	2.12434	0.0016911	0.0165366	0.128447	1.37116e-05	0.00013408	0.00104146
1.08262	11.1734	86.7884	0.216525	2.23467	17.3577	5.80482	7.57964	24.8599	0.580482	0.757964	2.48599	0.00160228	0.0165366	0.128447	1.29915e-05	0.00013408	0.00104146
1.25885	11.1734	86.7884	0.25177	2.23467	17.3577	2.25917	3.99901	21.2792	0.225917	0.399901	2.12792	0.0018631	0.0165366	0.128447	1.51062e-05	0.00013408	0.00104146
0.694365	11.1734	86.7884	0.138873	2.23467	17.3577	3.51417	5.36635	22.6466	0.351417	0.536635	2.26466	0.00102766	0.0165366	0.128447	8.33238e-06	0.00013408	0.00104146
1.03129	11.1734	86.7884	0.206258	2.23467	17.3577	2.01085	3.79588	21.0761	0.201085	0.379588	2.10761	0.00152631	0.0165366	0.128447	1.23755e-05	0.00013408	0.00104146
1.02549	11.1734	86.7884	0.205098	2.23467	17.3577	5.45987	7.24604	24.5263	0.545987	0.724604	2.45263	0.00151773	0.0165366	0.128447	1.23059e-05	0.00013408	0.00104146
0.767568	11.1734	86.7884	0.153514	2.23467	17.3577	1.25199	3.08955	20.3698	0.125199	0.308955	2.03698	0.001136	0.0165366	0.128447	9.21081e-06	0.00013408	0.00104146
0.976471	11.1734	86.7884	0.195294	2.23467	17.3577	1.48594	3.28187	20.5621	0.148594	0.328187	2.05621	0.00144518	0.0165366	0.128447	1.17177e-05	0.00013408	0.00104146
0.959899	11.1734	86.7884	0.19198	2.23467	17.3577	1.73077	3.53	20.8102	0.173077	0.353	2.08102	0.00142065	0.0165366	0.128447	1.15188e-05	0.00013408	0.00104146
0.922977	11.1734	86.7884	0.184595	2.23467	17.3577	0.389075	2.19566	19.4759	0.0389075	0.219566	1.94759	0.00136601	0.0165366	0.128447	1.10757e-05	0.00013408	0.00104146
1.01242	11.1734	86.7884	0.202483	2.23467	17.3577	5.38127	7.17005	24.4503	0.538127	0.717005	2.44503	0.00149838	0.0165366	0.128447	1.2149e-05	0.00013408	0.00104146
0.497007	11.1734	86.7884	0.0994014	2.23467	17.3577	0.412751	2.30439	19.5846	0.0412751	0.230439	1.95846	0.00073557	0.0165366	0.128447	5.96408e-06	0.00013408	0.00104146
1.09621	11.1734	86.7884	0.219242	2.23467	17.3577	5.08149	6.85361	24.1338	0.508149	0.685361	2.41338	0.00162239	0.0165366	0.128447	1.31545e-05	0.00013408	0.00104146
0.886374	11.1734	86.7884	0.177275	2.23467	17.3577	0.760496	2.57437	19.8546	0.0760496	0.257437	1.98546	0.00131183	0.0165366	0.128447	1.06365e-05	0.00013408	0.00104146
1.00538	11.1734	86.7884	0.201077	2.23467	17.3577	1.88487	3.67505	20.9553	0.188487	0.367505	2.09553	0.00148797	0.0165366	0.128447	1.20646e-05	0.00013408	0.00104146
0.338774	11.1734	86.7884	0.0677547	2.23467	17.3577	0.0874664	2.01082	19.291	0.00874664	0.201082	1.9291	0.000501385	0.0165366	0.128447	4.06528e-06	0.00013408	0.00104146
0.106575	11.1734	86.7884	0.0213151	2.23467	17.3577	0.422748	2.39274	19.673	0.0422748	0.239274	1.9673	0.000157732	0.0165366	0.128447	1.2789e-06	0.00013408	0.00104146
1.2093	12.7948	86.7884	0.241859	2.55895	17.3577	6.57795	8.6526	25.5147	0.657795	0.86526	2.55147	0.00178976	0.0189363	0.128447	1.45115e-05	0.000153537	0.00104146
1.38299	12.7948	86.7884	0.276597	2.55895	17.3577	3.02791	5.06745	21.9295	0.302791	0.506745	2.19295	0.00204682	0.0189363	0.128447	1.65958e-05	0.000153537	0.00104146
2.33656	12.7948	86.7884	0.467312	2.55895	17.3577	2.72033	4.56835	21.4304	0.272033	0.456835	2.14304	0.00345811	0.0189363	0.128447	2.80387e-05	0.000153537	0.00104146
1.35118	12.7948	86.7884	0.270237	2.55895	17.3577	2.88069	4.92665	21.7887	0.288069	0.492665	2.17887	0.00199975	0.0189363	0.128447	1.62142e-05	0.000153537	0.00104146
1.12182	12.7948	86.7884	0.224364	2.55895	17.3577	2.14703	4.23938	21.1015	0.214703	0.423938	2.11015	0.0016603	0.0189363	0.128447	1.34619e-05	0.000153537	0.00104146
0.36147	12.7948	86.7884	0.072294	2.55895	17.3577	1.68055	3.92756	20.7896	0.168055	0.392756	2.07896	0.000534976	0.0189363	0.128447	4.33764e-06	0.000153537	0.00104146
0.974314	12.7948	86.7884	0.194863	2.55895	17.3577	1.63062	3.75288	20.615	0.163062	0.375288	2.0615	0.00144199	0.0189363	0.128447	1.16918e-05	0.000153537	0.00104146
1.43546	12.7948	86.7884	0.287093	2.55895	17.3577	1.58279	3.61173	20.4738	0.158279	0.361173	2.04738	0.00212449	0.0189363	0.128447	1.72256e-05	0.000153537	0.00104146
1.26314	12.7948	86.7884	0.252629	2.55895	17.3577	4.99944	7.06319	23.9253	0.499944	0.706319	2.39253	0.00186945	0.0189363	0.128447	1.51577e-05	0.000153537	0.00104146
0.675695	12.7948	86.7884	0.135139	2.55895	17.3577	0.663071	2.84601	19.7081	0.0663071	0.284601	1.97081	0.00100003	0.0189363	0.128447	8.10834e-06	0.000153537	0.00104146
0.463148	12.7948	86.7884	0.0926297	2.55895	17.3577	2.22379	4.45004	21.3121	0.222379	0.445004	2.13121	0.000685459	0.0189363	0.128447	5.55778e-06	0.000153537	0.00104146
0.641578	12.7948	86.7884	0.128316	2.55895	17.3577	3.21382	5.40371	22.2658	0.321382	0.540371	2.22658	0.000949536	0.0189363	0.128447	7.69894e-06	0.000153537	0.00104146
0.768135	12.7948	86.7884	0.153627	2.55895	17.3577	1.57947	3.74361	20.6057	0.157947	0.374361	2.06057	0.00113684	0.0189363	0.128447	9.21762e-06	0.000153537	0.00104146
1.70996	12.7948	86.7884	0.341992	2.55895	17.3577	9.72977	11.7034	28.5655	0.972977	1.17034	2.85655	0.00253074	0.0189363	0.128447	2.05195e-05	0.000153537	0.00104146
1.24557	12.7948	86.7884	0.249115	2.55895	17.3577	6.80138	8.86869	25.7308	0.680138	0.886869	2.57308	0.00184345	0.0189363	0.128447	1.49469e-05	0.000153537	0.00104146
1.4957	12.7948	86.7884	0.29914	2.55895	17.3577	7.87927	9.89606	26.7581	0.787927	0.989606	2.67581	0.00221364	0.0189363	0.128447	1.79484e-05	0.000153537	0.00104146
2.34533	12.7948	86.7884	0.469067	2.55895	17.3577	2.2402	4.08648	20.9486	0.22402	0.408648	2.09486	0.00347109	0.0189363	0.128447	2.8144e-05	0.000153537	0.00104146
1.48085	12.7948	86.7884	0.296171	2.55895	17.3577	8.27004	10.2898	27.1519	0.827004	1.02898	2.71519	0.00219166	0.0189363	0.128447	1.77702e-05	0.000153537	0.00104146
0.345603	12.7948	86.7884	0.0691207	2.55895	17.3577	1.59743	3.84768	20.7098	0.159743	0.384768	2.07098	0.000511493	0.0189363	0.128447	4.14724e-06	0.000153537	0.00104146
0.136846	2.3696	86.7884	0.0273692	0.473919	17.3577	0.560752	0.892828	20.4631	0.0560752	0.0892828	2.04631	0.000202532	0.003507	0.128447	1.64215e-06	2.84352e-05	0.00104146
0.171536	2.3696	86.7884	0.0343071	0.473919	17.3577	0.723852	1.0501	20.6204	0.0723852	0.10501	2.06204	0.000253873	0.003507	0.128447	2.05843e-06	2.84352e-05	0.00104146
1.29705	19.6751	86.7884	0.25941	3.93502	17.3577	7.11984	13.3823	28.4836	0.711984	1.33823	2.84836	0.00191963	0.0291192	0.128447	1.55646e-05	0.000236101	0.00104146
1.46404	19.6751	86.7884	0.292809	3.93502	17.3577	8.16405	14.3622	29.4635	0.816405	1.43622	2.94635	0.00216679	0.0291192	0.128447	1.75685e-05	0.000236101	0.00104146
0.958154	19.6751	86.7884	0.191631	3.93502	17.3577	5.05651	11.4496	26.5509	0.505651	1.14496	2.65509	0.00141807	0.0291192	0.128447	1.14978e-05	0.000236101	0.00104146
1.07249	19.6751	86.7884	0.214498	3.93502	17.3577	5.74347	12.0924	27.1938	0.574347	1.20924	2.71938	0.00158729	0.0291192	0.128447	1.28699e-05	0.000236101	0.00104146
0.956204	19.6751	86.7884	0.191241	3.93502	17.3577	4.79062	11.1844	26.2858	0.479062	1.11844	2.62858	0.00141518	0.0291192	0.128447	1.14744e-05	0.000236101	0.00104146
0.941646	19.6751	86.7884	0.188329	3.93502	17.3577	3.41322	9.81266	24.914	0.341322	0.981266	2.4914	0.00139364	0.0291192	0.128447	1.12998e-05	0.000236101	0.00104146
1.38293	19.6751	86.7884	0.276587	3.93502	17.3577	7.65481	13.8842	28.9855	0.765481	1.38842	2.89855	0.00204674	0.0291192	0.128447	1.65952e-05	0.000236101	0.00104146
1.13367	19.6751	86.7884	0.226735	3.93502	17.3577	6.11505	12.4404	27.5418	0.611505	1.24404	2.75418	0.00167784	0.0291192	0.128447	1.36041e-05	0.000236101	0.00104146
1.46059	19.6751	86.7884	0.292118	3.93502	17.3577	8.14227	14.3418	29.4431	0.814227	1.43418	2.94431	0.00216167	0.0291192	0.128447	1.75271e-05	0.000236101	0.00104146
3.46268	19.6751	86.7884	0.692536	3.93502	17.3577	21.5956	27.0307	42.1321	2.15956	2.70307	4.21321	0.00512476	0.0291192	0.128447	4.15521e-05	0.000236101	0.00104146
0.565577	19.6751	86.7884	0.113115	3.93502	17.3577	2.78705	9.33185	24.4332	0.278705	0.933185	2.44332	0.000837054	0.0291192	0.128447	6.78693e-06	0.000236101	0.00104146
1.22612	19.6751	86.7884	0.245224	3.93502	17.3577	6.68145	12.9712	28.0725	0.668145	1.29712	2.80725	0.00181466	0.0291192	0.128447	1.47134e-05	0.000236101	0.00104146
0.821711	11.1639	86.7884	0.164342	2.23278	17.3577	2.43496	5.70531	22.988	0.243496	0.570531	2.2988	0.00121613	0.0165226	0.128447	9.86053e-06	0.000133967	0.00104146
1.04713	19.6751	86.7884	0.209426	3.93502	17.3577	4.83989	11.1986	26.3	0.483989	1.11986	2.63	0.00154975	0.0291192	0.128447	1.25656e-05	0.000236101	0.00104146
2.10437	19.6751	86.7884	0.420874	3.93502	17.3577	12.3015	18.2539	33.3553	1.23015	1.82539	3.33553	0.00311447	0.0291192	0.128447	2.52524e-05	0.000236101	0.00104146
1.06305	19.6751	86.7884	0.21261	3.93502	17.3577	5.68637	12.039	27.1403	0.568637	1.2039	2.71403	0.00157331	0.0291192	0.128447	1.27566e-05	0.000236101	0.00104146
1.33254	19.6751	86.7884	0.266508	3.93502	17.3577	6.36349	12.6123	27.7136	0.636349	1.26123	2.77136	0.00197216	0.0291192	0.128447	1.59905e-05	0.000236101	0.00104146
1.32192	19.6751	86.7884	0.264384	3.93502	17.3577	4.62186	10.8747	25.976	0.462186	1.08747	2.5976	0.00195644	0.0291192	0.128447	1.5863e-05	0.000236101	0.00104146
2.27485	19.6751	86.7884	0.45497	3.93502	17.3577	13.4334	19.3206	34.422	1.34334	1.93206	3.4422	0.00336678	0.0291192	0.128447	2.72982e-05	0.000236101	0.00104146
2.42251	19.6751	86.7884	0.484501	3.93502	17.3577	14.4228	20.2536	35.3549	1.44228	2.02536	3.53549	0.00358531	0.0291192	0.128447	2.90701e-05	0.000236101	0.00104146
0.900226	19.6751	86.7884	0.180045	3.93502	17.3577	4.61202	11.0275	26.1288	0.461202	1.10275	2.61288	0.00133233	0.0291192	0.128447	1.08027e-05	0.000236101	0.00104146
1.35986	19.6751	86.7884	0.271972	3.93502	17.3577	7.51066	13.7489	28.8502	0.751066	1.37489	2.88502	0.0020126	0.0291192	0.128447	1.63183e-05	0.000236101	0.00104146
1.33307	19.6751	86.7884	0.266613	3.93502	17.3577	7.34364	13.5922	28.6935	0.734364	1.35922	2.86935	0.00197294	0.0291192	0.128447	1.59968e-05	0.000236101	0.00104146
2.57913	19.6751	86.7884	0.515826	3.93502	17.3577	15.4808	21.2519	36.3532	1.54808	2.12519	3.63532	0.00381711	0.0291192	0.128447	3.09495e-05	0.000236101	0.00104146
1.63361	19.6751	86.7884	0.326721	3.93502	17.3577	9.2403	15.3733	30.4746	0.92403	1.53733	3.04746	0.00241774	0.0291192	0.128447	1.96033e-05	0.000236101	0.00104146
2.04911	19.6751	86.7884	0.409822	3.93502	17.3577	11.9371	17.9107	33.012	1.19371	1.79107	3.3012	0.00303269	0.0291192	0.128447	2.45893e-05	0.000236101	0.00104146
0.229463	19.6751	86.7884	0.0458927	3.93502	17.3577	1.00562	7.68065	22.782	0.100562	0.768065	2.2782	0.000339606	0.0291192	0.128447	2.75356e-06	0.000236101	0.00104146
0.806923	19.6751	86.7884	0.161385	3.93502	17.3577	4.16437	10.6158	25.7172	0.416437	1.06158	2.57172	0.00119425	0.0291192	0.128447	9.68308e-06	0.000236101	0.00104146
1.15375	19.6751	86.7884	0.230749	3.93502	17.3577	6.23755	12.5552	27.6565	0.623755	1.25552	2.76565	0.00170754	0.0291192	0.128447	1.3845e-05	0.000236101	0.00104146
0.669338	3.04919	86.7884	0.133868	0.609839	17.3577	3.37139	3.82516	23.2175	0.337139	0.382516	2.32175	0.000990621	0.00451281	0.128447	8.03206e-06	3.65903e-05	0.00104146
1.09687	3.04919	86.7884	0.219374	0.609839	17.3577	1.11366	1.47645	20.8688	0.111366	0.147645	2.08688	0.00162337	0.00451281	0.128447	1.31624e-05	3.65903e-05	0.00104146
2.85525	30.9381	86.7884	0.57105	6.18763	17.3577	17.3663	247.282	259.552	1.73663	24.7282	25.9552	0.00422577	0.0457884	0.128447	3.4263e-05	0.000371258	0.00104146
1.86778	30.9381	86.7884	0.373555	6.18763	17.3577	10.7504	249.822	262.093	1.07504	24.9822	26.2093	0.00276431	0.0457884	0.128447	2.24133e-05	0.000371258	0.00104146
1.31617	30.9381	86.7884	0.263234	6.18763	17.3577	7.23856	251.443	263.713	0.723856	25.1443	26.3713	0.00194793	0.0457884	0.128447	1.57941e-05	0.000371258	0.00104146
1.13455	30.9381	86.7884	0.22691	6.18763	17.3577	6.12041	252.017	264.287	0.612041	25.2017	26.4287	0.00167914	0.0457884	0.128447	1.36146e-05	0.000371258	0.00104146
2.60874	30.9381	86.7884	0.521748	6.18763	17.3577	15.6818	247.879	260.15	1.56818	24.7879	26.015	0.00386094	0.0457884	0.128447	3.13049e-05	0.000371258	0.00104146
1.87917	30.9381	86.7884	0.375834	6.18763	17.3577	10.8246	249.79	262.061	1.08246	24.979	26.2061	0.00278117	0.0457884	0.128447	2.255e-05	0.000371258	0.00104146
2.6513	30.9381	86.7884	0.530261	6.18763	17.3577	15.9712	247.774	260.045	1.59712	24.7774	26.0045	0.00392393	0.0457884	0.128447	3.18156e-05	0.000371258	0.00104146
1.49398	30.9381	86.7884	0.298796	6.18763	17.3577	8.35292	250.901	263.172	0.835292	25.0901	26.3172	0.00221109	0.0457884	0.128447	1.79277e-05	0.000371258	0.00104146
3.1424	30.9381	86.7884	0.628479	6.18763	17.3577	19.3524	246.613	258.884	1.93524	24.6613	25.8884	0.00465075	0.0457884	0.128447	3.77088e-05	0.000371258	0.00104146
2.53859	30.9381	86.7884	0.507719	6.18763	17.3577	15.2062	248.053	260.324	1.52062	24.8053	26.0324	0.00375712	0.0457884	0.128447	3.04631e-05	0.000371258	0.00104146
6.05655	30.9381	86.7884	1.21131	6.18763	17.3577	40.6204	241.147	253.417	4.06204	24.1147	25.3417	0.0089637	0.0457884	0.128447	7.26787e-05	0.000371258	0.00104146
4.39244	36.0237	86.7884	0.878488	7.20475	17.3577	22.9108	29.3652	40.3807	2.29108	2.93652	4.03807	0.00650081	0.0533151	0.128447	5.27093e-05	0.000432285	0.00104146
0.884404	36.0237	86.7884	0.176881	7.20475	17.3577	3.38971	10.6586	21.6741	0.338971	1.06586	2.16741	0.00130892	0.0533151	0.128447	1.06128e-05	0.000432285	0.00104146
4.51603	36.0237	86.7884	0.903207	7.20475	17.3577	29.1545	35.5803	46.5959	2.91545	3.55803	4.65959	0.00668373	0.0533151	0.128447	5.41924e-05	0.000432285	0.00104146
2.6454	36.0237	86.7884	0.529079	7.20475	17.3577	15.931	22.7897	33.8052	1.5931	2.27897	3.38052	0.00391519	0.0533151	0.128447	3.17448e-05	0.000432285	0.00104146
3.40508	36.0237	86.7884	0.681015	7.20475	17.3577	4.25462	10.9371	21.9527	0.425462	1.09371	2.19527	0.00503951	0.0533151	0.128447	4.08609e-05	0.000432285	0.00104146
1.69783	36.0237	86.7884	0.339566	7.20475	17.3577	9.65183	16.7309	27.7464	0.965183	1.67309	2.77464	0.00251279	0.0533151	0.128447	2.0374e-05	0.000432285	0.00104146
3.28774	36.0237	86.7884	0.657547	7.20475	17.3577	9.99398	16.7036	27.7192	0.999398	1.67036	2.77192	0.00486585	0.0533151	0.128447	3.94528e-05	0.000432285	0.00104146
2.87932	36.0237	86.7884	0.575864	7.20475	17.3577	14.9842	21.7885	32.8041	1.49842	2.17885	3.28041	0.00426139	0.0533151	0.128447	3.45518e-05	0.000432285	0.00104146
2.5129	36.0237	86.7884	0.50258	7.20475	17.3577	1.93372	8.82311	19.8387	0.193372	0.882311	1.98387	0.00371909	0.0533151	0.128447	3.01548e-05	0.000432285	0.00104146
2.45054	36.0237	86.7884	0.490109	7.20475	17.3577	5.00689	11.9108	22.9263	0.500689	1.19108	2.29263	0.0036268	0.0533151	0.128447	2.94065e-05	0.000432285	0.00104146
5.39908	36.0237	86.7884	1.07982	7.20475	17.3577	14.0641	20.2869	31.3024	1.40641	2.02869	3.13024	0.00799064	0.0533151	0.128447	6.4789e-05	0.000432285	0.00104146
0.469366	36.0237	86.7884	0.0938733	7.20475	17.3577	0.106424	7.47241	18.488	0.0106424	0.747241	1.8488	0.000694662	0.0533151	0.128447	5.6324e-06	0.000432285	0.00104146
2.07088	36.0237	86.7884	0.414176	7.20475	17.3577	5.93535	12.9275	23.9431	0.593535	1.29275	2.39431	0.0030649	0.0533151	0.128447	2.48505e-05	0.000432285	0.00104146
2.99059	36.0237	86.7884	0.598118	7.20475	17.3577	9.15405	15.9326	26.9481	0.915405	1.59326	2.69481	0.00442607	0.0533151	0.128447	3.58871e-05	0.000432285	0.00104146
0.605816	36.0237	86.7884	0.121163	7.20475	17.3577	0.323472	7.65752	18.6731	0.0323472	0.765752	1.86731	0.000896608	0.0533151	0.128447	7.2698e-06	0.000432285	0.00104146
0.635133	36.0237	86.7884	0.127027	7.20475	17.3577	0.405718	7.73291	18.7485	0.0405718	0.773291	1.87485	0.000939997	0.0533151	0.128447	7.6216e-06	0.000432285	0.00104146
1.75112	36.0237	86.7884	0.350224	7.20475	17.3577	0.919956	7.98658	19.0021	0.0919956	0.798658	1.90021	0.00259166	0.0533151	0.128447	2.10135e-05	0.000432285	0.00104146
5.06328	36.0237	86.7884	1.01266	7.20475	17.3577	10.6835	16.9834	27.999	1.06835	1.69834	2.7999	0.00749365	0.0533151	0.128447	6.07593e-05	0.000432285	0.00104146
1.78608	36.0237	86.7884	0.357216	7.20475	17.3577	6.36919	13.4277	24.4432	0.636919	1.34277	2.44432	0.0026434	0.0533151	0.128447	2.1433e-05	0.000432285	0.00104146
2.86609	36.0237	86.7884	0.573218	7.20475	17.3577	15.8124	22.6198	33.6353	1.58124	2.26198	3.36353	0.00424182	0.0533151	0.128447	3.43931e-05	0.000432285	0.00104146
1.12457	17.4651	86.7884	0.224915	3.49302	17.3577	6.05963	13.8007	29.4652	0.605963	1.38007	2.94652	0.00166437	0.0258484	0.128447	1.34949e-05	0.000209581	0.00104146
0.695678	17.4651	86.7884	0.139136	3.49302	17.3577	3.52168	11.4928	27.1572	0.352168	1.14928	2.71572	0.0010296	0.0258484	0.128447	8.34813e-06	0.000209581	0.00104146
1.67886	17.4651	86.7884	0.335771	3.49302	17.3577	9.53003	16.9751	32.6395	0.953003	1.69751	3.26395	0.00248471	0.0258484	0.128447	2.01463e-05	0.000209581	0.00104146
1.16546	17.4651	86.7884	0.233093	3.49302	17.3577	6.30918	14.0284	29.6928	0.630918	1.40284	2.96928	0.00172489	0.0258484	0.128447	1.39856e-05	0.000209581	0.00104146
0.997661	17.4651	86.7884	0.199532	3.49302	17.3577	5.29273	13.1018	28.7663	0.529273	1.31018	2.87663	0.00147654	0.0258484	0.128447	1.19719e-05	0.000209581	0.00104146
0.870308	17.4651	86.7884	0.174062	3.49302	17.3577	1.13171	9.00907	24.6735	0.113171	0.900907	2.46735	0.00128806	0.0258484	0.128447	1.04437e-05	0.000209581	0.00104146
1.13506	17.4651	86.7884	0.227011	3.49302	17.3577	5.09953	12.835	28.4995	0.509953	1.2835	2.84995	0.00167988	0.0258484	0.128447	1.36207e-05	0.000209581	0.00104146
1.54721	17.4651	86.7884	0.309442	3.49302	17.3577	8.68999	16.2052	31.8697	0.868999	1.62052	3.18697	0.00228987	0.0258484	0.128447	1.85665e-05	0.000209581	0.00104146
2.05047	17.4651	86.7884	0.410095	3.49302	17.3577	11.9461	19.1934	34.8578	1.19461	1.91934	3.48578	0.0030347	0.0258484	0.128447	2.46057e-05	0.000209581	0.00104146
1.08976	17.4651	86.7884	0.217952	3.49302	17.3577	5.84807	13.6078	29.2723	0.584807	1.36078	2.92723	0.00161284	0.0258484	0.128447	1.30771e-05	0.000209581	0.00104146
2.34633	17.4651	86.7884	0.469266	3.49302	17.3577	13.9113	21.0017	36.6661	1.39113	2.10017	3.66661	0.00347257	0.0258484	0.128447	2.8156e-05	0.000209581	0.00104146
1.62695	17.4651	86.7884	0.32539	3.49302	17.3577	9.19777	16.6705	32.3349	0.919777	1.66705	3.23349	0.00240789	0.0258484	0.128447	1.95234e-05	0.000209581	0.00104146
1.34124	17.4651	86.7884	0.268247	3.49302	17.3577	7.39452	15.0197	30.6842	0.739452	1.50197	3.06842	0.00198503	0.0258484	0.128447	1.60948e-05	0.000209581	0.00104146
1.42102	17.4651	86.7884	0.284205	3.49302	17.3577	7.89348	15.4761	31.1405	0.789348	1.54761	3.11405	0.00210312	0.0258484	0.128447	1.70523e-05	0.000209581	0.00104146
1.8681	17.4651	86.7884	0.373619	3.49302	17.3577	10.7525	18.0968	33.7613	1.07525	1.80968	3.37613	0.00276478	0.0258484	0.128447	2.24172e-05	0.000209581	0.00104146
1.86778	17.4651	86.7884	0.373556	3.49302	17.3577	10.7505	18.0949	33.7594	1.07505	1.80949	3.37594	0.00276431	0.0258484	0.128447	2.24134e-05	0.000209581	0.00104146
0.952014	17.4651	86.7884	0.190403	3.49302	17.3577	5.01991	12.8535	28.5179	0.501991	1.28535	2.85179	0.00140898	0.0258484	0.128447	1.14242e-05	0.000209581	0.00104146
1.24178	17.4651	86.7884	0.248357	3.49302	17.3577	6.77799	14.4564	30.1208	0.677799	1.44564	3.01208	0.00183784	0.0258484	0.128447	1.49014e-05	0.000209581	0.00104146
1.31127	17.4651	86.7884	0.262253	3.49302	17.3577	7.20809	14.8493	30.5138	0.720809	1.48493	3.05138	0.00194068	0.0258484	0.128447	1.57352e-05	0.000209581	0.00104146
0.655051	9.07136	86.7884	0.13101	1.81427	17.3577	1.00882	2.45462	20.2786	0.100882	0.245462	2.02786	0.000969475	0.0134256	0.128447	7.86061e-06	0.000108856	0.00104146
1.02308	9.07136	86.7884	0.204616	1.81427	17.3577	0.941877	2.31644	20.1404	0.0941877	0.231644	2.01404	0.00151416	0.0134256	0.128447	1.2277e-05	0.000108856	0.00104146
1.87554	9.07136	86.7884	0.375108	1.81427	17.3577	5.57562	6.78684	24.6108	0.557562	0.678684	2.46108	0.0027758	0.0134256	0.128447	2.25065e-05	0.000108856	0.00104146
0.887311	9.07136	86.7884	0.177462	1.81427	17.3577	3.15337	4.55417	22.3782	0.315337	0.455417	2.23782	0.00131322	0.0134256	0.128447	1.06477e-05	0.000108856	0.00104146
1.05541	9.07136	86.7884	0.211083	1.81427	17.3577	5.64023	7.00855	24.8325	0.564023	0.700855	2.48325	0.00156201	0.0134256	0.128447	1.2665e-05	0.000108856	0.00104146
1.26652	9.07136	86.7884	0.253305	1.81427	17.3577	3.67863	5.0063	22.8303	0.367863	0.50063	2.28303	0.00187446	0.0134256	0.128447	1.51983e-05	0.000108856	0.00104146
1.24446	9.07136	86.7884	0.248892	1.81427	17.3577	6.79452	8.12643	25.9504	0.679452	0.812643	2.59504	0.0018418	0.0134256	0.128447	1.49335e-05	0.000108856	0.00104146
0.72082	9.07136	86.7884	0.144164	1.81427	17.3577	1.99411	3.42715	21.2511	0.199411	0.342715	2.12511	0.00106681	0.0134256	0.128447	8.64984e-06	0.000108856	0.00104146
1.20709	9.07136	86.7884	0.241417	1.81427	17.3577	1.42618	2.76529	20.5893	0.142618	0.276529	2.05893	0.00178649	0.0134256	0.128447	1.4485e-05	0.000108856	0.00104146
1.09034	9.07136	86.7884	0.218068	1.81427	17.3577	3.73333	5.09492	22.9189	0.373333	0.509492	2.29189	0.0016137	0.0134256	0.128447	1.30841e-05	0.000108856	0.00104146
1.00808	9.07136	86.7884	0.201616	1.81427	17.3577	2.65119	4.02865	21.8526	0.265119	0.402865	2.18526	0.00149196	0.0134256	0.128447	1.20969e-05	0.000108856	0.00104146
1.05863	9.07136	86.7884	0.211726	1.81427	17.3577	2.80323	4.17094	21.9949	0.280323	0.417094	2.19949	0.00156678	0.0134256	0.128447	1.27036e-05	0.000108856	0.00104146
0.868174	9.07136	86.7884	0.173635	1.81427	17.3577	1.14348	2.54798	20.372	0.114348	0.254798	2.0372	0.0012849	0.0134256	0.128447	1.04181e-05	0.000108856	0.00104146
0.842785	9.07136	86.7884	0.168557	1.81427	17.3577	4.3741	5.78352	23.6075	0.43741	0.578352	2.36075	0.00124732	0.0134256	0.128447	1.01134e-05	0.000108856	0.00104146
0.573434	9.07136	86.7884	0.114687	1.81427	17.3577	2.83084	4.2925	22.1165	0.283084	0.42925	2.21165	0.000848682	0.0134256	0.128447	6.8812e-06	0.000108856	0.00104146
0.233444	9.07136	86.7884	0.0466888	1.81427	17.3577	0.0768183	1.60473	19.4287	0.00768183	0.160473	1.94287	0.000345497	0.0134256	0.128447	2.80133e-06	0.000108856	0.00104146
0.162756	9.07136	86.7884	0.0325513	1.81427	17.3577	0.0487734	1.5905	19.4145	0.00487734	0.15905	1.94145	0.000240879	0.0134256	0.128447	1.95308e-06	0.000108856	0.00104146
1.65759	8.09981	86.7884	0.331517	1.61996	17.3577	3.08636	5.09195	23.1679	0.308636	0.509195	2.31679	0.00245323	0.0119877	0.128447	1.9891e-05	9.71977e-05	0.00104146
1.07569	8.09981	86.7884	0.215138	1.61996	17.3577	2.69777	4.90923	22.9852	0.269777	0.490923	2.29852	0.00159202	0.0119877	0.128447	1.29083e-05	9.71977e-05	0.00104146
0.852578	8.09981	86.7884	0.170516	1.61996	17.3577	1.5346	3.8256	21.9016	0.15346	0.38256	2.19016	0.00126182	0.0119877	0.128447	1.02309e-05	9.71977e-05	0.00104146
1.06836	8.09981	86.7884	0.213671	1.61996	17.3577	2.54522	4.75929	22.8353	0.254522	0.475929	2.28353	0.00158117	0.0119877	0.128447	1.28203e-05	9.71977e-05	0.00104146
1.37941	8.09981	86.7884	0.275882	1.61996	17.3577	5.38366	7.48738	25.5634	0.538366	0.748738	2.55634	0.00204152	0.0119877	0.128447	1.65529e-05	9.71977e-05	0.00104146
1.51557	8.09981	86.7884	0.303114	1.61996	17.3577	8.48947	10.5451	28.6211	0.848947	1.05451	2.86211	0.00224305	0.0119877	0.128447	1.81869e-05	9.71977e-05	0.00104146
1.48196	8.09981	86.7884	0.296391	1.61996	17.3577	2.5164	4.58388	22.6599	0.25164	0.458388	2.26599	0.0021933	0.0119877	0.128447	1.77835e-05	9.71977e-05	0.00104146
1.0981	8.09981	86.7884	0.21962	1.61996	17.3577	3.94576	6.14925	24.2252	0.394576	0.614925	2.42252	0.00162519	0.0119877	0.128447	1.31772e-05	9.71977e-05	0.00104146
1.79179	8.09981	86.7884	0.358359	1.61996	17.3577	10.2576	12.216	30.292	1.02576	1.2216	3.0292	0.00265186	0.0119877	0.128447	2.15015e-05	9.71977e-05	0.00104146
0.135181	8.09981	86.7884	0.0270362	1.61996	17.3577	0.553048	3.10192	21.1779	0.0553048	0.310192	2.11779	0.000200068	0.0119877	0.128447	1.62217e-06	9.71977e-05	0.00104146
0.288389	8.09981	86.7884	0.0576777	1.61996	17.3577	1.30198	3.79552	21.8715	0.130198	0.379552	2.18715	0.000426815	0.0119877	0.128447	3.46066e-06	9.71977e-05	0.00104146
5.81395	30.9381	86.7884	1.16279	6.18763	17.3577	38.7866	241.524	253.794	3.87866	24.1524	25.3794	0.00860464	0.0457884	0.128447	6.97674e-05	0.000371258	0.00104146
2.32547	23.5511	86.7884	0.465095	4.71022	17.3577	13.7717	28.1352	42.2547	1.37717	2.81352	4.22547	0.0034417	0.0348556	0.128447	2.79057e-05	0.000282613	0.00104146
2.1176	18.3989	86.7884	0.423519	3.67977	17.3577	6.05209	9.58977	25.016	0.605209	0.958977	2.5016	0.00313404	0.0272303	0.128447	2.54111e-05	0.000220786	0.00104146
0.634694	9.07136	86.7884	0.126939	1.81427	17.3577	0.518368	1.96812	19.7921	0.0518368	0.196812	1.97921	0.000939347	0.0134256	0.128447	7.61633e-06	0.000108856	0.00104146
2.63065	23.5511	86.7884	0.526131	4.71022	17.3577	15.8307	29.9611	44.0806	1.58307	2.99611	4.40806	0.00389337	0.0348556	0.128447	3.15678e-05	0.000282613	0.00104146
1.33396	12.7948	86.7884	0.266793	2.55895	17.3577	4.04551	6.09495	22.957	0.404551	0.609495	2.2957	0.00197427	0.0189363	0.128447	1.60076e-05	0.000153537	0.00104146
0.809432	11.9183	86.7884	0.161886	2.38367	17.3577	0.592406	2.57088	19.6588	0.0592406	0.257088	1.96588	0.00119796	0.0176391	0.128447	9.71319e-06	0.00014302	0.00104146
1.41072	6.42588	86.7884	0.282143	1.28518	17.3577	3.66254	4.468	22.9791	0.366254	0.4468	2.29791	0.00208786	0.00951031	0.128447	1.69286e-05	7.71106e-05	0.00104146
4.79052	29.9732	86.7884	0.958105	5.99464	17.3577	21.7785	26.7669	39.2772	2.17785	2.67669	3.92772	0.00708998	0.0443603	0.128447	5.74863e-05	0.000359678	0.00104146
2.96883	29.9732	86.7884	0.593767	5.99464	17.3577	4.23183	9.62994	22.1402	0.423183	0.962994	2.21402	0.00439388	0.0443603	0.128447	3.5626e-05	0.000359678	0.00104146
2.97218	29.9732	86.7884	0.594435	5.99464	17.3577	7.82466	13.222	25.7323	0.782466	1.3222	2.57323	0.00439882	0.0443603	0.128447	3.56661e-05	0.000359678	0.00104146
1.30737	17.4651	86.7884	0.261475	3.49302	17.3577	7.18391	14.8272	30.4917	0.718391	1.48272	3.04917	0.00193491	0.0258484	0.128447	1.56885e-05	0.000209581	0.00104146
3.0353	30.9381	86.7884	0.60706	6.18763	17.3577	18.6087	246.859	259.13	1.86087	24.6859	25.913	0.00449225	0.0457884	0.128447	3.64236e-05	0.000371258	0.00104146
1.28959	12.9822	86.7884	0.257919	2.59643	17.3577	7.07361	9.99904	26.8129	0.707361	0.999904	2.68129	0.0019086	0.0192136	0.128447	1.54751e-05	0.000155786	0.00104146
2.16671	17.4651	86.7884	0.433343	3.49302	17.3577	8.95123	16.1368	31.8013	0.895123	1.61368	3.18013	0.00320674	0.0258484	0.128447	2.60006e-05	0.000209581	0.00104146
1.16614	12.165	86.7884	0.233228	2.433	17.3577	4.21058	6.44696	23.4713	0.421058	0.644696	2.34713	0.00172589	0.0180042	0.128447	1.39937e-05	0.00014598	0.00104146
0.824205	6.42588	86.7884	0.164841	1.28518	17.3577	0.859011	1.7717	20.2828	0.0859011	0.17717	2.02828	0.00121982	0.00951031	0.128447	9.89046e-06	7.71106e-05	0.00104146
0.547604	12.2302	86.7884	0.109521	2.44604	17.3577	2.68718	4.78149	21.789	0.268718	0.478149	2.1789	0.000810454	0.0181007	0.128447	6.57125e-06	0.000146763	0.00104146
1.09482	18.3989	86.7884	0.218964	3.67977	17.3577	5.17925	8.96906	24.3953	0.517925	0.896906	2.43953	0.00162034	0.0272303	0.128447	1.31379e-05	0.000220786	0.00104146
2.22383	23.5511	86.7884	0.444766	4.71022	17.3577	13.0935	27.5347	41.6543	1.30935	2.75347	4.16543	0.00329127	0.0348556	0.128447	2.6686e-05	0.000282613	0.00104146
3.57683	18.3989	86.7884	0.715366	3.67977	17.3577	14.3733	17.5548	32.981	1.43733	1.75548	3.2981	0.00529371	0.0272303	0.128447	4.29219e-05	0.000220786	0.00104146
1.37633	5.35697	86.7884	0.275267	1.07139	17.3577	5.31544	7.22955	26.0191	0.531544	0.722955	2.60191	0.00203697	0.00792832	0.128447	1.6516e-05	6.42837e-05	0.00104146
0.489973	5.35697	86.7884	0.0979947	1.07139	17.3577	0.861862	3.26415	22.0537	0.0861862	0.326415	2.20537	0.000725161	0.00792832	0.128447	5.87968e-06	6.42837e-05	0.00104146
1.19452	12.9822	86.7884	0.238904	2.59643	17.3577	6.4872	9.43952	26.2534	0.64872	0.943952	2.62534	0.00176789	0.0192136	0.128447	1.43342e-05	0.000155786	0.00104146
1.20718	13.7204	86.7884	0.241436	2.74408	17.3577	6.56495	10.5583	27.1823	0.656495	1.05583	2.71823	0.00178663	0.0203062	0.128447	1.44862e-05	0.000164645	0.00104146
4.59962	18.3989	86.7884	0.919923	3.67977	17.3577	9.59774	12.5323	27.9586	0.959774	1.25323	2.79586	0.00680743	0.0272303	0.128447	5.51954e-05	0.000220786	0.00104146
1.60615	17.4651	86.7884	0.32123	3.49302	17.3577	6.4996	13.9834	29.6479	0.64996	1.39834	2.96479	0.0023771	0.0258484	0.128447	1.92738e-05	0.000209581	0.00104146
1.24388	13.7204	86.7884	0.248777	2.74408	17.3577	6.79094	10.7711	27.395	0.679094	1.07711	2.7395	0.00184095	0.0203062	0.128447	1.49266e-05	0.000164645	0.00104146
1.0969	11.8405	86.7884	0.21938	2.3681	17.3577	2.6634	4.56851	21.6765	0.26634	0.456851	2.16765	0.00162341	0.0175239	0.128447	1.31628e-05	0.000142086	0.00104146
0.940809	12.9822	86.7884	0.188162	2.59643	17.3577	4.9532	7.97743	24.7913	0.49532	0.797743	2.47913	0.0013924	0.0192136	0.128447	1.12897e-05	0.000155786	0.00104146
1.43611	11.8405	86.7884	0.287223	2.3681	17.3577	7.76041	9.59769	26.7057	0.776041	0.959769	2.67057	0.00212545	0.0175239	0.128447	1.72334e-05	0.000142086	0.00104146
1.11129	19.6751	86.7884	0.222259	3.93502	17.3577	4.71304	11.047	26.1484	0.471304	1.1047	2.61484	0.00164471	0.0291192	0.128447	1.33355e-05	0.000236101	0.00104146
1.70624	18.3989	86.7884	0.341248	3.67977	17.3577	5.08627	8.72511	24.1513	0.508627	0.872511	2.41513	0.00252524	0.0272303	0.128447	2.04749e-05	0.000220786	0.00104146
2.18378	18.3989	86.7884	0.436756	3.67977	17.3577	2.58903	6.11047	21.5367	0.258903	0.611047	2.15367	0.00323199	0.0272303	0.128447	2.62054e-05	0.000220786	0.00104146
2.0048	18.3989	86.7884	0.400961	3.67977	17.3577	6.74046	10.3059	25.7321	0.674046	1.03059	2.57321	0.00296711	0.0272303	0.128447	2.40576e-05	0.000220786	0.00104146
0.70489	6.42588	86.7884	0.140978	1.28518	17.3577	1.92613	2.86081	21.3719	0.192613	0.286081	2.13719	0.00104324	0.00951031	0.128447	8.45868e-06	7.71106e-05	0.00104146
1.02228	11.1734	86.7884	0.204457	2.23467	17.3577	0.985527	2.77234	20.0526	0.0985527	0.277234	2.00526	0.00151298	0.0165366	0.128447	1.22674e-05	0.00013408	0.00104146
1.47383	11.1734	86.7884	0.294767	2.23467	17.3577	4.48042	6.17769	23.4579	0.448042	0.617769	2.34579	0.00218127	0.0165366	0.128447	1.7686e-05	0.00013408	0.00104146
1.23616	11.1734	86.7884	0.247232	2.23467	17.3577	1.31841	3.06275	20.343	0.131841	0.306275	2.0343	0.00182952	0.0165366	0.128447	1.48339e-05	0.00013408	0.00104146
0.569406	12.7948	86.7884	0.113881	2.55895	17.3577	2.80838	5.01297	21.8751	0.280838	0.501297	2.18751	0.000842721	0.0189363	0.128447	6.83287e-06	0.000153537	0.00104146
1.04285	11.1734	86.7884	0.208569	2.23467	17.3577	1.3448	3.12753	20.4077	0.13448	0.312753	2.04077	0.00154341	0.0165366	0.128447	1.25142e-05	0.00013408	0.00104146
0.683202	11.1734	86.7884	0.13664	2.23467	17.3577	0.655868	2.51027	19.7905	0.0655868	0.251027	1.97905	0.00101114	0.0165366	0.128447	8.19843e-06	0.00013408	0.00104146
1.58317	11.1734	86.7884	0.316633	2.23467	17.3577	2.70499	4.38065	21.6609	0.270499	0.438065	2.16609	0.00234308	0.0165366	0.128447	1.8998e-05	0.00013408	0.00104146
1.43797	29.9732	86.7884	0.287594	5.99464	17.3577	3.72634	9.4715	21.9818	0.372634	0.94715	2.19818	0.0021282	0.0443603	0.128447	1.72557e-05	0.000359678	0.00104146
1.76268	29.9732	86.7884	0.352535	5.99464	17.3577	2.67415	8.34549	20.8558	0.267415	0.834549	2.08558	0.00260876	0.0443603	0.128447	2.11521e-05	0.000359678	0.00104146
1.85162	29.9732	86.7884	0.370323	5.99464	17.3577	2.96077	8.61191	21.1222	0.296077	0.861191	2.11222	0.00274039	0.0443603	0.128447	2.22194e-05	0.000359678	0.00104146
0.835903	29.9732	86.7884	0.167181	5.99464	17.3577	0.968371	6.85069	19.361	0.0968371	0.685069	1.9361	0.00123714	0.0443603	0.128447	1.00308e-05	0.000359678	0.00104146
1.49097	12.2302	86.7884	0.298194	2.44604	17.3577	5.27673	7.18097	24.1885	0.527673	0.718097	2.41885	0.00220664	0.0181007	0.128447	1.78916e-05	0.000146763	0.00104146
0.76677	12.2302	86.7884	0.153354	2.44604	17.3577	3.93098	5.98095	22.9885	0.393098	0.598095	2.29885	0.00113482	0.0181007	0.128447	9.20124e-06	0.000146763	0.00104146
0.900399	12.2302	86.7884	0.18008	2.44604	17.3577	1.72694	3.74993	20.7575	0.172694	0.374993	2.07575	0.00133259	0.0181007	0.128447	1.08048e-05	0.000146763	0.00104146
2.27049	30.9381	86.7884	0.454099	6.18763	17.3577	13.4043	248.737	261.007	1.34043	24.8737	26.1007	0.00336033	0.0457884	0.128447	2.72459e-05	0.000371258	0.00104146
3.48053	23.5511	86.7884	0.696106	4.71022	17.3577	21.7214	35.2049	49.3244	2.17214	3.52049	4.93244	0.00515119	0.0348556	0.128447	4.17664e-05	0.000282613	0.00104146
1.08236	18.3989	86.7884	0.216473	3.67977	17.3577	3.46417	7.25707	22.6833	0.346417	0.725707	2.26833	0.0016019	0.0272303	0.128447	1.29884e-05	0.000220786	0.00104146
1.38415	12.7948	86.7884	0.276829	2.55895	17.3577	5.7098	7.7491	24.6112	0.57098	0.77491	2.46112	0.00204854	0.0189363	0.128447	1.66097e-05	0.000153537	0.00104146
0.873796	19.6751	86.7884	0.174759	3.93502	17.3577	3.75814	10.1838	25.2851	0.375814	1.01838	2.52851	0.00129322	0.0291192	0.128447	1.04856e-05	0.000236101	0.00104146
1.77783	12.165	86.7884	0.355566	2.433	17.3577	10.1673	12.2636	29.288	1.01673	1.22636	2.9288	0.00263119	0.0180042	0.128447	2.13339e-05	0.00014598	0.00104146
1.375	12.165	86.7884	0.275	2.433	17.3577	7.60522	9.79368	26.818	0.760522	0.979368	2.6818	0.002035	0.0180042	0.128447	1.65e-05	0.00014598	0.00104146
0.940418	12.165	86.7884	0.188084	2.433	17.3577	4.95088	7.23919	24.2635	0.495088	0.723919	2.42635	0.00139182	0.0180042	0.128447	1.1285e-05	0.00014598	0.00104146
1.5117	11.5295	86.7884	0.302339	2.3059	17.3577	2.52799	4.70227	21.8905	0.252799	0.470227	2.18905	0.00223731	0.0170637	0.128447	1.81404e-05	0.000138354	0.00104146
1.32083	11.5295	86.7884	0.264167	2.3059	17.3577	3.02772	5.24887	22.4371	0.302772	0.524887	2.24371	0.00195483	0.0170637	0.128447	1.585e-05	0.000138354	0.00104146
1.46572	11.5295	86.7884	0.293144	2.3059	17.3577	8.17461	10.3602	27.5484	0.817461	1.03602	2.75484	0.00216927	0.0170637	0.128447	1.75887e-05	0.000138354	0.00104146
0.91426	9.86081	86.7884	0.182852	1.97216	17.3577	2.66543	4.21457	21.8341	0.266543	0.421457	2.18341	0.00135311	0.014594	0.128447	1.09711e-05	0.00011833	0.00104146
1.02477	11.5295	86.7884	0.204954	2.3059	17.3577	5.45554	7.74961	24.9379	0.545554	0.774961	2.49379	0.00151666	0.0170637	0.128447	1.22972e-05	0.000138354	0.00104146
1.10716	11.5295	86.7884	0.221431	2.3059	17.3577	5.95367	8.22743	25.4157	0.595367	0.822743	2.54157	0.00163859	0.0170637	0.128447	1.32859e-05	0.000138354	0.00104146
1.00446	11.5295	86.7884	0.200892	2.3059	17.3577	5.33351	7.63259	24.8209	0.533351	0.763259	2.48209	0.0014866	0.0170637	0.128447	1.20535e-05	0.000138354	0.00104146
0.924176	11.5295	86.7884	0.184835	2.3059	17.3577	4.85436	7.17327	24.3615	0.485436	0.717327	2.43615	0.00136778	0.0170637	0.128447	1.10901e-05	0.000138354	0.00104146
0.671318	9.86081	86.7884	0.134264	1.97216	17.3577	2.90225	4.49901	22.1185	0.290225	0.449901	2.21185	0.000993551	0.014594	0.128447	8.05582e-06	0.00011833	0.00104146
0.911651	9.86081	86.7884	0.18233	1.97216	17.3577	4.78008	6.32974	23.9493	0.478008	0.632974	2.39493	0.00134924	0.014594	0.128447	1.09398e-05	0.00011833	0.00104146
0.940902	10.5625	86.7884	0.18818	2.1125	17.3577	2.99412	4.67599	22.114	0.299412	0.467599	2.2114	0.00139254	0.0156325	0.128447	1.12908e-05	0.00012675	0.00104146
1.06827	9.07136	86.7884	0.213654	1.81427	17.3577	1.12083	2.48668	20.3107	0.112083	0.248668	2.03107	0.00158104	0.0134256	0.128447	1.28193e-05	0.000108856	0.00104146
0.25382	9.07136	86.7884	0.050764	1.81427	17.3577	1.12705	2.65098	20.475	0.112705	0.265098	2.0475	0.000375654	0.0134256	0.128447	3.04584e-06	0.000108856	0.00104146
0.858292	9.02379	86.7884	0.171658	1.80476	17.3577	0.311568	1.70878	19.5451	0.0311568	0.170878	1.95451	0.00127027	0.0133552	0.128447	1.02995e-05	0.000108286	0.00104146
0.929877	9.02379	86.7884	0.185975	1.80476	17.3577	0.921249	2.30463	20.1409	0.0921249	0.230463	2.01409	0.00137622	0.0133552	0.128447	1.11585e-05	0.000108286	0.00104146
0.76466	10.5625	86.7884	0.152932	2.1125	17.3577	1.72186	3.43858	20.8766	0.172186	0.343858	2.08766	0.0011317	0.0156325	0.128447	9.17592e-06	0.00012675	0.00104146
1.09227	10.5625	86.7884	0.218455	2.1125	17.3577	2.05998	3.71198	21.15	0.205998	0.371198	2.115	0.00161656	0.0156325	0.128447	1.31073e-05	0.00012675	0.00104146
1.3018	10.5625	86.7884	0.26036	2.1125	17.3577	3.58956	5.20031	22.6383	0.358956	0.520031	2.26383	0.00192667	0.0156325	0.128447	1.56216e-05	0.00012675	0.00104146
1.19285	12.165	86.7884	0.238571	2.433	17.3577	6.43121	8.66146	25.6858	0.643121	0.866146	2.56858	0.00176542	0.0180042	0.128447	1.43142e-05	0.00014598	0.00104146
1.33629	10.5625	86.7884	0.267257	2.1125	17.3577	1.56445	3.16843	20.6065	0.156445	0.316843	2.06065	0.0019777	0.0156325	0.128447	1.60354e-05	0.00012675	0.00104146
1.25503	10.5625	86.7884	0.251006	2.1125	17.3577	2.81315	4.4331	21.8711	0.281315	0.44331	2.18711	0.00185745	0.0156325	0.128447	1.50604e-05	0.00012675	0.00104146
0.9744	10.5625	86.7884	0.19488	2.1125	17.3577	2.09148	3.76673	21.2048	0.209148	0.376673	2.12048	0.00144211	0.0156325	0.128447	1.16928e-05	0.00012675	0.00104146
0.203589	11.484	86.7884	0.0407178	2.29681	17.3577	0.167787	2.18082	19.3808	0.0167787	0.218082	1.93808	0.000301312	0.0169964	0.128447	2.44307e-06	0.000137808	0.00104146
0.997906	11.1639	86.7884	0.199581	2.23278	17.3577	1.29889	3.08868	20.3713	0.129889	0.308868	2.03713	0.0014769	0.0165226	0.128447	1.19749e-05	0.000133967	0.00104146
0.770564	11.1639	86.7884	0.154113	2.23278	17.3577	3.95297	5.78804	23.0707	0.395297	0.578804	2.30707	0.00114044	0.0165226	0.128447	9.24677e-06	0.000133967	0.00104146
1.06248	11.1639	86.7884	0.212497	2.23278	17.3577	0.993816	2.77076	20.0534	0.0993816	0.277076	2.00534	0.00157248	0.0165226	0.128447	1.27498e-05	0.000133967	0.00104146
0.632403	11.1639	86.7884	0.126481	2.23278	17.3577	3.16193	5.0246	22.3072	0.316193	0.50246	2.23072	0.000935957	0.0165226	0.128447	7.58884e-06	0.000133967	0.00104146
0.841809	11.1639	86.7884	0.168362	2.23278	17.3577	1.57124	3.3921	20.6748	0.157124	0.33921	2.06748	0.00124588	0.0165226	0.128447	1.01017e-05	0.000133967	0.00104146
1.60066	12.2302	86.7884	0.320131	2.44604	17.3577	3.52806	5.41034	22.4179	0.352806	0.541034	2.24179	0.00236897	0.0181007	0.128447	1.92079e-05	0.000146763	0.00104146
0.965836	18.3989	86.7884	0.193167	3.67977	17.3577	4.28199	8.10374	23.53	0.428199	0.810374	2.353	0.00142944	0.0272303	0.128447	1.159e-05	0.000220786	0.00104146
1.6482	11.8405	86.7884	0.32964	2.3681	17.3577	2.33651	4.13153	21.2396	0.233651	0.413153	2.12396	0.00243934	0.0175239	0.128447	1.97784e-05	0.000142086	0.00104146
2.19049	17.4651	86.7884	0.438097	3.49302	17.3577	12.8718	20.0448	35.7092	1.28718	2.00448	3.57092	0.00324192	0.0258484	0.128447	2.62858e-05	0.000209581	0.00104146
1.7457	13.7204	86.7884	0.349139	2.74408	17.3577	5.99409	9.79382	26.4177	0.599409	0.979382	2.64177	0.00258363	0.0203062	0.128447	2.09484e-05	0.000164645	0.00104146
0.920795	9.02379	86.7884	0.184159	1.80476	17.3577	0.879909	2.26504	20.1014	0.0879909	0.226504	2.01014	0.00136278	0.0133552	0.128447	1.10495e-05	0.000108286	0.00104146
5.57514	36.0237	86.7884	1.11503	7.20475	17.3577	36.9912	43.1735	54.1891	3.69912	4.31735	5.41891	0.00825121	0.0533151	0.128447	6.69017e-05	0.000432285	0.00104146
10.4652	36.0237	86.7884	2.09304	7.20475	17.3577	75.3605	80.4332	91.4487	7.53605	8.04332	9.14487	0.0154885	0.0533151	0.128447	0.000125582	0.000432285	0.00104146
1.22146	23.5511	86.7884	0.244292	4.71022	17.3577	6.65276	21.8633	35.9828	0.665276	2.18633	3.59828	0.00180776	0.0348556	0.128447	1.46575e-05	0.000282613	0.00104146
1.67714	12.7948	86.7884	0.335429	2.55895	17.3577	4.40471	6.38494	23.247	0.440471	0.638494	2.3247	0.00248217	0.0189363	0.128447	2.01257e-05	0.000153537	0.00104146
1.37212	12.7948	86.7884	0.274425	2.55895	17.3577	6.5871	8.62883	25.4909	0.65871	0.862883	2.54909	0.00203074	0.0189363	0.128447	1.64655e-05	0.000153537	0.00104146
3.2448	30.9381	86.7884	0.64896	6.18763	17.3577	20.0665	246.381	258.652	2.00665	24.6381	25.8652	0.00480231	0.0457884	0.128447	3.89376e-05	0.000371258	0.00104146
2.75909	30.9381	86.7884	0.551819	6.18763	17.3577	16.7069	247.512	259.783	1.67069	24.7512	25.9783	0.00408346	0.0457884	0.128447	3.31091e-05	0.000371258	0.00104146
1.4944	29.9732	86.7884	0.298881	5.99464	17.3577	3.36015	9.09247	21.6027	0.336015	0.909247	2.16027	0.00221172	0.0443603	0.128447	1.79328e-05	0.000359678	0.00104146
1.77003	10.7993	86.7884	0.354006	2.15986	17.3577	6.17611	7.74146	25.1183	0.617611	0.774146	2.51183	0.00261964	0.015983	0.128447	2.12403e-05	0.000129592	0.00104146
1.39121	19.3451	86.7884	0.278241	3.86901	17.3577	1.92394	5.44956	20.6348	0.192394	0.544956	2.06348	0.00205899	0.0286307	0.128447	1.66945e-05	0.000232141	0.00104146
0.229	12.165	86.7884	0.0458001	2.433	17.3577	0.117039	2.56991	19.5943	0.0117039	0.256991	1.95943	0.000338921	0.0180042	0.128447	2.748e-06	0.00014598	0.00104146
0.656361	12.165	86.7884	0.131272	2.433	17.3577	1.0027	3.35656	20.3809	0.10027	0.335656	2.03809	0.000971415	0.0180042	0.128447	7.87634e-06	0.00014598	0.00104146
1.26971	17.4651	86.7884	0.253941	3.49302	17.3577	6.95047	14.6139	30.2784	0.695047	1.46139	3.02784	0.00187917	0.0258484	0.128447	1.52365e-05	0.000209581	0.00104146
1.34687	17.4651	86.7884	0.269373	3.49302	17.3577	4.72716	12.3494	28.0138	0.472716	1.23494	2.80138	0.00199336	0.0258484	0.128447	1.61624e-05	0.000209581	0.00104146
0.223087	11.1639	86.7884	0.0446174	2.23278	17.3577	0.0688998	2.01357	19.2962	0.00688998	0.201357	1.92962	0.000330169	0.0165226	0.128447	2.67704e-06	0.000133967	0.00104146
4.99909	23.5511	86.7884	0.999817	4.71022	17.3577	21.1564	33.4928	47.6124	2.11564	3.34928	4.76124	0.00739865	0.0348556	0.128447	5.9989e-05	0.000282613	0.00104146
4.76805	23.5511	86.7884	0.953611	4.71022	17.3577	30.9995	43.5097	57.6292	3.09995	4.35097	5.76292	0.00705672	0.0348556	0.128447	5.72166e-05	0.000282613	0.00104146
1.86733	6.42588	86.7884	0.373465	1.28518	17.3577	5.09504	5.81814	24.3292	0.509504	0.581814	2.43292	0.00276364	0.00951031	0.128447	2.24079e-05	7.71106e-05	0.00104146
1.21858	6.42588	86.7884	0.243716	1.28518	17.3577	0.68934	1.52975	20.0409	0.068934	0.152975	2.00409	0.0018035	0.00951031	0.128447	1.4623e-05	7.71106e-05	0.00104146
0.590583	11.9183	86.7884	0.118117	2.38367	17.3577	0.548782	2.57135	19.6593	0.0548782	0.257135	1.96593	0.000874062	0.0176391	0.128447	7.08699e-06	0.00014302	0.00104146
1.3146	11.9183	86.7884	0.26292	2.38367	17.3577	2.60881	4.48592	21.5739	0.260881	0.448592	2.15739	0.0019456	0.0176391	0.128447	1.57752e-05	0.00014302	0.00104146
0.744137	10.7993	86.7884	0.148827	2.15986	17.3577	0.602473	2.37023	19.7471	0.0602473	0.237023	1.97471	0.00110132	0.015983	0.128447	8.92965e-06	0.000129592	0.00104146
0.596307	10.5625	86.7884	0.119261	2.1125	17.3577	0.36979	2.11988	19.5579	0.036979	0.211988	1.95579	0.000882535	0.0156325	0.128447	7.15569e-06	0.00012675	0.00104146
0.630797	10.7993	86.7884	0.126159	2.15986	17.3577	3.15286	4.94314	22.32	0.315286	0.494314	2.232	0.00093358	0.015983	0.128447	7.56957e-06	0.000129592	0.00104146
0.7861	11.1639	86.7884	0.15722	2.23278	17.3577	0.719933	2.55191	19.8346	0.0719933	0.255191	1.98346	0.00116343	0.0165226	0.128447	9.4332e-06	0.000133967	0.00104146
0.501387	10.5625	86.7884	0.100277	2.1125	17.3577	0.824175	2.59311	20.0311	0.0824175	0.259311	2.00311	0.000742052	0.0156325	0.128447	6.01664e-06	0.00012675	0.00104146
0.328728	10.5625	86.7884	0.0657456	2.1125	17.3577	0.0951361	1.89841	19.3364	0.00951361	0.189841	1.93364	0.000486517	0.0156325	0.128447	3.94473e-06	0.00012675	0.00104146
0.714854	10.5625	86.7884	0.142971	2.1125	17.3577	1.11407	2.84065	20.2787	0.111407	0.284065	2.02787	0.00105798	0.0156325	0.128447	8.57825e-06	0.00012675	0.00104146
1.29515	10.5625	86.7884	0.25903	2.1125	17.3577	4.30178	5.91384	23.3519	0.430178	0.591384	2.33519	0.00191682	0.0156325	0.128447	1.55418e-05	0.00012675	0.00104146
1.04307	10.5625	86.7884	0.208614	2.1125	17.3577	1.45368	3.11538	20.5534	0.145368	0.311538	2.05534	0.00154374	0.0156325	0.128447	1.25168e-05	0.00012675	0.00104146
0.62063	10.5625	86.7884	0.124126	2.1125	17.3577	3.09549	4.84076	22.2788	0.309549	0.484076	2.22788	0.000918532	0.0156325	0.128447	7.44756e-06	0.00012675	0.00104146
1.06153	10.5625	86.7884	0.212306	2.1125	17.3577	5.67718	7.33524	24.7733	0.567718	0.733524	2.47733	0.00157106	0.0156325	0.128447	1.27384e-05	0.00012675	0.00104146
0.430834	10.5625	86.7884	0.0861668	2.1125	17.3577	2.04927	3.83223	21.2703	0.204927	0.383223	2.12703	0.000637634	0.0156325	0.128447	5.17001e-06	0.00012675	0.00104146
0.62619	10.5625	86.7884	0.125238	2.1125	17.3577	1.19813	2.94229	20.3803	0.119813	0.294229	2.03803	0.000926762	0.0156325	0.128447	7.51428e-06	0.00012675	0.00104146
0.16783	10.5625	86.7884	0.0335659	2.1125	17.3577	0.706205	2.54155	19.9796	0.0706205	0.254155	1.99796	0.000248388	0.0156325	0.128447	2.01395e-06	0.00012675	0.00104146
1.03022	3.6142	86.7884	0.206044	0.72284	17.3577	1.14639	1.87622	21.1208	0.114639	0.187622	2.11208	0.00152472	0.00534902	0.128447	1.23626e-05	4.33704e-05	0.00104146
0.493758	3.6142	86.7884	0.0987515	0.72284	17.3577	0.47722	1.38044	20.625	0.047722	0.138044	2.0625	0.000730761	0.00534902	0.128447	5.92509e-06	4.33704e-05	0.00104146
1.50109	9.86081	86.7884	0.300219	1.97216	17.3577	3.98364	5.41846	23.038	0.398364	0.541846	2.3038	0.00222162	0.014594	0.128447	1.80131e-05	0.00011833	0.00104146
1.82405	9.86081	86.7884	0.364811	1.97216	17.3577	6.67797	8.05032	25.6699	0.667797	0.805032	2.56699	0.0026996	0.014594	0.128447	2.18887e-05	0.00011833	0.00104146
1.26079	9.86081	86.7884	0.252158	1.97216	17.3577	0.961257	2.44277	20.0623	0.0961257	0.244277	2.00623	0.00186597	0.014594	0.128447	1.51295e-05	0.00011833	0.00104146
1.3266	9.86081	86.7884	0.265321	1.97216	17.3577	3.88148	5.35019	22.9697	0.388148	0.535019	2.29697	0.00196337	0.014594	0.128447	1.59192e-05	0.00011833	0.00104146
1.37737	9.86081	86.7884	0.275475	1.97216	17.3577	4.30583	5.76467	23.3842	0.430583	0.576467	2.33842	0.00203851	0.014594	0.128447	1.65285e-05	0.00011833	0.00104146
1.01632	9.86081	86.7884	0.203264	1.97216	17.3577	4.46873	5.99792	23.6175	0.446873	0.599792	2.36175	0.00150416	0.014594	0.128447	1.21959e-05	0.00011833	0.00104146
0.927131	9.86081	86.7884	0.185426	1.97216	17.3577	4.8719	6.41853	24.0381	0.48719	0.641853	2.40381	0.00137215	0.014594	0.128447	1.11256e-05	0.00011833	0.00104146
0.338041	9.86081	86.7884	0.0676083	1.97216	17.3577	1.55799	3.22035	20.8399	0.155799	0.322035	2.08399	0.000500301	0.014594	0.128447	4.0565e-06	0.00011833	0.00104146
1.14321	9.86081	86.7884	0.228642	1.97216	17.3577	1.15192	2.65634	20.2759	0.115192	0.265634	2.02759	0.00169195	0.014594	0.128447	1.37185e-05	0.00011833	0.00104146
0.801283	9.86081	86.7884	0.160257	1.97216	17.3577	3.03597	4.60724	22.2268	0.303597	0.460724	2.22268	0.0011859	0.014594	0.128447	9.6154e-06	0.00011833	0.00104146
1.50689	18.3989	86.7884	0.301377	3.67977	17.3577	6.35146	10.0395	25.4657	0.635146	1.00395	2.54657	0.00223019	0.0272303	0.128447	1.80826e-05	0.000220786	0.00104146
1.26108	18.3989	86.7884	0.252216	3.67977	17.3577	6.89714	10.6458	26.0721	0.689714	1.06458	2.60721	0.0018664	0.0272303	0.128447	1.5133e-05	0.000220786	0.00104146
1.28666	11.9183	86.7884	0.257332	2.38367	17.3577	5.37214	7.25484	24.3428	0.537214	0.725484	2.43428	0.00190425	0.0176391	0.128447	1.54399e-05	0.00014302	0.00104146
0.315372	11.9183	86.7884	0.0630743	2.38367	17.3577	1.44045	3.51864	20.6066	0.144045	0.351864	2.06066	0.00046675	0.0176391	0.128447	3.78446e-06	0.00014302	0.00104146
1.13563	11.9183	86.7884	0.227126	2.38367	17.3577	1.35862	3.27157	20.3595	0.135862	0.327157	2.03595	0.00168073	0.0176391	0.128447	1.36276e-05	0.00014302	0.00104146
1.67253	11.9183	86.7884	0.334507	2.38367	17.3577	2.88173	4.6874	21.7754	0.288173	0.46874	2.17754	0.00247535	0.0176391	0.128447	2.00704e-05	0.00014302	0.00104146
0.341538	11.9183	86.7884	0.0683076	2.38367	17.3577	1.57621	3.64911	20.7371	0.157621	0.364911	2.07371	0.000505476	0.0176391	0.128447	4.09846e-06	0.00014302	0.00104146
1.25022	11.9183	86.7884	0.250045	2.38367	17.3577	4.69171	6.5817	23.6697	0.469171	0.65817	2.36697	0.00185033	0.0176391	0.128447	1.50027e-05	0.00014302	0.00104146
1.60092	11.9183	86.7884	0.320184	2.38367	17.3577	2.12467	3.94461	21.0326	0.212467	0.394461	2.10326	0.00236936	0.0176391	0.128447	1.9211e-05	0.00014302	0.00104146
1.79228	11.9183	86.7884	0.358457	2.38367	17.3577	2.17573	3.95757	21.0455	0.217573	0.395757	2.10455	0.00265258	0.0176391	0.128447	2.15074e-05	0.00014302	0.00104146
0.929513	11.9183	86.7884	0.185903	2.38367	17.3577	2.01226	3.96659	21.0545	0.201226	0.396659	2.10545	0.00137568	0.0176391	0.128447	1.11542e-05	0.00014302	0.00104146
0.77951	11.9183	86.7884	0.155902	2.38367	17.3577	4.00486	5.98936	23.0773	0.400486	0.598936	2.30773	0.00115367	0.0176391	0.128447	9.35412e-06	0.00014302	0.00104146
1.48143	11.9183	86.7884	0.296285	2.38367	17.3577	2.71635	4.56013	21.6481	0.271635	0.456013	2.16481	0.00219251	0.0176391	0.128447	1.77771e-05	0.00014302	0.00104146
0.310637	11.9183	86.7884	0.0621274	2.38367	17.3577	1.41604	3.49518	20.5831	0.141604	0.349518	2.05831	0.000459743	0.0176391	0.128447	3.72765e-06	0.00014302	0.00104146
0.632825	11.9183	86.7884	0.126565	2.38367	17.3577	0.664994	2.67904	19.767	0.0664994	0.267904	1.9767	0.000936582	0.0176391	0.128447	7.5939e-06	0.00014302	0.00104146
1.49382	13.7204	86.7884	0.298765	2.74408	17.3577	6.70217	10.5923	27.2163	0.670217	1.05923	2.72163	0.00221086	0.0203062	0.128447	1.79259e-05	0.000164645	0.00104146
1.007	13.7204	86.7884	0.201399	2.74408	17.3577	5.34874	9.41438	26.0383	0.534874	0.941438	2.60383	0.00149036	0.0203062	0.128447	1.2084e-05	0.000164645	0.00104146
1.17697	13.7204	86.7884	0.235394	2.74408	17.3577	6.3796	10.3839	27.0078	0.63796	1.03839	2.70078	0.00174191	0.0203062	0.128447	1.41236e-05	0.000164645	0.00104146
1.40095	13.7204	86.7884	0.28019	2.74408	17.3577	5.16162	9.0852	25.7091	0.516162	0.90852	2.57091	0.0020734	0.0203062	0.128447	1.68114e-05	0.000164645	0.00104146
1.42728	13.7204	86.7884	0.285457	2.74408	17.3577	7.85295	11.767	28.391	0.785295	1.1767	2.8391	0.00211238	0.0203062	0.128447	1.71274e-05	0.000164645	0.00104146
1.6549	13.7204	86.7884	0.330981	2.74408	17.3577	5.41586	9.24817	25.8721	0.541586	0.924817	2.58721	0.00244926	0.0203062	0.128447	1.98588e-05	0.000164645	0.00104146
0.986869	13.7204	86.7884	0.197374	2.74408	17.3577	4.42591	8.49883	25.1228	0.442591	0.849883	2.51228	0.00146057	0.0203062	0.128447	1.18424e-05	0.000164645	0.00104146
1.75092	13.7204	86.7884	0.350183	2.74408	17.3577	9.99353	13.7914	30.4153	0.999353	1.37914	3.04153	0.00259135	0.0203062	0.128447	2.1011e-05	0.000164645	0.00104146
0.208577	13.7204	86.7884	0.0417154	2.74408	17.3577	0.902819	5.25814	21.8821	0.0902819	0.525814	2.18821	0.000308694	0.0203062	0.128447	2.50293e-06	0.000164645	0.00104146
1.21891	13.7204	86.7884	0.243783	2.74408	17.3577	6.6371	10.6263	27.2502	0.66371	1.06263	2.72502	0.00180399	0.0203062	0.128447	1.4627e-05	0.000164645	0.00104146
1.00556	13.7204	86.7884	0.201111	2.74408	17.3577	2.15846	6.22463	22.8486	0.215846	0.622463	2.28486	0.00148822	0.0203062	0.128447	1.20667e-05	0.000164645	0.00104146
1.79935	13.7204	86.7884	0.35987	2.74408	17.3577	4.98795	8.76845	25.3924	0.498795	0.876845	2.53924	0.00266304	0.0203062	0.128447	2.15922e-05	0.000164645	0.00104146
0.254786	23.5511	86.7884	0.0509572	4.71022	17.3577	1.1319	9.19216	23.3117	0.11319	0.919216	2.33117	0.000377083	0.0348556	0.128447	3.05743e-06	0.000282613	0.00104146
0.486521	13.7204	86.7884	0.0973042	2.74408	17.3577	1.86424	6.11846	22.7424	0.186424	0.611846	2.27424	0.000720051	0.0203062	0.128447	5.83825e-06	0.000164645	0.00104146
1.22288	11.8405	86.7884	0.244575	2.3681	17.3577	6.01599	7.89588	25.0039	0.601599	0.789588	2.50039	0.00180986	0.0175239	0.128447	1.46745e-05	0.000142086	0.00104146
1.15154	11.8405	86.7884	0.230308	2.3681	17.3577	6.09745	7.99162	25.0996	0.609745	0.799162	2.50996	0.00170428	0.0175239	0.128447	1.38185e-05	0.000142086	0.00104146
1.16888	11.8405	86.7884	0.233777	2.3681	17.3577	2.76009	4.65078	21.7588	0.276009	0.465078	2.17588	0.00172995	0.0175239	0.128447	1.40266e-05	0.000142086	0.00104146
1.06713	11.8405	86.7884	0.213427	2.3681	17.3577	2.75841	4.66949	21.7775	0.275841	0.466949	2.17775	0.00157936	0.0175239	0.128447	1.28056e-05	0.000142086	0.00104146
0.4689	11.9183	86.7884	0.0937799	2.38367	17.3577	2.25501	4.30215	21.3901	0.225501	0.430215	2.13901	0.000693971	0.0176391	0.128447	5.62679e-06	0.00014302	0.00104146
1.34905	11.8405	86.7884	0.26981	2.3681	17.3577	3.52742	5.38209	22.4901	0.352742	0.538209	2.24901	0.00199659	0.0175239	0.128447	1.61886e-05	0.000142086	0.00104146
0.979637	11.8405	86.7884	0.195927	2.3681	17.3577	5.18481	7.11343	24.2215	0.518481	0.711343	2.42215	0.00144986	0.0175239	0.128447	1.17556e-05	0.000142086	0.00104146
1.16377	5.35697	86.7884	0.232754	1.07139	17.3577	4.0183	6.0483	24.8379	0.40183	0.60483	2.48379	0.00172238	0.00792832	0.128447	1.39652e-05	6.42837e-05	0.00104146
1.29946	5.35697	86.7884	0.259893	1.07139	17.3577	4.83968	6.79561	25.5852	0.483968	0.679561	2.55852	0.0019232	0.00792832	0.128447	1.55936e-05	6.42837e-05	0.00104146
1.23711	5.35697	86.7884	0.247421	1.07139	17.3577	1.31913	3.30906	22.0986	0.131913	0.330906	2.20986	0.00183092	0.00792832	0.128447	1.48453e-05	6.42837e-05	0.00104146
0.34222	12.2302	86.7884	0.0684441	2.44604	17.3577	0.527178	2.66314	19.6707	0.0527178	0.266314	1.96707	0.000506486	0.0181007	0.128447	4.10664e-06	0.000146763	0.00104146
1.07117	12.2302	86.7884	0.214235	2.44604	17.3577	1.51194	3.50051	20.508	0.151194	0.350051	2.0508	0.00158534	0.0181007	0.128447	1.28541e-05	0.000146763	0.00104146
0.75852	12.2302	86.7884	0.151704	2.44604	17.3577	3.3172	5.36884	22.3764	0.33172	0.536884	2.23764	0.00112261	0.0181007	0.128447	9.10224e-06	0.000146763	0.00104146
0.752222	12.2302	86.7884	0.150444	2.44604	17.3577	3.75646	5.80937	22.8169	0.375646	0.580937	2.28169	0.00111329	0.0181007	0.128447	9.02666e-06	0.000146763	0.00104146
0.518627	12.2302	86.7884	0.103725	2.44604	17.3577	2.52706	4.62724	21.6348	0.252706	0.462724	2.16348	0.000767568	0.0181007	0.128447	6.22353e-06	0.000146763	0.00104146
0.919388	12.2302	86.7884	0.183878	2.44604	17.3577	2.53327	4.55243	21.56	0.253327	0.455243	2.156	0.00136069	0.0181007	0.128447	1.10327e-05	0.000146763	0.00104146
0.596552	12.2302	86.7884	0.11931	2.44604	17.3577	2.48731	4.57171	21.5792	0.248731	0.457171	2.15792	0.000882898	0.0181007	0.128447	7.15863e-06	0.000146763	0.00104146
0.864647	12.2302	86.7884	0.172929	2.44604	17.3577	2.21305	4.24326	21.2508	0.221305	0.424326	2.12508	0.00127968	0.0181007	0.128447	1.03758e-05	0.000146763	0.00104146
0.707988	12.2302	86.7884	0.141598	2.44604	17.3577	3.59218	5.65404	22.6616	0.359218	0.565404	2.26616	0.00104782	0.0181007	0.128447	8.49586e-06	0.000146763	0.00104146
0.533545	12.2302	86.7884	0.106709	2.44604	17.3577	0.688332	2.78549	19.793	0.0688332	0.278549	1.9793	0.000789647	0.0181007	0.128447	6.40254e-06	0.000146763	0.00104146
0.791079	12.2302	86.7884	0.158216	2.44604	17.3577	3.85111	5.89617	22.9037	0.385111	0.589617	2.29037	0.0011708	0.0181007	0.128447	9.49295e-06	0.000146763	0.00104146
0.837394	12.2302	86.7884	0.167479	2.44604	17.3577	1.88768	3.92339	20.9309	0.188768	0.392339	2.09309	0.00123934	0.0181007	0.128447	1.00487e-05	0.000146763	0.00104146
1.09073	12.2302	86.7884	0.218147	2.44604	17.3577	2.37675	4.36138	21.3689	0.237675	0.436138	2.13689	0.00161428	0.0181007	0.128447	1.30888e-05	0.000146763	0.00104146
0.900744	12.2302	86.7884	0.180149	2.44604	17.3577	0.934839	2.95776	19.9653	0.0934839	0.295776	1.99653	0.0013331	0.0181007	0.128447	1.08089e-05	0.000146763	0.00104146
0.645857	12.2302	86.7884	0.129171	2.44604	17.3577	1.47229	3.54671	20.5542	0.147229	0.354671	2.05542	0.000955868	0.0181007	0.128447	7.75028e-06	0.000146763	0.00104146
0.604472	12.2302	86.7884	0.120894	2.44604	17.3577	3.00459	5.08738	22.0949	0.300459	0.508738	2.20949	0.000894619	0.0181007	0.128447	7.25367e-06	0.000146763	0.00104146
0.551189	12.2302	86.7884	0.110238	2.44604	17.3577	1.30597	3.39955	20.4071	0.130597	0.339955	2.04071	0.00081576	0.0181007	0.128447	6.61427e-06	0.000146763	0.00104146
0.636084	12.2302	86.7884	0.127217	2.44604	17.3577	1.78762	3.86402	20.8716	0.178762	0.386402	2.08716	0.000941404	0.0181007	0.128447	7.63301e-06	0.000146763	0.00104146
0.983612	12.2302	86.7884	0.196722	2.44604	17.3577	2.13501	4.14122	21.1488	0.213501	0.414122	2.11488	0.00145575	0.0181007	0.128447	1.18033e-05	0.000146763	0.00104146
0.210426	12.2302	86.7884	0.0420853	2.44604	17.3577	0.911869	3.07461	20.0821	0.0911869	0.307461	2.00821	0.000311431	0.0181007	0.128447	2.52512e-06	0.000146763	0.00104146
0.514258	12.2302	86.7884	0.102852	2.44604	17.3577	0.69064	2.79171	19.7992	0.069064	0.279171	1.97992	0.000761101	0.0181007	0.128447	6.17109e-06	0.000146763	0.00104146
0.271377	12.2302	86.7884	0.0542754	2.44604	17.3577	1.21553	3.36589	20.3734	0.121553	0.336589	2.03734	0.000401638	0.0181007	0.128447	3.25652e-06	0.000146763	0.00104146
0.282824	11.484	86.7884	0.0565647	2.29681	17.3577	1.27363	3.27069	20.4707	0.127363	0.327069	2.04707	0.000418579	0.0169964	0.128447	3.39388e-06	0.000137808	0.00104146
1.09512	11.484	86.7884	0.219024	2.29681	17.3577	4.22953	6.06373	23.2637	0.422953	0.606373	2.32637	0.00162078	0.0169964	0.128447	1.31414e-05	0.000137808	0.00104146
1.48897	11.484	86.7884	0.297794	2.29681	17.3577	4.19368	5.9495	23.1495	0.419368	0.59495	2.31495	0.00220368	0.0169964	0.128447	1.78676e-05	0.000137808	0.00104146
1.49745	11.484	86.7884	0.29949	2.29681	17.3577	4.73298	6.48711	23.6871	0.473298	0.648711	2.36871	0.00221623	0.0169964	0.128447	1.79694e-05	0.000137808	0.00104146
1.23344	11.484	86.7884	0.246687	2.29681	17.3577	2.68021	4.48683	21.6868	0.268021	0.448683	2.16868	0.00182549	0.0169964	0.128447	1.48012e-05	0.000137808	0.00104146
0.921961	11.484	86.7884	0.184392	2.29681	17.3577	1.6028	3.47158	20.6716	0.16028	0.347158	2.06716	0.0013645	0.0169964	0.128447	1.10635e-05	0.000137808	0.00104146
1.20834	11.484	86.7884	0.241668	2.29681	17.3577	3.25388	5.0655	22.2655	0.325388	0.50655	2.22655	0.00178834	0.0169964	0.128447	1.45001e-05	0.000137808	0.00104146
0.540524	11.484	86.7884	0.108105	2.29681	17.3577	2.64795	4.59317	21.7932	0.264795	0.459317	2.17932	0.000799976	0.0169964	0.128447	6.48629e-06	0.000137808	0.00104146
1.54474	11.484	86.7884	0.308948	2.29681	17.3577	5.89356	7.63831	24.8383	0.589356	0.763831	2.48383	0.00228622	0.0169964	0.128447	1.85369e-05	0.000137808	0.00104146
0.886816	11.484	86.7884	0.177363	2.29681	17.3577	0.825876	2.70168	19.9017	0.0825876	0.270168	1.99017	0.00131249	0.0169964	0.128447	1.06418e-05	0.000137808	0.00104146
0.435426	11.484	86.7884	0.0870852	2.29681	17.3577	2.07397	4.04031	21.2403	0.207397	0.404031	2.12403	0.00064443	0.0169964	0.128447	5.22511e-06	0.000137808	0.00104146
0.296986	11.484	86.7884	0.0593972	2.29681	17.3577	1.34593	3.34013	20.5401	0.134593	0.334013	2.05401	0.000439539	0.0169964	0.128447	3.56383e-06	0.000137808	0.00104146
1.01879	11.484	86.7884	0.203758	2.29681	17.3577	2.19337	4.0428	21.2428	0.219337	0.40428	2.12428	0.00150781	0.0169964	0.128447	1.22255e-05	0.000137808	0.00104146
0.976883	11.484	86.7884	0.195377	2.29681	17.3577	3.13201	4.98981	22.1898	0.313201	0.498981	2.21898	0.00144579	0.0169964	0.128447	1.17226e-05	0.000137808	0.00104146
1.08163	11.484	86.7884	0.216325	2.29681	17.3577	1.20535	3.04224	20.2422	0.120535	0.304224	2.02422	0.00160081	0.0169964	0.128447	1.29795e-05	0.000137808	0.00104146
0.289592	11.484	86.7884	0.0579183	2.29681	17.3577	1.30812	3.30382	20.5038	0.130812	0.330382	2.05038	0.000428595	0.0169964	0.128447	3.4751e-06	0.000137808	0.00104146
0.787801	11.484	86.7884	0.15756	2.29681	17.3577	1.98906	3.88469	21.0847	0.198906	0.388469	2.10847	0.00116595	0.0169964	0.128447	9.45361e-06	0.000137808	0.00104146
0.89749	11.484	86.7884	0.179498	2.29681	17.3577	2.3848	4.25847	21.4585	0.23848	0.425847	2.14585	0.00132828	0.0169964	0.128447	1.07699e-05	0.000137808	0.00104146
0.527744	11.484	86.7884	0.105549	2.29681	17.3577	0.733261	2.68105	19.881	0.0733261	0.268105	1.9881	0.000781062	0.0169964	0.128447	6.33293e-06	0.000137808	0.00104146
0.6384	11.484	86.7884	0.12768	2.29681	17.3577	0.716864	2.64244	19.8424	0.0716864	0.264244	1.98424	0.000944833	0.0169964	0.128447	7.6608e-06	0.000137808	0.00104146
1.00649	19.3451	86.7884	0.201298	3.86901	17.3577	5.34568	8.95679	24.1421	0.534568	0.895679	2.41421	0.0014896	0.0286307	0.128447	1.20779e-05	0.000232141	0.00104146
1.58547	19.3451	86.7884	0.317095	3.86901	17.3577	8.93324	12.4158	27.6011	0.893324	1.24158	2.76011	0.0023465	0.0286307	0.128447	1.90257e-05	0.000232141	0.00104146
1.90478	19.3451	86.7884	0.380955	3.86901	17.3577	4.37171	7.78358	22.9689	0.437171	0.778358	2.29689	0.00281907	0.0286307	0.128447	2.28573e-05	0.000232141	0.00104146
0.970171	19.3451	86.7884	0.194034	3.86901	17.3577	5.12823	8.74742	23.9327	0.512823	0.874742	2.39327	0.00143585	0.0286307	0.128447	1.1642e-05	0.000232141	0.00104146
1.84271	19.3451	86.7884	0.368542	3.86901	17.3577	10.5876	14.0132	29.1984	1.05876	1.40132	2.91984	0.00272721	0.0286307	0.128447	2.21125e-05	0.000232141	0.00104146
1.63153	19.3451	86.7884	0.326306	3.86901	17.3577	9.22701	12.6994	27.8846	0.922701	1.26994	2.78846	0.00241466	0.0286307	0.128447	1.95783e-05	0.000232141	0.00104146
2.82068	19.3451	86.7884	0.564135	3.86901	17.3577	9.82117	13.0313	28.2165	0.982117	1.30313	2.82165	0.0041746	0.0286307	0.128447	3.38481e-05	0.000232141	0.00104146
2.12444	19.3451	86.7884	0.424887	3.86901	17.3577	12.4341	15.7975	30.9827	1.24341	1.57975	3.09827	0.00314417	0.0286307	0.128447	2.54932e-05	0.000232141	0.00104146
1.57715	19.3451	86.7884	0.31543	3.86901	17.3577	7.9077	11.3921	26.5774	0.79077	1.13921	2.65774	0.00233418	0.0286307	0.128447	1.89258e-05	0.000232141	0.00104146
1.60058	19.3451	86.7884	0.320115	3.86901	17.3577	6.15336	9.63256	24.8178	0.615336	0.963256	2.48178	0.00236885	0.0286307	0.128447	1.92069e-05	0.000232141	0.00104146
0.585206	19.3451	86.7884	0.117041	3.86901	17.3577	0.94788	4.65287	19.8381	0.094788	0.465287	1.98381	0.000866104	0.0286307	0.128447	7.02247e-06	0.000232141	0.00104146
0.309536	19.3451	86.7884	0.0619073	3.86901	17.3577	1.41037	5.17694	20.3622	0.141037	0.517694	2.03622	0.000458114	0.0286307	0.128447	3.71444e-06	0.000232141	0.00104146
0.631172	19.3451	86.7884	0.126234	3.86901	17.3577	3.15498	6.84971	22.035	0.315498	0.684971	2.2035	0.000934135	0.0286307	0.128447	7.57407e-06	0.000232141	0.00104146
1.94691	19.3451	86.7884	0.389383	3.86901	17.3577	10.7385	14.141	29.3263	1.07385	1.4141	2.93263	0.00288143	0.0286307	0.128447	2.3363e-05	0.000232141	0.00104146
0.399961	19.3451	86.7884	0.0799922	3.86901	17.3577	1.88412	5.63048	20.8158	0.188412	0.563048	2.08158	0.000591943	0.0286307	0.128447	4.79953e-06	0.000232141	0.00104146
1.75229	12.165	86.7884	0.350457	2.433	17.3577	7.43489	9.53707	26.5614	0.743489	0.953707	2.65614	0.00259338	0.0180042	0.128447	2.10274e-05	0.00014598	0.00104146
1.03893	12.165	86.7884	0.207786	2.433	17.3577	3.09093	5.35657	22.3809	0.309093	0.535657	2.23809	0.00153761	0.0180042	0.128447	1.24671e-05	0.00014598	0.00104146
1.14502	12.165	86.7884	0.229004	2.433	17.3577	2.51315	4.75439	21.7787	0.251315	0.475439	2.17787	0.00169463	0.0180042	0.128447	1.37403e-05	0.00014598	0.00104146
1.32217	12.165	86.7884	0.264434	2.433	17.3577	3.67933	5.8799	22.9042	0.367933	0.58799	2.29042	0.00195681	0.0180042	0.128447	1.5866e-05	0.00014598	0.00104146
0.256538	12.165	86.7884	0.0513075	2.433	17.3577	0.249359	2.69583	19.7202	0.0249359	0.269583	1.97202	0.000379676	0.0180042	0.128447	3.07845e-06	0.00014598	0.00104146
0.547898	12.165	86.7884	0.10958	2.433	17.3577	2.68881	5.06775	22.0921	0.268881	0.506775	2.20921	0.000810889	0.0180042	0.128447	6.57478e-06	0.00014598	0.00104146
0.658698	12.165	86.7884	0.13174	2.433	17.3577	3.31089	5.66421	22.6886	0.331089	0.566421	2.26886	0.000974873	0.0180042	0.128447	7.90438e-06	0.00014598	0.00104146
1.03648	12.165	86.7884	0.207296	2.433	17.3577	2.25874	4.52494	21.5493	0.225874	0.452494	2.15493	0.00153399	0.0180042	0.128447	1.24378e-05	0.00014598	0.00104146
0.217138	12.165	86.7884	0.0434276	2.433	17.3577	0.944801	3.40042	20.4248	0.0944801	0.340042	2.04248	0.000321364	0.0180042	0.128447	2.60565e-06	0.00014598	0.00104146
1.02589	12.9822	86.7884	0.205178	2.59643	17.3577	4.09519	7.09529	23.9091	0.409519	0.709529	2.39091	0.00151832	0.0192136	0.128447	1.23107e-05	0.000155786	0.00104146
0.246508	12.9822	86.7884	0.0493015	2.59643	17.3577	1.09043	4.31243	21.1263	0.109043	0.431243	2.11263	0.000364831	0.0192136	0.128447	2.95809e-06	0.000155786	0.00104146
1.70266	12.9822	86.7884	0.340532	2.59643	17.3577	4.95362	7.76254	24.5764	0.495362	0.776254	2.45764	0.00251994	0.0192136	0.128447	2.04319e-05	0.000155786	0.00104146
1.11534	12.9822	86.7884	0.223068	2.59643	17.3577	6.00343	8.97817	25.792	0.600343	0.897817	2.5792	0.0016507	0.0192136	0.128447	1.33841e-05	0.000155786	0.00104146
1.08433	12.9822	86.7884	0.216867	2.59643	17.3577	5.81518	8.7987	25.6125	0.581518	0.87987	2.56125	0.00160481	0.0192136	0.128447	1.3012e-05	0.000155786	0.00104146
1.22137	12.9822	86.7884	0.244275	2.59643	17.3577	6.65224	9.59696	26.4108	0.665224	0.959696	2.64108	0.00180763	0.0192136	0.128447	1.46565e-05	0.000155786	0.00104146
1.53418	12.9822	86.7884	0.306836	2.59643	17.3577	4.57877	7.43515	24.249	0.457877	0.743515	2.4249	0.00227059	0.0192136	0.128447	1.84102e-05	0.000155786	0.00104146
1.3159	12.9822	86.7884	0.26318	2.59643	17.3577	7.23689	10.1549	26.9687	0.723689	1.01549	2.69687	0.00194753	0.0192136	0.128447	1.57908e-05	0.000155786	0.00104146
1.26367	12.9822	86.7884	0.252735	2.59643	17.3577	3.5915	6.52426	23.3381	0.35915	0.652426	2.33381	0.00187024	0.0192136	0.128447	1.51641e-05	0.000155786	0.00104146
0.330349	12.9822	86.7884	0.0660697	2.59643	17.3577	1.51799	4.71603	21.5299	0.151799	0.471603	2.15299	0.000488916	0.0192136	0.128447	3.96418e-06	0.000155786	0.00104146
1.51968	12.9822	86.7884	0.303936	2.59643	17.3577	8.51548	11.3759	28.1898	0.851548	1.13759	2.81898	0.00224913	0.0192136	0.128447	1.82362e-05	0.000155786	0.00104146
0.348344	12.9822	86.7884	0.0696687	2.59643	17.3577	1.61175	4.80465	21.6185	0.161175	0.480465	2.16185	0.000515549	0.0192136	0.128447	4.18012e-06	0.000155786	0.00104146
0.384508	12.9822	86.7884	0.0769016	2.59643	17.3577	0.56831	3.75089	20.5647	0.056831	0.375089	2.05647	0.000569072	0.0192136	0.128447	4.6141e-06	0.000155786	0.00104146
1.00604	12.9822	86.7884	0.201208	2.59643	17.3577	4.57894	7.58466	24.3985	0.457894	0.758466	2.43985	0.00148894	0.0192136	0.128447	1.20725e-05	0.000155786	0.00104146
0.411788	12.9822	86.7884	0.0823577	2.59643	17.3577	0.571675	3.74646	20.5603	0.0571675	0.374646	2.05603	0.000609447	0.0192136	0.128447	4.94146e-06	0.000155786	0.00104146
1.23709	12.3333	86.7884	0.247418	2.46665	17.3577	4.44445	6.67048	23.6515	0.444445	0.667048	2.36515	0.00183089	0.0182532	0.128447	1.48451e-05	0.000147999	0.00104146
2.16554	12.3333	86.7884	0.433107	2.46665	17.3577	2.18632	4.20305	21.184	0.218632	0.420305	2.1184	0.00320499	0.0182532	0.128447	2.59864e-05	0.000147999	0.00104146
2.59061	12.3333	86.7884	0.518122	2.46665	17.3577	10.4664	12.3881	29.3691	1.04664	1.23881	2.93691	0.00383411	0.0182532	0.128447	3.10873e-05	0.000147999	0.00104146
1.63838	12.3333	86.7884	0.327676	2.46665	17.3577	2.43025	4.56553	21.5465	0.243025	0.456553	2.15465	0.0024248	0.0182532	0.128447	1.96606e-05	0.000147999	0.00104146
1.82337	12.3333	86.7884	0.364674	2.46665	17.3577	3.99473	6.08833	23.0693	0.399473	0.608833	2.30693	0.00269859	0.0182532	0.128447	2.18805e-05	0.000147999	0.00104146
1.58932	12.3333	86.7884	0.317864	2.46665	17.3577	3.09819	5.24454	22.2255	0.309819	0.524454	2.22255	0.00235219	0.0182532	0.128447	1.90718e-05	0.000147999	0.00104146
1.34649	12.3333	86.7884	0.269298	2.46665	17.3577	6.124	8.32524	25.3062	0.6124	0.832524	2.53062	0.0019928	0.0182532	0.128447	1.61579e-05	0.000147999	0.00104146
2.2145	12.3333	86.7884	0.4429	2.46665	17.3577	5.75119	7.75696	24.7379	0.575119	0.775696	2.47379	0.00327746	0.0182532	0.128447	2.6574e-05	0.000147999	0.00104146
1.25806	9.02379	86.7884	0.251611	1.80476	17.3577	0.557455	1.87762	19.7139	0.0557455	0.187762	1.97139	0.00186192	0.0133552	0.128447	1.50967e-05	0.000108286	0.00104146
1.22331	9.02379	86.7884	0.244663	1.80476	17.3577	1.96423	3.29107	21.1274	0.196423	0.329107	2.11274	0.00181051	0.0133552	0.128447	1.46798e-05	0.000108286	0.00104146
1.1714	9.02379	86.7884	0.23428	1.80476	17.3577	2.16811	3.50493	21.3413	0.216811	0.350493	2.13413	0.00173367	0.0133552	0.128447	1.40568e-05	0.000108286	0.00104146
1.11808	9.02379	86.7884	0.223615	1.80476	17.3577	1.20883	2.55591	20.3922	0.120883	0.255591	2.03922	0.00165475	0.0133552	0.128447	1.34169e-05	0.000108286	0.00104146
0.955961	9.02379	86.7884	0.191192	1.80476	17.3577	1.2473	2.62564	20.462	0.12473	0.262564	2.0462	0.00141482	0.0133552	0.128447	1.14715e-05	0.000108286	0.00104146
0.340271	10.7993	86.7884	0.0680541	2.15986	17.3577	1.56961	3.4178	20.7946	0.156961	0.34178	2.07946	0.000503601	0.015983	0.128447	4.08325e-06	0.000129592	0.00104146
1.08329	9.02379	86.7884	0.216658	1.80476	17.3577	1.2875	2.64129	20.4776	0.12875	0.264129	2.04776	0.00160327	0.0133552	0.128447	1.29995e-05	0.000108286	0.00104146
1.02949	9.02379	86.7884	0.205898	1.80476	17.3577	0.633118	1.99727	19.8336	0.0633118	0.199727	1.98336	0.00152365	0.0133552	0.128447	1.23539e-05	0.000108286	0.00104146
0.788634	9.02379	86.7884	0.157727	1.80476	17.3577	2.33739	3.74808	21.5844	0.233739	0.374808	2.15844	0.00116718	0.0133552	0.128447	9.46361e-06	0.000108286	0.00104146
0.885711	9.02379	86.7884	0.177142	1.80476	17.3577	0.296747	1.68866	19.525	0.0296747	0.168866	1.9525	0.00131085	0.0133552	0.128447	1.06285e-05	0.000108286	0.00104146
[truncated: 836 more rows]
