# Supplementary material for: Spatially explicit analysis identifies significant potential for bioenergy with carbon capture and storage in China
Source: Nat Commun. 2021 May 26;12:3159. doi: 10.1038/s41467-021-23282-x (PMC8154910; doi:10.1038/s41467-021-23282-x)
Supplement: Supplementary file 5 — Supplementary Software 1 [file 41467_2021_23282_MOESM5_ESM.zip › supplementary software 1/Cost_minimization/Run_cost_minimization.m]

% Run the cost-minimization code, and picture  cost curve of BECCS 
% (central scenario of B90-2015-PC) in this study
% BECCS_1_B90_2015_PC_1;
% BECCS_1_B90_2015_PC_2;

% Acquisition of drawing data
% Picture=zeros(54,2);
% Picture(:,1)=F_NetCO2(1:54,1);
% Picture(:,2)=F_price(1:54,1);
% save Picture Picture;

% If you don't want to spend a lot of time runing the cost-minimization
% code, you can choose to just run the following code to draw. 

% Picture
load('Picture.mat');
x=Picture(:,1);
y=Picture(:,2);
plot(x,y,'-');
xlabel('Emission reduction (Gt CO2-eq yr-1)'),ylabel('Marginal cost of emission reduction ($ (t CO2-eq)-1)');
legend('B90-2015-PC (central)','location','northwest');
