# Supplementary material for: Spatially explicit analysis identifies significant potential for bioenergy with carbon capture and storage in China
Source: Nat Commun. 2021 May 26;12:3159. doi: 10.1038/s41467-021-23282-x (PMC8154910; doi:10.1038/s41467-021-23282-x)
Supplement: Supplementary file 5 — Supplementary Software 1 [file 41467_2021_23282_MOESM5_ESM.zip › supplementary software 1/Electricity_path/BECCSdata.xlsx]

## Sheet: Sheet1
4.92174e-15	0.00523128	0.0107324	0.0169467	0.0236132	0.0303274	0.0370815	0.0438669	0.0506808	0.0575262	0.0644041	0.0713239	0.0783005	0.0853579	0.0925782	0.10004	0.107663	0.115382	0.123198	0.131425	0.14175	0.155242	0.168847	0.182626	0.197008	0.211627	0.226397	0.241175	0.25672	0.274544	0.292793	0.31183	0.331072	0.350645	0.371632	0.39319	0.415607	0.438325	0.461064	0.483822	0.513061	0.543602	0.574155	0.604723	0.635308	0.665905	0.696516	0.727148	0.757806	0.788517
1e-13	0.1	0.2	0.3	0.4	0.5	0.6	0.7	0.8	0.9	1	1.1	1.2	1.3	1.4	1.5	1.6	1.7	1.8	1.9	2	2.1	2.2	2.3	2.4	2.5	2.6	2.7	2.8	2.9	3	3.1	3.2	3.3	3.4	3.5	3.6	3.7	3.8	3.9	4	4.1	4.2	4.3	4.4	4.5	4.6	4.7	4.8	4.9
5.30046e-14	0.0530402	0.106109	0.159963	0.216081	0.272351	0.328754	0.385216	0.441665	0.49814	0.554366	0.610732	0.667139	0.723539	0.779725	0.836214	0.893059	0.949897	1.00678	1.06373	1.11997	1.17518	1.23168	1.28975	1.34695	1.40387	1.46356	1.52339	1.58305	1.66305	1.74317	1.82387	1.90461	1.98194	2.05556	2.12401	2.19402	2.25883	2.32364	2.38845	2.47308	2.56001	2.64694	2.73387	2.82079	2.90772	2.99465	3.08157	3.1685	3.25543
[truncated: 4 more columns]
