# Supplementary material for: Spatially explicit analysis identifies significant potential for bioenergy with carbon capture and storage in China
Source: Nat Commun. 2021 May 26;12:3159. doi: 10.1038/s41467-021-23282-x (PMC8154910; doi:10.1038/s41467-021-23282-x)
Supplement: Supplementary file 5 — Supplementary Software 1 [file 41467_2021_23282_MOESM5_ESM.zip › supplementary software 1/Electricity_path/electricity.xlsx]

## Sheet: Sheet1
4.60822	4.85174	5.28068	5.64323	5.65703	5.95232	6.41883	6.88574	7.1969	7.54955
3.8337	3.89281	4.24701	4.40011	4.28419	4.43707	4.7546	5.07386	5.22015	5.26955
0.086	0.097	0.111	0.133	0.17079	0.21273	0.24807	0.29436	0.34835	0.38
0.61078	0.7595	0.78905	0.94395	0.99599	1.05184	1.08188	1.10275	1.15344	1.3
0.06874	0.09343	0.12462	0.14117	0.16806	0.21132	0.26954	0.32532	0.35774	0.4
0.009	0.009	0.009	0.025	0.038	0.03936	0.06475	0.08945	0.11722	0.2
7.81955	8.63109	9.50262	10.2769	10.9935	11.8599	13.2552	14.428	15.8792	16.959
