# Supplementary material for: Spatially explicit analysis identifies significant potential for bioenergy with carbon capture and storage in China
Source: Nat Commun. 2021 May 26;12:3159. doi: 10.1038/s41467-021-23282-x (PMC8154910; doi:10.1038/s41467-021-23282-x)
Supplement: Supplementary file 5 — Supplementary Software 1 [file 41467_2021_23282_MOESM5_ESM.zip › supplementary software 1/Electricity_path/rate.xlsx]

## Sheet: Sheet1
0	0	0	0	0	0	0	0	0	0	0.023	0.023	0.023	0.023	0.023	0.023	0.023	0.023	0.023	0.023
0	0	0	0	0	0	0	0	0	0	0.102	0.102	0.102	0.102	0.102	0.102	0.102	0.102	0.102	0.102
0	0	0	0	0	0	0	0	0	0	0.011	0.011	0.011	0.011	0.011	0.011	0.011	0.011	0.011	0.011
0	0	0	0	0	0	0	0	0	0	0.084	0.084	0.084	0.084	0.084	0.084	0.084	0.084	0.084	0.084
0	0	0	0	0	0	0	0	0	0	0.077	0.077	0.077	0.077	0.077	0.077	0.077	0.077	0.077	0.077
0	0	0	0	0	0	0	0	0	0	0.055	0.055	0.055	0.055	0.055	0.045	0.045	0.045	0.045	0.045
